# Supplementary material for: Gene coexpression network analysis reveals a novel metabolic mechanism of Clostridium acetobutylicum responding to phenolic inhibitors from lignocellulosic hydrolysates
Source: Biotechnol Biofuels. 2020 Sep 26;13:163. doi: 10.1186/s13068-020-01802-z (PMC7520030; doi:10.1186/s13068-020-01802-z)
Supplement: Supplementary file 1 — Additional file 1: Table SII. GS & MM in WGCNA Modules. [file 13068_2020_1802_MOESM1_ESM.xlsx]

## Sheet: Project
ID	moduleColor	GS.rAcetone	p.GS.rAcetone	GS.rEthanol	p.GS.rEthanol	GS.rButanol	p.GS.rButanol	GS.rAcetate	p.GS.rAcetate	GS.rButyrate	p.GS.rButyrate	GS.rSugar	p.GS.rSugar	GS.rOD600	p.GS.rOD600	GS.Con	p.GS.Con	GS.Van	p.GS.Van	GS.Syr	p.GS.Syr	GS.Cou	p.GS.Cou	GS.Fer	p.GS.Fer	MM.turquoise	p.MM.turquoise	MM.purple	p.MM.purple	MM.black	p.MM.black	MM.brown	p.MM.brown	MM.magenta	p.MM.magenta	MM.blue	p.MM.blue	MM.salmon	p.MM.salmon	MM.greenyellow	p.MM.greenyellow	MM.pink	p.MM.pink	MM.green	p.MM.green	MM.red	p.MM.red	MM.grey	p.MM.grey
CA_C0001	blue	0.519947	0.0469535	-0.632919	0.0113257	0.604347	0.0170197	-0.798412	0.000358851	0.527996	0.0430659	0.646216	0.00924523	-0.498816	0.0583884	0.556692	0.0311262	-0.299019	0.278968	0.540071	0.0376881	-0.670172	0.00626015	-0.127571	0.650493	0.586826	0.0214672	0.67238	0.00602899	0.0963261	0.732728	0.327483	0.233452	0.199005	0.47706	0.953122	4.03295e-08	0.253228	0.362489	0.155422	0.58019	-0.155527	0.579932	0.493326	0.0616648	0.753346	0.00118391	-0.166563	0.552981
CA_C0002	green	0.493341	0.0616563	-0.261436	0.346598	0.442506	0.0985927	-0.582009	0.0228325	0.359488	0.188167	0.553806	0.0321986	-0.512351	0.0508545	0.344444	0.20868	-0.649621	0.00876393	0.473177	0.0748393	-0.489624	0.0639486	0.321624	0.242416	0.508118	0.053129	0.917079	1.5044e-06	0.39234	0.148047	-0.192941	0.490858	0.20671	0.459802	0.699328	0.00371305	0.248919	0.370989	0.267935	0.334299	0.391548	0.148941	0.728748	0.00205748	0.512107	0.0509837	-0.483004	0.0681843
CA_C0003	turquoise	0.236241	0.396617	0.162468	0.562919	0.552698	0.0326178	-0.273584	0.323809	0.473817	0.0743922	0.318488	0.247301	-0.281961	0.308609	0.396152	0.1438	-0.446642	0.0951159	-0.0842875	0.765203	-0.536369	0.0392804	0.671147	0.00615729	-0.00686046	0.980641	0.587423	0.0213022	0.431557	0.108225	-0.16202	0.564009	-0.38645	0.154776	0.579121	0.0236822	0.78922	0.000468196	0.244299	0.380222	0.17658	0.528995	0.799833	0.000343986	0.0473311	0.866975	-0.297258	0.281946
CA_C0004	blue	0.42605	0.113308	-0.646904	0.00914638	0.486066	0.0662004	-0.620179	0.0136445	0.386427	0.154803	0.521041	0.0464106	-0.392596	0.147759	0.534996	0.0398832	-0.14398	0.608696	0.463648	0.0817257	-0.780868	0.000589769	-0.0737959	0.793807	0.436162	0.104097	0.66097	0.00729987	0.0894813	0.751144	0.341758	0.212487	0.0582296	0.836689	0.937191	2.59796e-07	0.191697	0.493711	0.0550526	0.845497	-0.156646	0.577174	0.54952	0.0338425	0.749377	0.00129964	-0.234562	0.400082
CA_C0005	turquoise	0.700592	0.00362507	-0.445916	0.0957202	0.743084	0.00150177	-0.950321	5.84108e-08	0.735432	0.00178084	0.820307	0.000179824	-0.693845	0.00411442	0.59477	0.0193526	-0.482452	0.0685463	0.478929	0.0708895	-0.233544	0.402189	-0.357704	0.190529	0.669846	0.00629488	0.54452	0.0358389	0.189597	0.498544	0.15469	0.581999	0.492361	0.0622549	0.738937	0.00164824	0.274091	0.322878	0.0786953	0.780417	-0.0405202	0.885993	0.120778	0.668094	0.537055	0.0389817	-0.116525	0.679194
CA_C0006	blue	0.280887	0.310536	-0.571829	0.025935	0.325549	0.236388	-0.471875	0.0757548	0.209219	0.454251	0.366465	0.179113	-0.261387	0.346691	0.359789	0.187771	-0.191761	0.493564	0.481553	0.0691386	-0.82338	0.00016202	0.173799	0.535609	0.400994	0.138523	0.707779	0.00315603	0.0880024	0.75514	0.257988	0.353225	-0.0563902	0.841787	0.865514	3.06669e-05	0.156353	0.577897	0.211562	0.449097	-0.0249446	0.929685	0.7404	0.00159532	0.722423	0.00235001	-0.421191	0.117928
CA_C0007	green	-0.208071	0.456786	-0.561959	0.0292383	-0.0890674	0.752262	-0.209318	0.454032	-0.18271	0.514553	-0.0851952	0.762741	0.212998	0.445952	-0.137165	0.62593	0.00947683	0.97326	0.549619	0.0338039	-0.725633	0.00219764	0.303702	0.27114	0.403414	0.135935	0.321964	0.24189	-0.352134	0.198025	0.486449	0.0659553	-0.213859	0.44407	0.556143	0.0313283	-0.0080282	0.977347	0.580527	0.0232656	-0.313448	0.255277	0.720359	0.00245236	0.656098	0.00790271	-0.396448	0.143473
CA_C0008	blue	0.761574	0.000970401	-0.322484	0.241087	0.854561	4.96255e-05	-0.787537	0.000490879	0.787625	0.000489679	0.83798	9.59834e-05	-0.751627	0.00123296	0.820863	0.00017649	-0.454022	0.0891279	0.23483	0.399528	-0.533076	0.0407381	-0.0685937	0.808083	0.368672	0.17631	0.787914	0.000485725	0.481796	0.0689784	-0.00618912	0.982535	0.175733	0.531005	0.918485	1.3508e-06	0.502656	0.0561732	-0.126699	0.652745	0.140893	0.616478	0.427335	0.112108	0.466572	0.079566	-0.191914	0.493213
CA_C0009	turquoise	0.565989	0.0278532	-0.423814	0.115418	0.678381	0.00543463	-0.501861	0.0566271	0.625641	0.0126092	0.600925	0.017827	-0.508492	0.0529251	0.843973	7.62811e-05	0.139976	0.618797	-0.0211129	0.940467	-0.514404	0.0497777	-0.448433	0.0936377	0.0348975	0.901736	0.311215	0.258859	0.232321	0.404729	0.301121	0.275438	0.011166	0.968496	0.760638	0.000992989	0.315903	0.251372	-0.502834	0.0560725	-0.231986	0.405426	0.0050687	0.985696	0.380146	0.162201	0.238571	0.391839
CA_C0010	turquoise	0.762502	0.000948431	0.296293	0.283585	0.690899	0.00434388	-0.524272	0.0448336	0.737566	0.00169913	0.738156	0.00167709	-0.786014	0.000512176	0.575715	0.0247152	-0.624812	0.0127622	-0.119614	0.671126	0.358517	0.189449	-0.189805	0.498064	0.152543	0.587312	0.418448	0.120593	0.66468	0.00686548	-0.546432	0.0350653	0.453642	0.08943	0.145872	0.603944	0.358765	0.189122	-0.33381	0.224006	0.547293	0.0347212	-0.203877	0.466113	-0.212245	0.4476	-0.273373	0.324198
CA_C0011	turquoise	0.222617	0.425175	0.836848	0.00010014	0.14146	0.615046	0.394771	0.145328	0.172181	0.539471	0.0619025	0.826528	-0.25573	0.357603	0.203064	0.46793	-0.235986	0.397144	-0.728891	0.00205118	0.476184	0.0727554	0.285629	0.302087	-0.625661	0.0126055	0.0659253	0.815428	0.734571	0.00181469	-0.848582	6.35117e-05	-0.116886	0.67825	-0.447012	0.0948089	0.300972	0.275687	-0.538158	0.0385046	0.723476	0.00229909	-0.19295	0.490835	-0.79341	0.000415404	-0.0324794	0.908518
CA_C0012	green	-0.603524	0.0172111	-0.0761898	0.787257	-0.369509	0.175255	0.388594	0.152304	-0.465031	0.0806991	-0.542691	0.0365907	0.583733	0.0223365	-0.383749	0.157929	0.207212	0.458689	0.0571352	0.839721	-0.627578	0.0122571	0.74698	0.00137385	-0.158162	0.573449	0.0377952	0.893618	-0.286929	0.299795	0.278858	0.314192	-0.693437	0.0041456	0.151035	0.591055	0.146852	0.601489	0.539892	0.0377638	-0.249596	0.369647	0.778423	0.000629852	0.16406	0.559046	-0.158844	0.571774
CA_C0013	turquoise	-0.778369	0.000630752	0.0839099	0.766228	-0.661831	0.0071972	0.517772	0.0480471	-0.702146	0.00351925	-0.736223	0.00175022	0.737299	0.00170921	-0.767936	0.000827661	0.116284	0.679827	0.127388	0.650965	-0.20817	0.456569	0.732434	0.00190095	-0.0715029	0.800092	-0.186091	0.506664	-0.447549	0.094365	0.140471	0.617545	-0.490568	0.0633605	-0.275318	0.320629	-0.110072	0.696157	0.713485	0.00281927	-0.127277	0.651252	0.552745	0.0326	-0.00851929	0.975961	-0.24395	0.380923
CA_C0014	brown	-0.151909	0.588883	-0.738276	0.00167265	-0.33855	0.21709	-0.399047	0.140628	-0.33343	0.224567	-0.0426531	0.88003	0.169686	0.545454	-0.4448	0.0966536	-0.0490536	0.862176	0.916193	1.60851e-06	-0.0962156	0.733024	-0.326124	0.235513	0.833439	0.000113555	0.0332495	0.906357	-0.647623	0.00904381	0.518899	0.0474783	0.51709	0.0483941	0.158023	0.573789	-0.630672	0.0117106	0.61794	0.0140872	-0.354127	0.19532	0.0455626	0.871907	0.746226	0.00139791	-0.0472754	0.86713
CA_C0015	brown	0.00946186	0.973302	-0.799164	0.000350912	-0.1772	0.527527	-0.537832	0.0386453	-0.170747	0.542905	0.122268	0.664218	0.0179871	0.949269	-0.265274	0.339304	-0.0666578	0.81341	0.916622	1.55738e-06	-0.117927	0.67553	-0.466764	0.079426	0.868366	2.68709e-05	0.105734	0.707636	-0.57324	0.0254869	0.539573	0.0378993	0.579628	0.0235315	0.276543	0.318394	-0.576152	0.0245807	0.494317	0.0610642	-0.349535	0.201585	-0.017557	0.950481	0.793717	0.00041174	-0.112084	0.690853
CA_C0016	brown	0.117027	0.677883	-0.912117	2.1683e-06	-0.0430413	0.878946	-0.628764	0.0120454	-0.064648	0.818949	0.237694	0.393635	-0.0776032	0.783397	-0.0835454	0.767218	-0.0465544	0.869141	0.932919	3.94315e-07	-0.322241	0.241463	-0.480578	0.0697854	0.87361	2.09047e-05	0.243552	0.381727	-0.505912	0.0543437	0.599185	0.0182484	0.534323	0.0401813	0.496954	0.0594853	-0.494732	0.0608135	0.41749	0.121533	-0.386928	0.154223	0.0971901	0.730412	0.918043	1.39758e-06	-0.108587	0.70008
CA_C0017	brown	0.101486	0.718933	-0.848743	6.31009e-05	-0.0895877	0.750857	-0.612747	0.0151574	-0.0840105	0.765955	0.214459	0.442763	-0.0659861	0.81526	-0.156368	0.57786	-0.0584004	0.836216	0.917477	1.45954e-06	-0.141706	0.614425	-0.561002	0.0295746	0.886446	1.07617e-05	0.133306	0.635768	-0.536023	0.0394318	0.55982	0.0299945	0.6285	0.0120923	0.351496	0.198895	-0.561451	0.0294166	0.413622	0.125382	-0.379806	0.162608	-0.06202	0.826203	0.832067	0.000119354	-0.0489841	0.862369
CA_C0018	pink	-0.181011	0.518537	-0.681177	0.00517405	-0.283594	0.305697	0.0448624	0.873861	-0.291351	0.292075	-0.180154	0.520555	0.270281	0.329919	-0.00838059	0.976352	0.757808	0.00106387	0.21324	0.445424	-0.220259	0.430222	-0.742408	0.00152488	0.0489311	0.862517	-0.40181	0.137647	-0.561323	0.0294618	0.721292	0.00240563	0.0792827	0.778815	0.109337	0.698096	-0.571047	0.0261858	-0.285757	0.301862	-0.681065	0.00518425	-0.439258	0.101385	0.453909	0.089218	0.487202	0.0654753
CA_C0019	blue	0.675209	0.00574276	-0.442071	0.0989632	0.729524	0.0020237	-0.757741	0.00106559	0.645603	0.00933405	0.756835	0.00108916	-0.660433	0.00736446	0.71557	0.00270361	-0.417945	0.121087	0.364281	0.181916	-0.63371	0.0111925	-0.0281965	0.920543	0.439128	0.101498	0.830848	0.000124711	0.387498	0.153564	0.0682694	0.808975	0.166606	0.552876	0.949713	6.31249e-08	0.385781	0.155553	-0.030578	0.913854	0.107562	0.70279	0.531315	0.0415344	0.598822	0.0183374	-0.290125	0.294203
CA_C0020	turquoise	0.499612	0.0579241	-0.517619	0.0481249	0.482841	0.0682908	-0.420157	0.118928	0.449162	0.0930402	0.504352	0.0552149	-0.423941	0.115298	0.715383	0.00271382	0.283193	0.306409	0.0453761	0.872427	-0.372623	0.171364	-0.67133	0.00613809	0.0629926	0.823517	0.161841	0.564447	0.0892058	0.751888	0.356441	0.192212	0.151344	0.590286	0.600788	0.0178599	0.0233135	0.934273	-0.580083	0.0233966	-0.259653	0.350016	-0.22701	0.415852	0.409572	0.129499	0.323533	0.239472
CA_C0021	blue	0.41704	0.121977	-0.518813	0.0475217	0.502134	0.0564708	-0.395228	0.144822	0.429805	0.109824	0.450924	0.0916084	-0.354122	0.195328	0.703135	0.00345315	0.232485	0.404386	0.0639412	0.820898	-0.625487	0.0126375	-0.374075	0.16957	0.044491	0.874898	0.303686	0.271166	0.10904	0.698883	0.386146	0.155129	-0.0739469	0.793393	0.756798	0.00109014	0.201361	0.471749	-0.404874	0.13439	-0.250422	0.368012	0.116685	0.678778	0.473948	0.0743008	0.145993	0.60364
CA_C0022	magenta	0.576726	0.0244049	-0.259646	0.35003	0.128899	0.647072	-0.53098	0.0416869	0.18346	0.512797	0.534488	0.0401081	-0.558472	0.030478	0.120439	0.668976	-0.442227	0.0988302	0.497451	0.0591908	0.440884	0.0999803	-0.616547	0.0143684	0.611393	0.0154463	0.338267	0.217499	0.178402	0.524686	-0.269786	0.33084	0.947377	8.4316e-08	0.00248248	0.992994	-0.513864	0.0500595	-0.157467	0.575156	0.415967	0.123039	-0.42429	0.114967	0.286947	0.299763	-0.043351	0.878081
CA_C0023	blue	0.56864	0.0269697	-0.592528	0.0199324	0.633398	0.011245	-0.920708	1.13479e-06	0.588105	0.0211152	0.713682	0.00280817	-0.561574	0.0293734	0.490151	0.0636197	-0.453958	0.0891789	0.629174	0.0119727	-0.482386	0.0685898	-0.182982	0.513916	0.73967	0.00162154	0.648651	0.00889903	0.0710489	0.801338	0.275999	0.319385	0.370727	0.173727	0.870599	2.41784e-05	0.238729	0.391516	0.2679	0.334364	-0.10751	0.702928	0.398458	0.14127	0.722665	0.0023382	-0.222721	0.424952
CA_C0024	turquoise	0.975887	5.66147e-10	-0.0704311	0.803034	0.862147	3.57106e-05	-0.803089	0.000311816	0.862818	3.46544e-05	0.979281	2.12902e-10	-0.973266	1.09996e-09	0.814003	0.000221386	-0.648101	0.00897633	0.140264	0.61807	0.0140193	0.960451	-0.320185	0.24465	0.379021	0.16355	0.735405	0.0017819	0.684771	0.00485369	-0.377576	0.165293	0.571889	0.0259157	0.5635	0.0287028	0.32436	0.238205	-0.366692	0.178824	0.476491	0.0725449	-0.0197492	0.944306	0.189333	0.499153	-0.0448465	0.873905
CA_C0025	brown	0.0657819	0.815823	-0.218616	0.433756	0.351401	0.199024	-0.0587227	0.835323	0.330641	0.228708	0.103507	0.713552	-0.014206	0.959924	0.511212	0.0514597	0.553569	0.0322881	-0.328353	0.232139	-0.369361	0.175441	-0.367066	0.178348	-0.32413	0.238556	-0.268317	0.333583	-0.0859068	0.760812	0.510706	0.0517298	-0.363703	0.182663	0.362648	0.184031	0.31693	0.249749	-0.441965	0.0990536	-0.61161	0.0153998	-0.192094	0.492798	0.0565645	0.841303	0.323002	0.240289
CA_C0026	brown	-0.751358	0.00124079	0.285035	0.303137	-0.569167	0.0267967	0.810944	0.000244217	-0.541137	0.0372386	-0.796908	0.000375147	0.761723	0.000966849	-0.448865	0.0932833	0.762249	0.000954382	-0.545637	0.0353855	0.147552	0.599739	0.0847016	0.76408	-0.686468	0.00470796	-0.863847	3.30853e-05	-0.446976	0.0948389	0.273699	0.323599	-0.60813	0.0161604	-0.603109	0.0173083	-0.105671	0.707803	-0.101732	0.718276	-0.462873	0.0823045	-0.32305	0.240216	-0.486869	0.0656874	0.490964	0.063115
CA_C0027	brown	-0.813071	0.000228148	0.215283	0.440971	-0.603223	0.0172816	0.789681	0.000462138	-0.579872	0.023459	-0.836211	0.00010254	0.822611	0.000166333	-0.504852	0.0549347	0.78074	0.000591809	-0.470705	0.0765843	0.0872374	0.75721	0.107579	0.702746	-0.627329	0.0123019	-0.895412	6.44748e-06	-0.538019	0.0385647	0.364097	0.182154	-0.64402	0.0095663	-0.565532	0.028008	-0.103029	0.714823	0.00683333	0.980718	-0.544497	0.0358481	-0.262381	0.344794	-0.414624	0.124377	0.21016	0.452176
CA_C0028	red	-0.0108078	0.969506	-0.982248	7.85132e-11	-0.109279	0.69825	-0.440979	0.0998985	-0.172013	0.539874	0.0955706	0.734754	0.069518	0.805542	-0.0278865	0.921414	0.216713	0.437868	0.807973	0.000268211	-0.595601	0.0191408	-0.401197	0.138304	0.654178	0.00815076	0.20402	0.465794	-0.547635	0.0345851	0.736379	0.0017442	0.250596	0.367667	0.600973	0.0178155	-0.464599	0.0810184	0.303462	0.271538	-0.512763	0.0506371	0.224862	0.420398	0.960461	1.35757e-08	-0.0165988	0.953181
CA_C0029	black	-0.363276	0.183215	-0.833613	0.000112835	-0.290904	0.29285	-0.0725296	0.797276	-0.384966	0.156503	-0.257447	0.354271	0.413925	0.125077	-0.175216	0.532234	0.46511	0.0806408	0.559068	0.0302636	-0.79705	0.000373583	-0.0519116	0.854223	0.31096	0.259271	0.0235377	0.933642	-0.638615	0.0103941	0.827378	0.000141053	-0.238059	0.392886	0.523513	0.0452005	-0.300291	0.276828	0.383366	0.158379	-0.655029	0.00804009	0.447859	0.0941095	0.802417	0.000318241	-0.0714308	0.80029
CA_C0030	black	-0.479793	0.0703097	-0.574281	0.02516	-0.610179	0.0157091	0.25626	0.356573	-0.700969	0.00359916	-0.46492	0.0807809	0.51546	0.0492304	-0.447321	0.0945536	0.364223	0.181991	0.482073	0.0687959	-0.566304	0.0277471	0.16733	0.551127	0.173788	0.535634	0.0893645	0.75146	-0.491667	0.062681	0.444069	0.0972684	-0.191624	0.493878	0.166705	0.552638	-0.536708	0.0391325	0.357868	0.19031	-0.25157	0.365747	0.454876	0.0884531	0.587323	0.0213298	-0.0139147	0.960746
CA_C0031	brown	-0.539963	0.0377338	-0.446709	0.0950601	-0.362394	0.18436	0.324728	0.23764	-0.413482	0.125522	-0.495249	0.0605026	0.59268	0.0198926	-0.175027	0.532684	0.792603	0.00042518	0.00663075	0.981289	-0.511371	0.0513748	-0.112835	0.688877	-0.215645	0.440184	-0.458568	0.0855751	-0.618572	0.0139612	0.753928	0.00116764	-0.494104	0.0611926	0.127654	0.65028	-0.18231	0.51549	0.0319262	0.91007	-0.767799	0.000830555	0.0611291	0.828665	0.288757	0.296588	0.173007	0.537498
CA_C0032	blue	0.366411	0.179183	-0.176558	0.529048	0.518527	0.0476653	-0.526072	0.0439726	0.443493	0.0977548	0.464971	0.0807434	-0.391598	0.148884	0.376354	0.166778	-0.502654	0.0561744	0.288741	0.296616	-0.537152	0.0389395	0.374711	0.168788	0.348487	0.203033	0.712323	0.0028854	0.309749	0.261229	-0.030488	0.914107	-0.048127	0.864757	0.697688	0.00382967	0.484869	0.066971	0.291799	0.291299	0.141583	0.614735	0.711926	0.00290826	0.384246	0.157345	-0.532322	0.0410778
CA_C0033	blue	0.441033	0.0998517	-0.233941	0.401366	0.403953	0.135363	-0.402167	0.137264	0.296234	0.283687	0.46659	0.0795528	-0.44588	0.0957497	0.417031	0.121986	-0.469509	0.0774387	0.304249	0.270234	-0.619577	0.0137624	0.367806	0.177407	0.280027	0.312081	0.903211	3.97218e-06	0.458633	0.0855253	-0.187693	0.502948	0.0135898	0.961661	0.720012	0.0024699	0.264091	0.341543	0.095265	0.735574	0.382196	0.15976	0.762156	0.000956573	0.462361	0.0826889	-0.341936	0.212233
CA_C0034	turquoise	0.735927	0.00176163	0.402467	0.136944	0.915576	1.68446e-06	-0.428887	0.110668	0.897031	5.84933e-06	0.733058	0.00187543	-0.766509	0.000858106	0.832869	0.000115934	-0.556457	0.0312124	-0.391735	0.148729	-0.0910056	0.747032	0.206329	0.46065	-0.150316	0.592844	0.571889	0.0259156	0.846181	6.99227e-05	-0.516111	0.0488951	-0.0423047	0.881004	0.454037	0.0891164	0.842808	7.98242e-05	-0.369092	0.175781	0.479364	0.0705974	0.22869	0.412317	-0.261416	0.346636	-0.20181	0.470742
CA_C0035	green	0.299508	0.278144	0.432345	0.10751	0.17243	0.538877	-0.00863537	0.975634	0.296149	0.283832	0.211984	0.448172	-0.299811	0.277634	0.162034	0.563977	-0.0467786	0.868515	-0.402179	0.137252	0.839159	9.18093e-05	-0.552235	0.032794	-0.191585	0.493968	-0.384816	0.156679	0.235728	0.397674	-0.362714	0.183945	0.421418	0.117709	-0.527266	0.0434081	-0.05274	0.85192	-0.532131	0.0411639	0.195956	0.483972	-0.899394	5.05946e-06	-0.568271	0.0270915	0.399869	0.139736
CA_C0036	yellow	0.360166	0.187274	0.740842	0.00157958	0.281661	0.309148	-0.0366655	0.896782	0.397122	0.142732	0.281026	0.310286	-0.409287	0.129792	0.119496	0.671433	-0.468512	0.0781563	-0.439066	0.101551	0.880951	1.44313e-05	-0.0928692	0.742013	-0.166097	0.554107	-0.115704	0.681345	0.505695	0.0544643	-0.719176	0.00251261	0.363778	0.182566	-0.54353	0.0362444	0.225291	0.419488	-0.30279	0.272653	0.546317	0.0351116	-0.559901	0.0299655	-0.734252	0.00182736	-0.022041	0.937854
CA_C0037	black	0.649738	0.00874777	0.27518	0.320882	0.623365	0.0130328	-0.509413	0.0524256	0.725008	0.00222665	0.643497	0.00964407	-0.663008	0.00705864	0.484557	0.0671727	-0.405156	0.134093	-0.175909	0.530588	0.607525	0.0162955	-0.511017	0.0515636	0.140279	0.61803	0.00743092	0.979032	0.402928	0.136452	-0.334804	0.222545	0.544398	0.0358884	-0.063178	0.823005	0.264622	0.340537	-0.378091	0.164671	0.234355	0.400509	-0.612742	0.0151583	-0.311336	0.258665	0.0926887	0.742498
CA_C0038	greenyellow	0.519124	0.0473651	0.342294	0.211724	0.461899	0.0830365	0.0223288	0.937044	0.498914	0.0583311	0.393822	0.146386	-0.486916	0.0656577	0.666971	0.00660762	0.113851	0.686206	-0.636017	0.0108114	0.302929	0.272423	-0.447735	0.0942121	-0.499015	0.0582724	-0.0519825	0.854026	0.572744	0.0256436	-0.361027	0.186145	0.0846187	0.764304	-0.0699528	0.804347	0.211644	0.448917	-0.946587	9.27086e-08	0.245024	0.378765	-0.586343	0.0216011	-0.452051	0.0907007	0.304634	0.269597
CA_C0039	turquoise	0.826315	0.000146395	0.299135	0.278772	0.913791	1.92145e-06	-0.633891	0.0111623	0.959085	1.68987e-08	0.840385	8.76279e-05	-0.84988	6.0253e-05	0.767458	0.000837764	-0.584325	0.0221679	-0.225756	0.418503	0.254285	0.36042	-0.211662	0.448878	0.0986416	0.726527	0.378754	0.163871	0.680783	0.00521015	-0.428447	0.111075	0.345204	0.207612	0.300185	0.277006	0.620349	0.0136113	-0.370501	0.17401	0.361106	0.186041	-0.192477	0.491919	-0.229493	0.410633	-0.0622607	0.825538
CA_C0040	yellow	-0.176744	0.528607	-0.457607	0.0863179	-0.371644	0.172581	-0.308229	0.263698	-0.307509	0.264874	-0.0919312	0.744538	0.177385	0.527089	-0.544714	0.0357597	-0.093931	0.739157	0.732184	0.00191125	0.308317	0.263555	-0.401857	0.137597	0.73326	0.00186725	-0.212429	0.447197	-0.625661	0.0126056	0.348951	0.202391	0.604438	0.0169987	-0.18144	0.51753	-0.615096	0.0146659	0.558604	0.0304307	-0.278811	0.314276	-0.266382	0.337214	0.419357	0.119705	-0.091098	0.746783
CA_C0041	black	0.591096	0.0203095	0.343879	0.209477	0.505434	0.0546096	-0.44924	0.0929767	0.619521	0.0137736	0.572302	0.0257842	-0.614371	0.0148162	0.337187	0.219065	-0.473633	0.0745206	-0.138751	0.621902	0.734753	0.00180752	-0.459556	0.0848167	0.172963	0.537603	-0.0124606	0.964845	0.383952	0.157691	-0.42899	0.110573	0.615886	0.0145033	-0.205565	0.462348	0.171539	0.541007	-0.297714	0.281173	0.328562	0.231824	-0.637647	0.010548	-0.362606	0.184085	0.140509	0.61745
CA_C0042	yellow	-0.50051	0.0574036	-0.110889	0.694001	-0.382569	0.159319	0.531662	0.0413765	-0.372857	0.171074	-0.533582	0.0405118	0.55509	0.031718	-0.145035	0.606044	0.896607	6.00128e-06	-0.364985	0.18101	-0.058521	0.835882	-0.328066	0.232572	-0.51638	0.0487569	-0.751472	0.00123748	-0.479222	0.0706924	0.522387	0.0457486	-0.419297	0.119764	-0.269888	0.330651	-0.220663	0.429353	-0.335699	0.221234	-0.670151	0.00626243	-0.434882	0.105233	-0.140763	0.616808	0.467344	0.0790029
CA_C0043	yellow	-0.545913	0.0352742	-0.134104	0.633727	-0.387284	0.153811	0.527243	0.0434188	-0.379253	0.163271	-0.562821	0.0289377	0.599182	0.0182493	-0.16648	0.553182	0.923011	9.42266e-07	-0.352023	0.198175	-0.0969325	0.731102	-0.307576	0.264765	-0.506584	0.0539715	-0.804388	0.000299684	-0.550735	0.0333702	0.585866	0.0217341	-0.475567	0.0731794	-0.247103	0.374604	-0.190765	0.495853	-0.271819	0.327066	-0.697357	0.00385354	-0.404554	0.134727	-0.126675	0.652805	0.40037	0.139196
CA_C0044	yellow	-0.0288884	0.9186	-0.473528	0.0745941	-0.461971	0.0829824	0.0526613	0.852139	-0.430588	0.109107	-0.107053	0.704139	0.0950475	0.736158	-0.233491	0.402298	0.347896	0.203853	0.366157	0.179508	0.248958	0.370911	-0.72952	0.00202386	0.239609	0.38972	-0.208229	0.456439	-0.348013	0.20369	0.20438	0.464988	0.543396	0.0362992	-0.235867	0.397389	-0.914941	1.76581e-06	-0.259415	0.350474	-0.101928	0.717755	-0.579641	0.0235275	0.326245	0.235328	0.277886	0.315952
CA_C0045	yellow	-0.281829	0.308846	-0.381194	0.16095	-0.66768	0.00652938	0.273592	0.323796	-0.639983	0.0101794	-0.360336	0.18705	0.336985	0.219358	-0.454467	0.0887756	0.440139	0.100622	0.305131	0.268777	0.243832	0.381162	-0.534634	0.0400434	0.126199	0.654035	-0.341653	0.212637	-0.466077	0.0799287	0.227969	0.413834	0.368712	0.176261	-0.387351	0.153734	-0.927647	6.36516e-07	-0.120558	0.668668	-0.175302	0.532031	-0.496813	0.0595692	0.234428	0.400359	0.356758	0.191789
CA_C0046	yellow	-0.495503	0.0603502	-0.187766	0.502778	-0.866874	2.88049e-05	0.427632	0.111831	-0.837096	9.92151e-05	-0.566541	0.0276675	0.51488	0.0495304	-0.765542	0.000879225	0.272095	0.326556	0.337516	0.218587	0.327832	0.232924	-0.171901	0.540141	0.139812	0.619214	-0.330092	0.229528	-0.494292	0.0610788	0.0753764	0.789481	0.270868	0.328828	-0.581057	0.02311	-0.90637	3.22663e-06	0.196485	0.48277	-0.019043	0.946295	-0.289879	0.294631	0.112149	0.690683	0.0990826	0.725348
CA_C0047	green	0.311599	0.258242	-0.0950547	0.736139	0.000890766	0.997486	-0.358515	0.189452	0.115485	0.681919	0.289881	0.294627	-0.300731	0.276091	-0.0754998	0.789144	-0.203274	0.46746	0.290227	0.294025	0.731271	0.00194928	-0.742724	0.00151403	0.447695	0.0942447	-0.172701	0.538227	-0.0854366	0.762087	-0.10363	0.713224	0.847854	6.54013e-05	-0.334672	0.222739	-0.485478	0.0665783	-0.12595	0.65468	0.0846814	0.764134	-0.779245	0.000616125	0.00749029	0.978864	0.250305	0.368244
CA_C0048	yellow	0.290389	0.293744	-0.0146084	0.95879	0.0772831	0.784271	-0.498097	0.0588104	0.168375	0.548607	0.33102	0.228142	-0.32356	0.23943	-0.184444	0.5105	-0.581603	0.0229505	0.465136	0.0806216	0.594058	0.0195352	-0.293147	0.288973	0.648257	0.00895426	0.113252	0.687782	-0.0169298	0.952248	-0.220553	0.429591	0.776954	0.000654966	-0.196549	0.482626	-0.244229	0.380362	0.304068	0.270533	0.221812	0.426894	-0.314838	0.253061	0.0756984	0.788601	-0.174558	0.5338
CA_C0049	green	0.424953	0.11434	0.336333	0.220309	0.389356	0.151431	-0.2686	0.333054	0.51057	0.0518027	0.395422	0.144607	-0.432357	0.107499	0.291064	0.292572	-0.1823	0.515514	-0.284111	0.304776	0.738919	0.00164892	-0.563571	0.0286781	-0.012641	0.964337	-0.280427	0.311361	0.234054	0.401132	-0.267765	0.334616	0.463766	0.0816374	-0.312611	0.256615	0.119167	0.672293	-0.41119	0.127844	0.115732	0.681272	-0.79458	0.000401569	-0.44304	0.0981391	0.207489	0.458076
CA_C0050	black	0.659628	0.00746213	0.254287	0.360417	0.666619	0.00664676	-0.523843	0.0450405	0.762097	0.000957968	0.660111	0.00740345	-0.669983	0.00628023	0.536664	0.0391518	-0.374363	0.169215	-0.197225	0.481091	0.547686	0.034565	-0.512761	0.050638	0.117623	0.676324	0.0129189	0.963553	0.407105	0.132052	-0.293894	0.287687	0.501391	0.0568964	-0.00631936	0.982168	0.314627	0.253396	-0.398358	0.141379	0.18404	0.511442	-0.591075	0.0203153	-0.292792	0.289583	0.143879	0.608951
CA_C0051	black	0.791817	0.000434875	0.419526	0.119541	0.696836	0.00389142	-0.360987	0.186197	0.765856	0.000872328	0.710223	0.00300809	-0.795954	0.000385793	0.693895	0.00411057	-0.404099	0.135209	-0.404099	0.135209	0.518403	0.0477283	-0.404099	0.135209	-0.121434	0.666388	0.211306	0.449658	0.735815	0.00176597	-0.590833	0.0203795	0.437437	0.102974	-0.0190438	0.946293	0.329989	0.229681	-0.698148	0.00379666	0.498219	0.0587383	-0.531843	0.0412945	-0.424273	0.114983	0.124842	0.657544
CA_C0052	blue	0.614904	0.0147055	-0.407605	0.131532	0.534941	0.0399078	-0.783373	0.000550889	0.487858	0.0650593	0.695517	0.0039885	-0.618296	0.0140162	0.423663	0.115562	-0.604846	0.0169044	0.570299	0.0264275	-0.343644	0.20981	-0.0454722	0.872159	0.667832	0.00651271	0.821325	0.000173753	0.304997	0.268999	-0.045989	0.870717	0.443295	0.0979229	0.707012	0.00320362	0.151398	0.590154	0.188221	0.501724	0.21446	0.442762	0.428208	0.111297	0.588098	0.0211173	-0.277421	0.316795
CA_C0053	blue	-0.0177026	0.950071	-0.607933	0.0162044	0.0448992	0.873758	-0.417004	0.122012	-0.0542475	0.847732	0.116348	0.679659	0.0147663	0.958345	-0.0518937	0.854273	-0.233513	0.402252	0.703761	0.00341185	-0.738393	0.0016683	0.320039	0.244878	0.595744	0.0191045	0.561216	0.0294992	-0.227858	0.414066	0.376275	0.166874	-0.0322744	0.909093	0.689011	0.00449613	0.0165734	0.953252	0.642406	0.00980789	-0.153356	0.585297	0.820915	0.000176179	0.773159	0.000723663	-0.40783	0.131298
CA_C0055	blue	0.688996	0.00449742	-0.265872	0.338175	0.78993	0.000458882	-0.694232	0.00408498	0.727951	0.00209262	0.755704	0.00111917	-0.680276	0.0052569	0.76484	0.000894828	-0.397755	0.142038	0.170383	0.543778	-0.491413	0.0628376	-0.0460555	0.870532	0.291857	0.291199	0.713967	0.00279219	0.464157	0.0813468	-0.0139477	0.960653	0.116587	0.679034	0.831051	0.000123807	0.501665	0.0567388	-0.143558	0.609758	0.11156	0.692233	0.391408	0.1491	0.395122	0.144939	-0.311464	0.258459
CA_C0056	red	-0.348779	0.202629	-0.149705	0.594366	-0.1414	0.615197	0.222972	0.424417	-0.263925	0.341857	-0.29676	0.282791	0.339041	0.216382	-0.10565	0.707858	0.103995	0.712253	0.0732928	0.795185	-0.786425	0.000506359	0.714787	0.00274658	-0.127051	0.651835	0.300033	0.277261	-0.0746074	0.791585	0.205698	0.462053	-0.647524	0.00905799	0.402955	0.136424	0.250563	0.367734	0.384126	0.157486	-0.115384	0.682185	0.883996	1.2288e-05	0.280713	0.310848	-0.244988	0.378837
CA_C0057	red	-0.062868	0.823861	0.0801344	0.776494	0.104012	0.712207	0.0145069	0.959076	0.00178234	0.99497	-0.0163073	0.954002	0.0212596	0.940053	0.0167314	0.952807	-0.33527	0.221861	0.0720551	0.798577	-0.583303	0.0224595	0.829786	0.000129536	-0.000666259	0.99812	0.552464	0.0327068	0.231803	0.405806	-0.160982	0.566543	-0.427782	0.111691	0.400146	0.139437	0.429684	0.109935	0.411781	0.127242	0.251855	0.365186	0.933431	3.75644e-07	0.145036	0.606041	-0.404655	0.134621
CA_C0058	red	-0.0106532	0.969942	-0.081289	0.773351	0.0209105	0.941036	0.00301496	0.991492	-0.0697047	0.805029	0.00569347	0.983934	-0.00320006	0.990969	0.0306303	0.913707	-0.194379	0.487567	0.147842	0.599015	-0.50526	0.0547066	0.521167	0.0463481	0.0447279	0.874236	0.490928	0.0631372	0.158307	0.573092	-0.0853564	0.762304	-0.245192	0.378428	0.353618	0.196009	0.154319	0.582914	0.21472	0.442195	0.172111	0.539638	0.697274	0.00385955	0.241363	0.386153	-0.510603	0.0517852
CA_C0059	red	-0.214583	0.442493	0.0340686	0.90406	-0.0870777	0.757642	0.14189	0.613962	-0.179119	0.522991	-0.179144	0.522933	0.182092	0.516002	-0.138745	0.621918	-0.177701	0.52634	0.0883215	0.754278	-0.519748	0.0470531	0.747872	0.00134585	-0.0349113	0.901698	0.35931	0.188401	0.0495658	0.86075	-0.0717777	0.799338	-0.445981	0.0956658	0.262472	0.344621	0.254522	0.359957	0.418252	0.120785	0.174603	0.533693	0.821243	0.000174238	0.13857	0.622361	-0.642116	0.00985184
CA_C0060	red	0.374641	0.168874	-0.525619	0.0441881	0.373206	0.170642	-0.5312	0.0415864	0.267062	0.335936	0.450546	0.0919145	-0.360089	0.187375	0.387481	0.153584	-0.302989	0.272323	0.49704	0.0594341	-0.730111	0.00199844	0.148579	0.597174	0.449295	0.0929321	0.785905	0.000513725	0.201423	0.471612	0.151661	0.589499	0.0621076	0.825961	0.839293	9.13458e-05	0.147556	0.599729	0.183274	0.513234	0.0349917	0.901472	0.694293	0.00408035	0.698762	0.00375293	-0.392768	0.147566
CA_C0061	red	0.436875	0.103468	-0.00538357	0.984808	0.572568	0.0256996	-0.373572	0.17019	0.48962	0.063951	0.478343	0.0712852	-0.456017	0.0875566	0.523613	0.0451521	-0.441734	0.0992513	0.0301456	0.915068	-0.518467	0.0476959	0.406442	0.132744	0.0911914	0.746531	0.747217	0.00136637	0.519396	0.047229	-0.203518	0.466914	-0.141296	0.61546	0.651125	0.00855767	0.557331	0.0308926	0.025128	0.929169	0.282063	0.308427	0.657118	0.00777336	0.197801	0.479784	-0.0706054	0.802555
CA_C0062	red	0.45889	0.0853274	-0.326911	0.234318	0.503652	0.0556092	-0.469589	0.0773812	0.403444	0.135903	0.507654	0.0533833	-0.449032	0.0931468	0.536156	0.0393735	-0.313451	0.255271	0.255912	0.357249	-0.665739	0.00674539	0.187122	0.50427	0.254545	0.359912	0.767056	0.000846321	0.345711	0.2069	0.00366974	0.989644	-0.0385609	0.891475	0.799514	0.000347274	0.325256	0.236835	0.00352664	0.990048	0.186351	0.50606	0.645377	0.00936691	0.480438	0.0698792	-0.423711	0.115516
CA_C0063	red	-0.24712	0.374569	0.17	0.544699	-0.029562	0.916707	0.147472	0.599938	-0.10895	0.699121	-0.193696	0.489128	0.197727	0.479952	-0.153863	0.584044	-0.236744	0.395585	-0.000539742	0.998477	-0.458492	0.0856339	0.849638	6.08506e-05	-0.0723363	0.797806	0.329896	0.22982	0.0919022	0.744616	-0.102098	0.717302	-0.500418	0.057457	0.210006	0.452515	0.403705	0.135627	0.496391	0.0598198	0.159334	0.570574	0.828153	0.000137258	0.0140369	0.960401	-0.177998	0.52564
CA_C0064	red	0.554281	0.0320204	-0.545931	0.0352669	0.509087	0.052602	-0.758151	0.00105507	0.430408	0.109272	0.646867	0.00915162	-0.545765	0.0353336	0.450044	0.0923217	-0.488538	0.0646299	0.612508	0.0152081	-0.57311	0.0255278	-0.000903088	0.997451	0.648926	0.00886046	0.834425	0.000109529	0.222066	0.426351	0.0927814	0.742249	0.31535	0.252248	0.854364	5.00379e-05	0.144009	0.608623	0.206249	0.460828	0.124924	0.657331	0.574162	0.0251972	0.726646	0.00215122	-0.371496	0.172766
CA_C0065	red	0.00242594	0.993154	-0.136547	0.627501	0.0726833	0.796855	-0.0171549	0.951614	-0.0480835	0.864878	0.0297598	0.916152	-0.0153248	0.956771	0.0985832	0.726684	-0.206742	0.459733	0.170263	0.544068	-0.701935	0.00353344	0.639831	0.0102032	0.0389636	0.890347	0.626331	0.0124828	0.221099	0.428419	-0.0580176	0.837276	-0.35563	0.193298	0.517151	0.0483628	0.250862	0.367143	0.269993	0.330454	0.197767	0.47986	0.881871	1.37536e-05	0.336994	0.219345	-0.329985	0.229687
CA_C0066	red	-0.278975	0.31398	-0.399072	0.140601	-0.290779	0.293067	0.216838	0.437596	-0.403556	0.135785	-0.274796	0.321586	0.309237	0.26206	-0.107164	0.703846	0.289207	0.295803	0.215738	0.439982	-0.70045	0.00363485	0.302669	0.272854	-0.0409593	0.884765	0.239817	0.389295	-0.174881	0.533032	0.29473	0.286255	-0.393682	0.146543	0.352785	0.197138	-0.163054	0.561492	0.152157	0.588269	-0.121077	0.667316	0.585506	0.0218349	0.446808	0.0949783	-0.281705	0.309069
CA_C0067	red	0.318825	0.246773	-0.730509	0.00198144	0.273039	0.324814	-0.785095	0.000525389	0.216942	0.437371	0.463704	0.0816833	-0.31222	0.257243	0.132724	0.637255	-0.411079	0.127956	0.873623	2.08909e-05	-0.506015	0.0542867	-0.0892533	0.75176	0.880865	1.44964e-05	0.629622	0.0118939	-0.16229	0.563351	0.352257	0.197856	0.405821	0.133394	0.748439	0.00132829	-0.0753131	0.789654	0.523845	0.0450397	-0.117659	0.676229	0.510828	0.0516645	0.874856	1.96621e-05	-0.365216	0.180713
CA_C0068	red	0.673881	0.00587576	-0.496419	0.0598029	0.731581	0.00193631	-0.814415	0.00021845	0.723928	0.00227753	0.761046	0.0009831	-0.635638	0.0108733	0.725325	0.00221188	-0.150399	0.592637	0.281979	0.308578	-0.269348	0.331656	-0.587557	0.0212654	0.436792	0.103541	0.346244	0.206154	0.131539	0.640292	0.298144	0.280444	0.375857	0.167383	0.719504	0.00249577	0.230388	0.40876	-0.235656	0.397823	-0.204432	0.464872	-0.0997892	0.72346	0.479806	0.0703009	0.075809	0.788298
CA_C0069	red	0.56568	0.0279577	-0.262985	0.343644	0.606537	0.016518	-0.458175	0.0858782	0.529224	0.0424944	0.585469	0.0218452	-0.541255	0.0371892	0.699191	0.00372267	-0.198252	0.478762	0.0725548	0.797207	-0.534563	0.040075	-0.0389306	0.89044	0.107749	0.702297	0.632686	0.0113651	0.427384	0.112062	-0.0150003	0.957686	0.00318768	0.991004	0.741739	0.00154808	0.347906	0.203839	-0.266055	0.33783	0.16275	0.562231	0.356474	0.192167	0.359202	0.188544	0.037808	0.893582
CA_C0070	brown	-0.806087	0.000284415	-0.435379	0.104791	-0.778914	0.000621629	0.484009	0.0675283	-0.786881	0.000499959	-0.774375	0.000701042	0.848752	6.30765e-05	-0.647313	0.00908789	0.802858	0.000314014	0.191038	0.495224	-0.182295	0.515526	-0.164288	0.558491	-0.0690475	0.806835	-0.686475	0.00470733	-0.887473	1.01706e-05	0.742773	0.00151236	-0.298434	0.279956	-0.266855	0.336324	-0.569066	0.0268295	0.279187	0.313597	-0.740064	0.00160734	-0.143911	0.608869	0.251433	0.366017	0.362204	0.184608
CA_C0071	blue	0.564612	0.028321	-0.594488	0.0194246	0.672769	0.00598903	-0.881941	1.37033e-05	0.616411	0.0143961	0.706359	0.00324461	-0.550864	0.0333203	0.568381	0.027055	-0.367501	0.177795	0.544961	0.0356594	-0.568364	0.0270606	-0.177477	0.526871	0.643241	0.00968236	0.628749	0.0120481	0.088654	0.753379	0.317598	0.248698	0.26202	0.345482	0.92448	8.34345e-07	0.305033	0.268938	0.187541	0.503298	-0.153633	0.584613	0.420688	0.118414	0.707117	0.00319711	-0.286563	0.300439
CA_C0072	turquoise	0.648148	0.00896966	-0.615207	0.014643	0.589674	0.0206898	-0.805979	0.000285362	0.591569	0.0201843	0.719923	0.00247442	-0.597073	0.0187704	0.622177	0.0132585	-0.0934602	0.740423	0.409562	0.129509	-0.191698	0.493708	-0.746581	0.00138654	0.531278	0.041551	0.303473	0.27152	0.0308335	0.913137	0.339846	0.215223	0.536546	0.0392031	0.643321	0.00967044	-0.0198682	0.943971	-0.247378	0.374055	-0.235558	0.398025	-0.233167	0.40297	0.573913	0.0252751	0.20388	0.466106
CA_C0073	blue	0.340643	0.21408	-0.696491	0.00391658	0.281034	0.310272	-0.640829	0.0100486	0.18646	0.505807	0.44323	0.0979779	-0.322812	0.240582	0.256517	0.356075	-0.325611	0.236293	0.730571	0.00197883	-0.689683	0.00444149	0.0282065	0.920515	0.675924	0.0056721	0.749364	0.00130005	-0.00202919	0.994274	0.269805	0.330805	0.240742	0.387415	0.835559	0.000105048	-0.0309662	0.912765	0.341087	0.213445	-0.0256264	0.927767	0.645632	0.00932973	0.860828	3.78643e-05	-0.260302	0.348771
CA_C0075	green	0.465374	0.0804458	-0.224909	0.420297	0.389705	0.151034	-0.432456	0.10741	0.289001	0.296162	0.488655	0.0645562	-0.474358	0.0740159	0.381844	0.160178	-0.539703	0.0378441	0.354066	0.195403	-0.556737	0.0311097	0.36053	0.186796	0.341132	0.213381	0.924453	8.36268e-07	0.458737	0.0854449	-0.238269	0.392456	0.0948984	0.736558	0.684731	0.00485716	0.217396	0.436389	0.121073	0.667326	0.43817	0.102332	0.751497	0.00123673	0.463122	0.0821186	-0.504802	0.0549627
CA_C0076	red	0.273676	0.323641	-0.793101	0.000419125	0.291618	0.291612	-0.746437	0.00139114	0.242534	0.383781	0.423171	0.11603	-0.248824	0.371178	0.206076	0.461211	-0.179824	0.521331	0.770026	0.000784684	-0.533273	0.0406497	-0.263005	0.343605	0.771354	0.000758333	0.435109	0.105031	-0.258464	0.352307	0.53303	0.0407588	0.328028	0.232629	0.756768	0.00109093	-0.0630612	0.823327	0.395222	0.144828	-0.338001	0.217884	0.341256	0.213203	0.863878	3.30383e-05	-0.0436833	0.877153
CA_C0077	red	-0.106101	0.706663	-0.464238	0.0812863	-0.0273286	0.922982	-0.154781	0.581774	-0.14013	0.618407	-0.0218145	0.938492	0.110826	0.694169	-0.0208103	0.941319	-0.054356	0.847431	0.443522	0.0977308	-0.77252	0.00073578	0.404165	0.135139	0.283248	0.306311	0.473522	0.074598	-0.12973	0.644935	0.305143	0.268757	-0.240158	0.388602	0.592783	0.0198658	0.0455942	0.871819	0.427437	0.112012	-0.168174	0.549092	0.80355	0.000307469	0.607676	0.0162618	-0.430588	0.109107
CA_C0078	red	0.370582	0.173907	-0.727179	0.00212716	0.358855	0.189002	-0.810099	0.000250852	0.295528	0.284891	0.51683	0.0485267	-0.361129	0.186011	0.233349	0.402593	-0.399101	0.14057	0.821115	0.000174996	-0.565547	0.0280027	-0.0898157	0.750242	0.836473	0.000101546	0.659874	0.00743217	-0.104957	0.709698	0.358302	0.189734	0.362762	0.183883	0.820631	0.000177872	0.00722712	0.979606	0.459007	0.085238	-0.139125	0.620953	0.532098	0.0411788	0.873805	2.07061e-05	-0.353187	0.196593
CA_C0079	turquoise	0.858058	4.27401e-05	-0.085402	0.76218	0.932965	3.92601e-07	-0.717749	0.00258686	0.881106	1.43152e-05	0.893562	7.19276e-06	-0.857868	4.30925e-05	0.904083	3.75343e-06	-0.539282	0.0380232	0.0313156	0.911784	-0.369403	0.175389	-0.0267137	0.924711	0.213469	0.444922	0.796977	0.00037439	0.687113	0.00465352	-0.244154	0.380512	0.17854	0.524359	0.795929	0.00038608	0.601336	0.0177285	-0.291757	0.291371	0.34099	0.213583	0.338252	0.217521	0.236351	0.396393	-0.208002	0.45694
CA_C0080	red	-0.0233606	0.934141	-0.76571	0.000875536	-0.0609031	0.82929	-0.297614	0.281342	-0.166789	0.552433	0.0623398	0.825319	0.0600306	0.831703	0.0197972	0.944171	0.0736762	0.794135	0.648709	0.00889079	-0.777072	0.000652921	0.0348892	0.901759	0.46587	0.0800806	0.434957	0.105166	-0.295236	0.285388	0.499288	0.0581128	-0.0229473	0.935304	0.675487	0.00571516	-0.217416	0.436345	0.342846	0.21094	-0.256086	0.356912	0.601079	0.01779	0.843234	7.85138e-05	-0.332519	0.225915
CA_C0081	blue	0.23634	0.396415	-0.8478	6.55439e-05	0.242693	0.38346	-0.539416	0.0379662	0.14201	0.613657	0.338614	0.216997	-0.186122	0.506593	0.335567	0.221427	0.0532876	0.850398	0.618674	0.013941	-0.816965	0.000200975	-0.190563	0.496317	0.510562	0.0518072	0.521235	0.0463146	-0.162276	0.563386	0.56025	0.0298412	0.0798309	0.777321	0.878825	1.61053e-05	-0.074545	0.791756	0.147613	0.599587	-0.351511	0.198875	0.484839	0.0669906	0.905308	3.46291e-06	-0.113675	0.68667
CA_C0082	blue	0.44971	0.092593	-0.688502	0.00453796	0.518492	0.0476831	-0.873965	2.05443e-05	0.464768	0.0808938	0.606935	0.0164281	-0.437821	0.102637	0.386034	0.155259	-0.36457	0.181543	0.705662	0.00328886	-0.556117	0.0313378	-0.171009	0.542278	0.770978	0.000765717	0.596703	0.0188631	-0.0630804	0.823274	0.395874	0.144107	0.320613	0.243984	0.873088	2.14441e-05	0.157689	0.57461	0.357207	0.19119	-0.2056	0.46227	0.445554	0.0960216	0.805499	0.000289625	-0.297864	0.280919
CA_C0083	blue	0.664838	0.00684753	-0.471551	0.0759839	0.740763	0.00158241	-0.787759	0.000487838	0.661513	0.00723496	0.758948	0.00103484	-0.649082	0.00883883	0.713335	0.00282774	-0.397516	0.142299	0.382283	0.159658	-0.632033	0.0114762	-0.0660681	0.815034	0.465747	0.0801711	0.780389	0.000597453	0.322452	0.241137	0.123385	0.661321	0.172448	0.538832	0.960643	1.31801e-08	0.391317	0.149202	-0.00563536	0.984098	0.0597508	0.832477	0.507059	0.0537095	0.613207	0.0150601	-0.286445	0.300648
CA_C0084	blue	0.571784	0.0259493	-0.151659	0.589506	0.62549	0.012637	-0.538825	0.0382184	0.533931	0.0403558	0.619399	0.0137974	-0.584721	0.0220558	0.579133	0.0236787	-0.55236	0.0327466	0.214118	0.443506	-0.566768	0.0275913	0.325877	0.235889	0.276208	0.319004	0.896111	6.18312e-06	0.552336	0.0327555	-0.210055	0.452409	0.0228416	0.935601	0.780194	0.000600595	0.477475	0.0718738	0.0519193	0.854201	0.354849	0.194347	0.700655	0.00362075	0.376816	0.166216	-0.324562	0.237894
CA_C0085	brown	0.144994	0.606148	0.382977	0.158837	0.19818	0.478925	-0.145227	0.605564	0.169907	0.544921	0.173717	0.535803	-0.222083	0.426315	-0.0544801	0.847086	-0.748952	0.00131257	0.0811263	0.773794	-0.0329153	0.907295	0.755221	0.00113219	0.168004	0.549502	0.567621	0.0273069	0.413419	0.125586	-0.543862	0.0361078	-0.0405116	0.886017	0.0983202	0.727387	0.41335	0.125655	0.453993	0.0891514	0.615925	0.0144953	0.659675	0.00745643	-0.123544	0.660909	-0.589998	0.0206027
CA_C0086	turquoise	-0.310045	0.260749	0.320307	0.24446	-0.518787	0.0475348	0.28098	0.310368	-0.492141	0.0623897	-0.347723	0.204093	0.25271	0.363506	-0.682126	0.00508786	-0.389717	0.15102	0.199392	0.476185	0.396321	0.143613	0.476129	0.0727929	0.156008	0.578747	0.0441233	0.875924	-0.0496028	0.860647	-0.442085	0.0989515	0.163678	0.559974	-0.5304	0.0419522	-0.307848	0.26432	0.501446	0.0568645	0.470545	0.0766979	0.176584	0.528986	-0.191526	0.494103	-0.400206	0.139373
CA_C0087	yellow	0.034412	0.903097	-0.765011	0.000891002	-0.00395126	0.98885	-0.21587	0.439696	-0.103639	0.713199	0.0829169	0.768925	0.0284203	0.919914	0.198318	0.478613	0.310733	0.259637	0.442704	0.0984245	-0.756163	0.00110691	-0.195592	0.484803	0.258851	0.351559	0.323624	0.239332	-0.230653	0.408205	0.556742	0.0311077	-0.0534268	0.850012	0.649718	0.00875056	-0.232344	0.404679	-0.00272834	0.992301	-0.386577	0.154629	0.354073	0.195393	0.758189	0.00105408	0.133864	0.634342
CA_C0088	blue	0.374679	0.168826	-0.599228	0.018238	0.351032	0.19953	-0.563469	0.0287135	0.244863	0.379088	0.455602	0.0878816	-0.355036	0.194095	0.371895	0.172268	-0.285093	0.303035	0.56394	0.0285512	-0.742044	0.00153748	0.0913017	0.746234	0.509758	0.0522392	0.788749	0.000474452	0.128931	0.646992	0.202179	0.469914	0.110047	0.696222	0.856531	4.56422e-05	0.0909375	0.747215	0.195817	0.48429	0.0269458	0.924058	0.678881	0.00538728	0.758299	0.00105128	-0.28827	0.29744
CA_C0089	red	-0.237499	0.394035	-0.506884	0.0538063	-0.0922166	0.743769	-0.299564	0.27805	-0.152342	0.58781	-0.0822445	0.770752	0.224019	0.422188	-0.259992	0.349365	-0.113415	0.687354	0.626599	0.0124342	-0.543841	0.0361167	0.290649	0.293293	0.540233	0.0376196	0.231946	0.405508	-0.438263	0.10225	0.486647	0.0658291	-0.0811145	0.773826	0.447396	0.0944919	0.00709471	0.97998	0.76462	0.00089977	-0.337345	0.218835	0.631772	0.0115209	0.613624	0.0149724	-0.0223441	0.937001
CA_C0090	green	-0.103632	0.713218	-0.427551	0.111906	-0.0224873	0.936598	-0.158586	0.572407	-0.137499	0.62508	-0.0174442	0.950799	0.101083	0.720007	-0.0390217	0.890185	-0.119088	0.672497	0.452427	0.0903993	-0.771104	0.000763249	0.476787	0.0723426	0.301365	0.275029	0.535977	0.0394516	-0.0966987	0.731729	0.25832	0.352584	-0.250227	0.368397	0.590691	0.0204174	0.0799148	0.777093	0.478355	0.071277	-0.094076	0.738767	0.867403	2.81059e-05	0.587332	0.0213274	-0.430626	0.109072
CA_C0091	blue	0.62745	0.0122801	-0.47731	0.0719855	0.634812	0.0110091	-0.725354	0.00221056	0.542596	0.03663	0.70455	0.00336038	-0.613921	0.01491	0.625167	0.0126965	-0.440764	0.100083	0.444946	0.0965312	-0.657092	0.00777672	0.0277429	0.921818	0.488312	0.0647724	0.875029	1.94942e-05	0.348124	0.203537	0.0523115	0.853111	0.184551	0.510251	0.934529	3.38045e-07	0.295399	0.285111	0.044474	0.874945	0.167003	0.551916	0.602716	0.0174009	0.650715	0.00861355	-0.32864	0.231707
CA_C0092	turquoise	0.820807	0.000176823	-0.185264	0.508588	0.789813	0.000460412	-0.74086	0.00157897	0.726006	0.00218047	0.857212	4.4329e-05	-0.825007	0.000153198	0.743661	0.00148224	-0.652871	0.00832304	0.25494	0.359143	-0.395744	0.14425	0.0500146	0.8595	0.392842	0.147483	0.933367	3.77904e-07	0.6373	0.0106037	-0.280575	0.311095	0.297445	0.281629	0.798122	0.000361946	0.421147	0.117971	-0.116707	0.678718	0.442775	0.0983636	0.469409	0.0775105	0.388387	0.152541	-0.289321	0.295603
CA_C0093	blue	0.236145	0.396816	-0.534128	0.0402683	0.340071	0.2149	-0.470525	0.0767121	0.227105	0.415654	0.338973	0.21648	-0.224381	0.421418	0.334733	0.222648	-0.200553	0.473569	0.459172	0.0851113	-0.825403	0.000151113	0.23205	0.405291	0.393124	0.147168	0.662085	0.00716713	0.0618958	0.826546	0.28368	0.305544	-0.116996	0.677962	0.858111	4.26411e-05	0.242914	0.383013	0.284178	0.304658	-0.0648063	0.818512	0.769134	0.00080281	0.686132	0.00473652	-0.41767	0.121357
CA_C0094	red	0.136906	0.626588	-0.959728	1.52691e-08	-0.0510387	0.85665	-0.457796	0.0861718	-0.11661	0.678974	0.205306	0.462924	-0.0700913	0.803967	0.0895748	0.750892	0.170605	0.543247	0.770632	0.000772578	-0.557396	0.0308687	-0.473415	0.0746725	0.623708	0.0129683	0.318604	0.247119	-0.380722	0.161512	0.601278	0.0177422	0.34993	0.201041	0.615003	0.0146851	-0.511541	0.0512844	0.128158	0.648981	-0.367962	0.177209	0.164393	0.558237	0.948073	7.74563e-08	0.0748307	0.790974
CA_C0095	brown	-0.736512	0.00173912	-0.619199	0.013837	-0.772798	0.000730487	0.309956	0.260893	-0.818504	0.000190993	-0.676221	0.00564294	0.77216	0.000742685	-0.681218	0.00517023	0.577923	0.0240419	0.50164	0.0567536	-0.396241	0.143702	-0.00210307	0.994065	0.206527	0.460209	-0.344582	0.208486	-0.86239	3.53257e-05	0.727631	0.00210689	-0.202396	0.469426	-0.038123	0.8927	-0.627574	0.0122579	0.515127	0.0494022	-0.624355	0.0128472	0.19896	0.477161	0.535007	0.0398783	0.090713	0.747821
CA_C0096	brown	-0.839381	9.10396e-05	-0.190295	0.496935	-0.599425	0.0181898	0.581515	0.0229763	-0.675474	0.00571645	-0.787105	0.000496851	0.84635	6.94556e-05	-0.525038	0.0444659	0.603886	0.0171267	-0.00545436	0.984608	-0.568623	0.0269753	0.495229	0.0605148	-0.282926	0.306885	-0.352339	0.197745	-0.596801	0.0188384	0.556148	0.0313262	-0.766048	0.000868128	-0.0239275	0.932546	-0.0684777	0.808402	0.438228	0.102281	-0.555403	0.0316017	0.49111	0.063025	0.147677	0.599425	0.0268576	0.924306
CA_C0097	brown	-0.872952	2.15868e-05	-0.228113	0.41353	-0.697886	0.00381541	0.620478	0.0135861	-0.765675	0.000876306	-0.834827	0.000107923	0.886575	1.06859e-05	-0.597815	0.0185856	0.652735	0.00834115	0.0352492	0.90075	-0.500292	0.0575296	0.410123	0.128933	-0.262325	0.344901	-0.413632	0.125371	-0.654836	0.00806512	0.567767	0.0272584	-0.695277	0.00400637	-0.100627	0.721223	-0.205659	0.462139	0.421539	0.117593	-0.562047	0.0292075	0.397288	0.142549	0.166086	0.554135	0.0494872	0.860968
CA_C0098	brown	-0.864566	3.20235e-05	-0.0634452	0.822267	-0.541014	0.0372901	0.571073	0.0261775	-0.583299	0.0224606	-0.795186	0.000394542	0.860667	3.81345e-05	-0.536671	0.0391487	0.607611	0.0162763	-0.11623	0.679968	-0.400279	0.139294	0.445568	0.0960101	-0.327804	0.232967	-0.543983	0.0360581	-0.635837	0.0108406	0.568647	0.0269674	-0.774315	0.000702144	-0.13914	0.620915	0.0438458	0.876699	0.455002	0.0883535	-0.63771	0.010538	0.33207	0.22658	-0.0108236	0.969462	0.0949102	0.736526
CA_C0099	turquoise	-0.859108	4.08335e-05	-0.31102	0.259174	-0.899148	5.13723e-06	0.594866	0.0193278	-0.930542	4.91619e-07	-0.850809	5.8007e-05	0.880326	1.49078e-05	-0.792259	0.000429399	0.607671	0.0162628	0.236076	0.396958	-0.213109	0.445709	0.161621	0.564983	-0.0642509	0.820044	-0.466486	0.0796289	-0.762022	0.000959739	0.508805	0.0527553	-0.336676	0.219808	-0.318582	0.247153	-0.596437	0.0189297	0.424387	0.114875	-0.487107	0.065536	0.13276	0.637164	0.218994	0.432941	0.0845373	0.764525
CA_C0100	turquoise	-0.809857	0.000252786	-0.281485	0.309463	-0.917811	1.42275e-06	0.574318	0.0251484	-0.901957	4.30538e-06	-0.82097	0.000175854	0.839873	8.93537e-05	-0.805183	0.000292457	0.668654	0.00642305	0.195685	0.484589	0.0751268	0.790164	-0.134283	0.63327	-0.0547868	0.846235	-0.665541	0.00676769	-0.810156	0.000250406	0.506426	0.054059	-0.137954	0.623923	-0.509276	0.0524997	-0.743854	0.00147575	0.278538	0.31477	-0.523821	0.0450514	-0.240117	0.388685	0.117101	0.677689	0.259801	0.349732
CA_C0101	blue	0.515982	0.0489611	-0.555376	0.0316119	0.468528	0.078145	-0.422706	0.116474	0.422422	0.116745	0.514916	0.0495116	-0.437976	0.102502	0.720811	0.00242962	0.263223	0.343191	0.0880486	0.755015	-0.431443	0.108328	-0.64064	0.0100777	0.084497	0.764635	0.261952	0.345612	0.136678	0.627167	0.340529	0.214243	0.164425	0.558159	0.642905	0.00973272	-0.0138673	0.960879	-0.586407	0.0215832	-0.251951	0.364996	-0.159875	0.569249	0.468369	0.0782599	0.310355	0.260248
CA_C0102	greenyellow	-0.426037	0.11332	-0.238177	0.392644	-0.276504	0.318465	-0.160761	0.567084	-0.294207	0.28715	-0.269751	0.330905	0.376928	0.16608	-0.580486	0.0232778	-0.255002	0.359022	0.589153	0.0208301	-0.223339	0.423636	0.469672	0.0773216	0.539145	0.0380815	0.0528377	0.851649	-0.503668	0.0556002	0.321247	0.243001	-0.0626325	0.824511	0.0954175	0.735165	-0.00922948	0.973958	0.993268	1.47609e-13	-0.252669	0.363586	0.570812	0.0262616	0.365711	0.180078	-0.41275	0.126261
CA_C0103	greenyellow	-0.420949	0.118162	-0.229382	0.410865	-0.436007	0.104235	-0.0856797	0.761428	-0.447443	0.0944524	-0.309264	0.262016	0.375121	0.168284	-0.697975	0.00380904	-0.300805	0.275966	0.660684	0.00733418	-0.0905721	0.748201	0.428668	0.110871	0.578437	0.0238871	0.0995548	0.724086	-0.47884	0.07095	0.17863	0.524146	0.0989018	0.725832	-0.0466538	0.868863	-0.248792	0.371241	0.95196	4.7156e-08	-0.0794891	0.778253	0.497138	0.0593763	0.365985	0.179727	-0.4155	0.123503
CA_C0104	greenyellow	-0.488678	0.0645421	-0.162309	0.563305	-0.443465	0.0977787	-0.0127162	0.964125	-0.457902	0.0860892	-0.373857	0.169838	0.438002	0.102479	-0.71212	0.0028971	-0.25944	0.350426	0.574265	0.025165	-0.116873	0.678285	0.514167	0.0499009	0.489137	0.0642539	0.0482064	0.864536	-0.476553	0.0725023	0.188757	0.500484	-0.0202285	0.942956	-0.0690384	0.80686	-0.168275	0.548847	0.967269	4.04048e-09	-0.113044	0.688327	0.536846	0.0390723	0.294964	0.285853	-0.3961	0.143857
CA_C0105	greenyellow	-0.429767	0.109859	-0.295766	0.284484	-0.244208	0.380404	-0.166337	0.553527	-0.278416	0.314991	-0.265316	0.339225	0.386402	0.154832	-0.52369	0.0451149	-0.202596	0.468978	0.584901	0.022005	-0.350128	0.200769	0.491513	0.0627758	0.515022	0.0494568	0.088881	0.752766	-0.5112	0.0514659	0.389021	0.151815	-0.139242	0.620656	0.194326	0.487689	0.0311759	0.912176	0.979329	2.09758e-10	-0.312203	0.257271	0.647554	0.00905367	0.423145	0.116055	-0.380414	0.16188
CA_C0106	greenyellow	-0.577303	0.0242293	-0.231006	0.407468	-0.470438	0.0767744	0.036643	0.896845	-0.497238	0.0593168	-0.4492	0.0930091	0.53485	0.039948	-0.710235	0.00300733	-0.118126	0.67501	0.550059	0.0336324	-0.239219	0.390515	0.517521	0.0481746	0.428576	0.110956	-0.029648	0.916466	-0.578533	0.0238583	0.329552	0.230337	-0.149233	0.595541	-0.0139017	0.960782	-0.14311	0.610885	0.970714	1.97751e-09	-0.260948	0.347531	0.574603	0.0250597	0.33951	0.215706	-0.405664	0.133559
CA_C0107	greenyellow	-0.549144	0.0339896	-0.129419	0.645735	-0.456326	0.0873144	0.0450733	0.873272	-0.472541	0.0752852	-0.430854	0.108864	0.49729	0.0592865	-0.723522	0.00229693	-0.201281	0.47193	0.510622	0.0517749	-0.14169	0.614466	0.55587	0.0314289	0.416707	0.122306	-0.0102413	0.971104	-0.500352	0.0574949	0.22085	0.428953	-0.117112	0.67766	-0.0846202	0.7643	-0.113071	0.688258	0.971002	1.85585e-09	-0.164154	0.558817	0.548251	0.0343412	0.252368	0.364177	-0.397448	0.142374
CA_C0108	greenyellow	-0.488308	0.064775	-0.228657	0.412387	-0.331783	0.227006	-0.0920588	0.744194	-0.352091	0.198083	-0.33687	0.219526	0.440606	0.10022	-0.619961	0.013687	-0.197355	0.480795	0.560167	0.0298708	-0.236229	0.396643	0.493379	0.061633	0.490045	0.063686	0.0122849	0.965341	-0.534373	0.0401594	0.341267	0.213187	-0.114644	0.684126	0.0621132	0.825945	-0.0336722	0.905172	0.991258	8.02868e-13	-0.283378	0.30608	0.574557	0.025074	0.34564	0.207	-0.373973	0.169695
CA_C0109	greenyellow	-0.526613	0.0437163	-0.296899	0.282556	-0.414569	0.124431	-0.0481692	0.86464	-0.443789	0.0975048	-0.385348	0.156057	0.48703	0.0655848	-0.661811	0.00719951	-0.139104	0.621006	0.606024	0.0166345	-0.278505	0.314829	0.473397	0.0746855	0.496137	0.059971	0.0153978	0.956565	-0.574259	0.0251669	0.373501	0.170277	-0.112007	0.691055	0.0626165	0.824555	-0.130377	0.643272	0.983625	4.66071e-11	-0.288971	0.296214	0.584888	0.0220086	0.408437	0.13067	-0.379174	0.163365
CA_C0110	greenyellow	-0.571884	0.0259173	-0.351201	0.199297	-0.5308	0.041769	0.0210917	0.940526	-0.562886	0.0289154	-0.450558	0.0919041	0.541707	0.0369999	-0.728232	0.00208016	-0.0690107	0.806936	0.644013	0.00956736	-0.269551	0.331278	0.422781	0.116403	0.492003	0.062474	-0.00568606	0.983954	-0.62147	0.0133941	0.385609	0.155753	-0.0778409	0.782748	0.011639	0.967162	-0.280354	0.311493	0.94883	7.05318e-08	-0.284384	0.304291	0.543173	0.0363913	0.44808	0.0939277	-0.356274	0.192435
CA_C0111	brown	-0.519917	0.0469683	-0.56725	0.0274304	-0.583401	0.0224313	-0.0538788	0.848756	-0.609958	0.0157573	-0.406699	0.132475	0.515296	0.0493151	-0.71052	0.00299045	0.0442744	0.875502	0.783749	0.000545225	-0.25781	0.353569	0.140307	0.617962	0.605287	0.0168029	-0.0429439	0.879218	-0.738782	0.00165395	0.515293	0.0493165	0.104262	0.711545	0.0427539	0.879749	-0.518864	0.0474956	0.848464	6.38144e-05	-0.376698	0.166359	0.371496	0.172765	0.615149	0.0146548	-0.216983	0.437284
CA_C0112	red	-0.557082	0.0309833	-0.58123	0.0230594	-0.695805	0.00396716	0.109663	0.697238	-0.735907	0.00176239	-0.491122	0.0630175	0.570128	0.0264829	-0.705212	0.00331767	0.199357	0.476266	0.702144	0.00351935	-0.291756	0.291373	0.0954668	0.735032	0.461525	0.0833193	-0.0669775	0.81253	-0.718651	0.00253973	0.491979	0.062489	0.051717	0.854764	-0.00822228	0.976799	-0.642177	0.00984256	0.67112	0.00616008	-0.331208	0.227862	0.319784	0.245275	0.596491	0.0189163	-0.112323	0.690225
CA_C0113	blue	0.518444	0.0477076	-0.620222	0.013636	0.637703	0.0105391	-0.878183	1.66412e-05	0.59074	0.0204044	0.668792	0.0064082	-0.502751	0.0561195	0.524269	0.0448349	-0.316841	0.24989	0.559687	0.0300419	-0.533969	0.0403387	-0.233146	0.403014	0.658211	0.00763666	0.553156	0.0324442	0.0189843	0.94646	0.386207	0.155058	0.273165	0.324582	0.886289	1.08541e-05	0.273507	0.323952	0.208129	0.456659	-0.244403	0.380012	0.355583	0.19336	0.712241	0.00289012	-0.225654	0.418719
CA_C0114	blue	0.466091	0.0799185	-0.69954	0.0036982	0.542819	0.0365374	-0.728566	0.00206544	0.461764	0.0831383	0.582238	0.0227661	-0.43053	0.109161	0.557485	0.0308363	-0.145092	0.605902	0.512026	0.0510267	-0.714237	0.00277711	-0.210182	0.452128	0.520727	0.046566	0.589691	0.020685	0.0301268	0.915121	0.421397	0.11773	0.148476	0.597429	0.946443	9.43176e-08	0.183413	0.512909	0.0710124	0.801438	-0.254284	0.360422	0.436366	0.103917	0.779409	0.000613424	-0.237144	0.394762
CA_C0115	red	-0.0504624	0.858254	-0.745479	0.00142206	-0.138937	0.62143	-0.0419088	0.88211	-0.244644	0.379528	-0.0389717	0.890325	0.124034	0.659638	0.145659	0.604479	0.450903	0.0916257	0.361605	0.185389	-0.751678	0.00123147	-0.206488	0.460297	0.121302	0.666731	0.229857	0.409871	-0.259146	0.350992	0.538988	0.0381485	-0.117915	0.675559	0.559376	0.030153	-0.34426	0.208939	-0.104557	0.710761	-0.364597	0.181508	0.300497	0.276483	0.712328	0.00288512	0.189436	0.498917
CA_C0116	red	0.259014	0.351247	-0.798031	0.000362922	0.203721	0.466461	-0.420129	0.118955	0.101191	0.71972	0.315182	0.252515	-0.196602	0.482504	0.38635	0.154893	0.148749	0.596749	0.497009	0.0594525	-0.778865	0.000622447	-0.253243	0.362459	0.367458	0.177848	0.496962	0.0594805	-0.0866339	0.758843	0.482202	0.0687108	0.0703961	0.80313	0.810052	0.000251228	-0.145882	0.603918	-0.0502089	0.85896	-0.272764	0.325321	0.378661	0.163983	0.826209	0.00014694	0.125431	0.656021
CA_C0117	red	0.461088	0.0836496	-0.870998	2.37213e-05	0.333259	0.224819	-0.735251	0.00178792	0.296544	0.28316	0.544539	0.0358312	-0.39847	0.141256	0.414581	0.124419	0.00311622	0.991206	0.667044	0.00659951	-0.427093	0.112333	-0.657649	0.00770669	0.662851	0.00707707	0.383136	0.15865	-0.173589	0.536108	0.510918	0.0516165	0.497025	0.0594434	0.726974	0.00213636	-0.261368	0.346728	-0.0488492	0.862745	-0.319638	0.245502	-0.00667878	0.981154	0.853059	5.28511e-05	0.114315	0.68499
CA_C0118	turquoise	0.631102	0.0116362	-0.176214	0.529865	0.409318	0.12976	-0.694262	0.00408274	0.385783	0.155551	0.665606	0.00676029	-0.658389	0.0076145	0.247106	0.374598	-0.845943	7.05879e-05	0.570605	0.0263284	-0.0556236	0.843913	0.0838551	0.766377	0.691148	0.00432411	0.859293	4.05065e-05	0.423019	0.116175	-0.389443	0.151332	0.605918	0.0166588	0.44859	0.0935091	0.0306885	0.913544	0.250051	0.368745	0.596653	0.0188755	0.392065	0.148357	0.413212	0.125794	-0.453848	0.0892665
CA_C0119	turquoise	0.927105	6.67238e-07	-0.249633	0.369573	0.781452	0.000580515	-0.908486	2.79572e-06	0.783566	0.000547979	0.963774	7.74744e-09	-0.922561	9.7754e-07	0.693418	0.00414703	-0.670512	0.00622413	0.37324	0.1706	-0.0150662	0.9575	-0.38108	0.161086	0.593763	0.0196115	0.729476	0.00202576	0.503617	0.0556285	-0.242955	0.38293	0.682589	0.00504625	0.608174	0.0161507	0.189586	0.49857	-0.179479	0.522143	0.390991	0.149572	0.0113213	0.968058	0.372809	0.171133	-0.178869	0.523581
CA_C0120	turquoise	0.833128	0.000114848	0.173401	0.536557	0.834348	0.000109839	-0.664827	0.00684869	0.89693	5.88494e-06	0.838728	9.33187e-05	-0.840362	8.7706e-05	0.725269	0.00221451	-0.4943	0.0610744	-0.132676	0.637379	0.349068	0.20223	-0.44736	0.094521	0.181862	0.516541	0.281227	0.309926	0.556164	0.0313204	-0.340798	0.213858	0.503347	0.0557813	0.240489	0.387927	0.414659	0.124342	-0.433188	0.10675	0.303458	0.271543	-0.38883	0.152033	-0.156137	0.578429	0.0375121	0.894411
CA_C0121	turquoise	0.0272321	0.923253	0.356883	0.191621	-0.0933509	0.740717	0.380479	0.161802	-0.0267413	0.924633	-0.106282	0.706181	-0.000766347	0.997837	0.0928651	0.742024	0.343823	0.209557	-0.552446	0.0327136	0.51749	0.0481902	-0.401732	0.13773	-0.518817	0.0475194	-0.438307	0.102213	0.150714	0.591854	-0.226157	0.417654	0.0465108	0.869262	-0.512512	0.0507696	-0.186256	0.506281	-0.679012	0.00537495	0.0733872	0.794926	-0.724945	0.00222962	-0.531013	0.0416718	0.462834	0.0823339
CA_C0122	turquoise	0.591798	0.0201241	-0.546394	0.0350804	0.694833	0.00403966	-0.813586	0.000224387	0.63792	0.0105045	0.708219	0.00312895	-0.569893	0.0265593	0.6469	0.00914688	-0.287798	0.298268	0.421942	0.117206	-0.556871	0.0310605	-0.224173	0.421861	0.516603	0.0486428	0.589361	0.020774	0.143415	0.610116	0.283866	0.305212	0.225165	0.419756	0.901848	4.33541e-06	0.313194	0.255683	0.0306648	0.913611	-0.139025	0.621207	0.34361	0.209857	0.634729	0.0110229	-0.101399	0.719164
CA_C0123	blue	0.536291	0.0393144	-0.53092	0.0417145	0.630293	0.0117766	-0.575682	0.0247253	0.555045	0.0317348	0.597669	0.018622	-0.487277	0.0654277	0.751799	0.00122797	0.0156383	0.955887	0.182823	0.514288	-0.648815	0.00887597	-0.301446	0.274894	0.206159	0.461027	0.465146	0.0806142	0.174199	0.534655	0.320815	0.243671	0.0248803	0.929866	0.871415	2.32517e-05	0.286966	0.29973	-0.281572	0.309307	-0.160528	0.567653	0.244066	0.38069	0.54818	0.0343693	0.0170419	0.951932
CA_C0124	brown	0.716407	0.00265828	0.595555	0.0191525	0.768923	0.000807146	-0.3132	0.255673	0.827497	0.000140465	0.661277	0.00726314	-0.746281	0.00139613	0.681532	0.00514162	-0.498691	0.0584616	-0.521691	0.0460901	0.44374	0.0975461	-0.10489	0.709874	-0.216001	0.439412	0.229889	0.409803	0.788822	0.000473484	-0.651628	0.0084896	0.219855	0.431089	0.0043893	0.987614	0.602925	0.0173515	-0.547722	0.0345505	0.532797	0.0408636	-0.315292	0.25234	-0.550651	0.0334029	0.0610247	0.828954
CA_C0125	blue	0.523114	0.0453942	-0.568974	0.02686	0.575739	0.0247076	-0.722769	0.00233318	0.501655	0.0567448	0.623701	0.0129698	-0.499971	0.0577156	0.561455	0.0294153	-0.274732	0.321703	0.464552	0.0810532	-0.619975	0.0136843	-0.1313	0.640904	0.503971	0.0554289	0.63505	0.0109699	0.124462	0.658528	0.252813	0.363302	0.179639	0.521767	0.887321	1.02561e-05	0.22646	0.417015	0.0676092	0.810791	-0.0592143	0.833962	0.448106	0.0939065	0.675246	0.00573902	-0.325656	0.236224
CA_C0126	blue	0.548853	0.0341038	-0.505833	0.0543874	0.635185	0.0109476	-0.573296	0.0254692	0.542369	0.0367241	0.608736	0.0160258	-0.508075	0.053153	0.745127	0.00143355	-0.08207	0.771227	0.212835	0.446308	-0.72401	0.00227365	-0.151882	0.588951	0.223669	0.422932	0.61491	0.0147042	0.269164	0.332001	0.239874	0.389181	0.00245261	0.993079	0.924446	8.36772e-07	0.319738	0.245346	-0.219496	0.43186	-0.106072	0.706738	0.404376	0.134916	0.577404	0.0241988	-0.0343825	0.90318
CA_C0127	grey	0.352177	0.197966	0.119061	0.672569	0.470173	0.0769633	-0.364709	0.181365	0.4453	0.0962344	0.401776	0.137683	-0.386921	0.154231	0.319219	0.246157	-0.488992	0.0643448	0.0375064	0.894427	-0.161002	0.566495	0.293268	0.288764	0.160946	0.56663	0.46085	0.0838306	0.360408	0.186957	-0.239444	0.390056	-0.0151127	0.957369	0.361454	0.185587	0.492817	0.0619755	0.143679	0.609453	0.313649	0.254955	0.388722	0.152157	0.0255256	0.928051	-0.480887	0.0695805
CA_C0128	turquoise	0.85455	4.96475e-05	-0.210093	0.452325	0.892295	7.74337e-06	-0.887121	1.037e-05	0.860138	3.9033e-05	0.929862	5.22881e-07	-0.861543	3.66847e-05	0.77065	0.000772207	-0.658662	0.00758078	0.280309	0.311575	-0.282423	0.307783	-0.109874	0.696681	0.488135	0.064884	0.796264	0.00038231	0.537888	0.0386209	-0.164583	0.557775	0.384152	0.157456	0.788658	0.000475671	0.48091	0.069565	-0.0740491	0.793113	0.275664	0.319996	0.309924	0.260945	0.374484	0.169066	-0.313475	0.255234
CA_C0129	turquoise	0.201727	0.470927	-0.786211	0.000509375	0.0931269	0.741319	-0.450695	0.0917933	-0.00328426	0.990732	0.2718	0.327101	-0.15794	0.573992	0.191249	0.494739	-0.0276536	0.922069	0.667969	0.00649775	-0.702655	0.00348514	-0.128909	0.647046	0.53754	0.0387714	0.578632	0.0238284	-0.144337	0.607798	0.408182	0.130934	0.177596	0.52659	0.733872	0.00184256	-0.234876	0.399433	0.180522	0.519687	-0.160939	0.566647	0.483454	0.0678902	0.86636	2.94977e-05	-0.00333949	0.990576
CA_C0130	green	0.0425213	0.880399	-0.373104	0.170768	0.124527	0.658359	-0.277915	0.315899	0.0176517	0.950214	0.131426	0.640582	-0.0519097	0.854228	0.071655	0.799675	-0.256708	0.355703	0.441302	0.0996216	-0.715217	0.00272291	0.458969	0.0852669	0.344873	0.208076	0.61169	0.0153826	0.0230588	0.93499	0.159227	0.570837	-0.158422	0.572811	0.635112	0.0109596	0.169263	0.546469	0.439472	0.101199	-0.0149143	0.957928	0.847082	6.7457e-05	0.561103	0.0295392	-0.453207	0.0897759
CA_C0132	blue	0.484316	0.067329	0.0188525	0.946832	0.771502	0.000755433	-0.474107	0.0741902	0.696142	0.00394224	0.563364	0.0287498	-0.50571	0.0544561	0.678509	0.0054225	-0.406126	0.133075	-0.0761722	0.787305	-0.563883	0.0285708	0.367672	0.177577	0.0399541	0.887576	0.630226	0.0117881	0.488596	0.0645938	-0.0963863	0.732566	-0.244331	0.380157	0.754497	0.00115193	0.793131	0.000418761	-0.000593592	0.998325	0.143246	0.610543	0.631704	0.0115327	0.149584	0.594667	-0.24128	0.386322
CA_C0133	black	-0.525067	0.0444519	-0.209513	0.453603	-0.263983	0.341748	0.354436	0.194904	-0.375844	0.1674	-0.468407	0.0782322	0.53087	0.0417371	-0.180876	0.518856	0.385302	0.15611	-0.00378641	0.989315	-0.782333	0.000566766	0.581693	0.0229245	-0.239538	0.389865	-0.00220314	0.993783	-0.305957	0.267418	0.41847	0.120571	-0.760073	0.00100682	0.311252	0.2588	0.17151	0.541078	0.33295	0.225276	-0.352474	0.197561	0.727767	0.0021008	0.247033	0.374743	-0.240351	0.388209
CA_C0134	brown	0.0937342	0.739686	-0.0555201	0.8442	0.390497	0.150132	0.00229713	0.993517	0.384832	0.156659	0.110308	0.695533	-0.0490566	0.862167	0.54486	0.0357003	0.530825	0.041758	-0.479594	0.0704434	-0.245242	0.378327	-0.350849	0.19978	-0.441058	0.0998309	-0.341646	0.212647	-0.0153222	0.956778	0.386868	0.154292	-0.385114	0.156331	0.258985	0.351302	0.39603	0.143935	-0.531677	0.0413696	-0.49844	0.0586089	-0.278616	0.31463	-0.118061	0.675179	0.365552	0.180282
CA_C0135	turquoise	0.401567	0.137907	0.472403	0.0753825	0.338652	0.216943	0.148159	0.598221	0.392332	0.148057	0.265076	0.339678	-0.381406	0.160698	0.511866	0.0511115	0.108939	0.699149	-0.692587	0.00421118	0.441875	0.099131	-0.370093	0.174521	-0.554971	0.0317625	-0.176064	0.530221	0.515464	0.049228	-0.436613	0.103698	0.0601073	0.831491	-0.252419	0.364077	0.183892	0.51179	-0.869467	2.55141e-05	0.30445	0.269902	-0.636745	0.010693	-0.589184	0.0208219	0.399593	0.140036
CA_C0136	turquoise	0.761828	0.00096434	0.230155	0.409246	0.942597	1.46646e-07	-0.626829	0.0123923	0.919197	1.27821e-06	0.807952	0.000268382	-0.797264	0.000371235	0.784921	0.000527922	-0.678833	0.00539181	-0.137913	0.624028	-0.170356	0.543845	0.202181	0.46991	0.111929	0.691263	0.679813	0.00529987	0.735256	0.00178774	-0.407293	0.131856	0.077125	0.784702	0.59012	0.0205698	0.807708	0.000270438	-0.151649	0.58953	0.423097	0.116101	0.348798	0.202603	-0.0528021	0.851747	-0.273947	0.323143
CA_C0138	brown	0.250156	0.368538	0.427821	0.111655	0.245864	0.37708	-0.111929	0.691263	0.219311	0.432258	0.239601	0.389737	-0.316275	0.250783	0.0650533	0.817831	-0.714026	0.00278886	-0.0255504	0.927981	0.0169838	0.952096	0.65754	0.00772042	0.0650687	0.817789	0.595401	0.0191918	0.542748	0.036567	-0.641596	0.00993097	0.0132942	0.962495	0.0760872	0.787538	0.388909	0.151943	0.233893	0.401466	0.673	0.00596529	0.536262	0.0393272	-0.181554	0.517263	-0.307243	0.265309
CA_C0139	brown	0.244947	0.378919	0.680523	0.00523411	0.174553	0.533812	-0.00233068	0.993423	0.226311	0.417329	0.189612	0.49851	-0.314798	0.253124	-0.0281817	0.920585	-0.660537	0.0073519	-0.234247	0.400733	0.541098	0.0372551	0.381868	0.160149	-0.0511194	0.856426	0.229059	0.411542	0.523422	0.0452446	-0.780904	0.000589201	0.188096	0.502013	-0.352175	0.197969	0.270354	0.329783	0.0462231	0.870064	0.72796	0.00209224	0.0194757	0.945076	-0.542743	0.0365691	-0.435445	0.104732
CA_C0140	brown	0.0436701	0.87719	0.735755	0.0017683	0.0120239	0.966077	0.115748	0.681231	0.0827485	0.769382	0.00153404	0.995671	-0.122838	0.66274	-0.238453	0.392081	-0.5864	0.0215854	-0.245003	0.378806	0.643364	0.00966405	0.426492	0.112894	-0.0772569	0.784342	0.00566695	0.984008	0.343138	0.210525	-0.714745	0.00274889	0.134266	0.633314	-0.525795	0.0441044	0.22442	0.421336	0.188124	0.501948	0.617446	0.0141866	-0.0417702	0.882498	-0.619306	0.0138158	-0.403216	0.136146
CA_C0141	brown	0.0251695	0.929052	0.355334	0.193695	-0.0657795	0.815829	-0.117143	0.677579	-0.0198167	0.944116	0.0426749	0.879969	-0.0972533	0.730243	-0.358512	0.189456	-0.665686	0.00675136	0.206161	0.461023	0.429315	0.110274	0.388722	0.152157	0.31951	0.245703	0.188269	0.501614	0.117219	0.67738	-0.481248	0.0693408	0.301979	0.274003	-0.295249	0.285368	0.0189162	0.946652	0.491495	0.062787	0.50763	0.0533962	0.168906	0.547328	-0.192612	0.49161	-0.474306	0.0740517
CA_C0144	turquoise	0.671677	0.00610184	0.00842984	0.976213	0.641389	0.00996262	-0.52406	0.0449359	0.653778	0.00820316	0.671355	0.00613545	-0.666968	0.00660791	0.617467	0.0141824	-0.367689	0.177555	-0.0235801	0.933523	0.0590291	0.834475	-0.285226	0.302799	0.166977	0.551981	0.410895	0.128144	0.514225	0.0498707	-0.231681	0.406061	0.34263	0.211246	0.347517	0.204379	0.290806	0.29302	-0.347354	0.204606	0.206558	0.46014	-0.120006	0.670103	0.034016	0.904208	-0.134682	0.632253
CA_C0145	blue	0.696445	0.00392002	-0.419092	0.119964	0.784968	0.000527228	-0.790985	0.000445334	0.717105	0.00262095	0.785686	0.000516864	-0.680965	0.00519347	0.754579	0.00114968	-0.390638	0.149971	0.315587	0.251873	-0.565478	0.028026	-0.11405	0.685686	0.424937	0.114355	0.734898	0.00180178	0.354921	0.194251	0.100085	0.722669	0.192514	0.491834	0.924691	8.19768e-07	0.429135	0.11044	-0.066138	0.814842	0.0507613	0.857422	0.418729	0.120319	0.548091	0.0344043	-0.0831501	0.768291
CA_C0146	brown	-0.654327	0.00813131	-0.484588	0.067153	-0.439447	0.101221	0.385148	0.156291	-0.523345	0.0452817	-0.593605	0.0196522	0.699608	0.0036934	-0.261555	0.346372	0.775127	0.000687342	0.0737008	0.794067	-0.707768	0.0031567	0.120495	0.668832	-0.207268	0.458564	-0.355426	0.193571	-0.66094	0.00730347	0.782972	0.000556968	-0.653634	0.00822214	0.217279	0.436643	-0.139244	0.620651	0.206805	0.459591	-0.738517	0.00166371	0.330961	0.22823	0.374309	0.169281	0.0956347	0.734582
CA_C0147	brown	-0.402026	0.137415	-0.515074	0.0494298	-0.248683	0.371457	0.232729	0.403879	-0.355376	0.193638	-0.357598	0.190669	0.450755	0.0917452	-0.0390812	0.890018	0.603786	0.0171502	0.112564	0.68959	-0.807803	0.000269638	0.130534	0.64287	-0.149447	0.595008	-0.0576127	0.838398	-0.422945	0.116246	0.633462	0.0112342	-0.55131	0.0331486	0.414915	0.124086	-0.0731217	0.795654	0.0937708	0.739588	-0.534225	0.0402252	0.441759	0.0992299	0.467532	0.0788665	0.213074	0.445785
CA_C0148	red	0.370636	0.173841	-0.891058	8.3144e-06	0.286207	0.301067	-0.749582	0.00129344	0.247833	0.373149	0.483351	0.0679574	-0.318481	0.247311	0.307733	0.264508	-0.0347717	0.902089	0.747341	0.00136249	-0.461053	0.083676	-0.559248	0.0301988	0.738544	0.0016627	0.376115	0.16707	-0.253376	0.362199	0.571545	0.0260258	0.461944	0.0830025	0.729436	0.00202748	-0.244166	0.380488	0.126683	0.652786	-0.383068	0.15873	0.0958021	0.734133	0.893016	7.4257e-06	-0.023306	0.934294
CA_C0149	black	0.688537	0.00453508	0.493623	0.0614843	0.814287	0.000219354	-0.37217	0.171927	0.871855	2.27642e-05	0.664034	0.00693966	-0.710978	0.00296347	0.721506	0.00239501	-0.40125	0.138247	-0.49934	0.0580823	0.360424	0.186935	-0.18134	0.517766	-0.191926	0.493183	0.15902	0.571344	0.68142	0.00515181	-0.476681	0.0724153	0.167261	0.551295	0.0900905	0.7495	0.646496	0.0092048	-0.526616	0.0437149	0.344123	0.209133	-0.329922	0.229783	-0.481283	0.0693177	0.044061	0.876098
CA_C0150	blue	0.0270159	0.923861	-0.532923	0.040807	0.0734755	0.794684	-0.37628	0.166867	-0.033886	0.904572	0.140088	0.618514	-0.0322997	0.909022	-0.00111343	0.996858	-0.273717	0.323566	0.633645	0.0112035	-0.74788	0.00134559	0.389065	0.151764	0.522011	0.0459331	0.644911	0.00943504	-0.0882073	0.754586	0.26915	0.332025	-0.0616725	0.827163	0.689698	0.00444028	0.0554259	0.844461	0.570002	0.0265239	-0.068151	0.8093	0.862385	3.53336e-05	0.725089	0.00222286	-0.453014	0.0899296
CA_C0151	green	-0.139313	0.620477	-0.470591	0.0766651	0.0279264	0.921302	-0.351228	0.199261	-0.0588841	0.834876	0.0166785	0.952956	0.117863	0.675697	-0.146108	0.603354	-0.24715	0.374509	0.616581	0.0143615	-0.683352	0.00497818	0.460029	0.0844549	0.530462	0.0419239	0.441899	0.0991104	-0.278206	0.315372	0.379761	0.162661	-0.150582	0.592181	0.593784	0.0196058	0.147375	0.600181	0.762073	0.00095853	-0.226482	0.416969	0.853889	5.10466e-05	0.642494	0.00979461	-0.488677	0.0645425
CA_C0152	brown	-0.0579946	0.83734	-0.519562	0.0471459	0.128458	0.648208	-0.0366123	0.896931	0.0534814	0.84986	-0.0109045	0.969234	0.122295	0.664148	0.349521	0.201605	0.586054	0.0216815	-0.0118517	0.966562	-0.684027	0.00491863	-0.239696	0.389542	-0.146316	0.602831	-0.0567481	0.840794	-0.213396	0.445083	0.644964	0.00942723	-0.379863	0.162539	0.536654	0.0391558	0.0802355	0.776219	-0.238696	0.391584	-0.636811	0.0106824	0.127642	0.650312	0.415693	0.123312	0.185329	0.508438
CA_C0153	turquoise	0.835054	0.000107025	0.204368	0.465016	0.864112	3.26899e-05	-0.674382	0.00582524	0.921899	1.03154e-06	0.847841	6.54369e-05	-0.848686	6.32466e-05	0.733056	0.00187551	-0.5401	0.0376756	-0.141161	0.6158	0.319731	0.245358	-0.371526	0.172729	0.18101	0.51854	0.321335	0.242864	0.596174	0.018996	-0.363273	0.18322	0.465442	0.0803956	0.26671	0.336597	0.485627	0.0664824	-0.388983	0.151858	0.326495	0.234948	-0.31977	0.245296	-0.166027	0.554277	0.0227889	0.935749
CA_C0154	turquoise	0.769569	0.000793923	0.260624	0.348152	0.799718	0.000345169	-0.618741	0.0139277	0.874587	1.99247e-05	0.779453	0.0006127	-0.786977	0.00049862	0.650291	0.00867156	-0.511474	0.0513199	-0.174357	0.534278	0.428457	0.111066	-0.392917	0.1474	0.15612	0.57847	0.211254	0.449772	0.545074	0.0356132	-0.366633	0.178899	0.477748	0.0716881	0.146989	0.601146	0.444723	0.0967184	-0.373039	0.170848	0.281859	0.308792	-0.41106	0.127976	-0.243639	0.38155	0.0140166	0.960458
CA_C0155	brown	0.53061	0.0418562	0.801946	0.000322815	0.434727	0.105372	0.00275092	0.992237	0.504337	0.0552233	0.408189	0.130926	-0.572798	0.0256266	0.375856	0.167385	-0.515139	0.0493964	-0.583826	0.0223099	0.666383	0.00667311	0.056726	0.840855	-0.337297	0.218906	0.161796	0.564555	0.813437	0.000225471	-0.899392	5.0601e-06	0.231537	0.40636	-0.353837	0.195712	0.373876	0.169815	-0.524292	0.044824	0.774102	0.000706066	-0.352777	0.19715	-0.742018	0.00153836	-0.0564049	0.841746
CA_C0156	turquoise	0.727121	0.00212977	0.55892	0.0303168	0.796309	0.0003818	-0.342061	0.212056	0.850557	5.86095e-05	0.680004	0.00528213	-0.754575	0.00114979	0.711085	0.0029572	-0.485883	0.0663177	-0.507469	0.0534848	0.398574	0.141143	-0.116307	0.679765	-0.202981	0.468115	0.246419	0.37597	0.786483	0.000505545	-0.611335	0.0154588	0.210148	0.452203	0.0532572	0.850483	0.622506	0.0131956	-0.547294	0.0347207	0.483508	0.0678544	-0.296825	0.282682	-0.513123	0.0504478	0.0743893	0.792182
CA_C0157	turquoise	0.6648	0.00685176	0.337017	0.219312	0.400727	0.13881	-0.467203	0.0791056	0.461864	0.0830628	0.619423	0.0137927	-0.709241	0.00306683	0.216672	0.437957	-0.856464	4.57731e-05	0.12673	0.652663	0.572929	0.025585	-0.0598676	0.832154	0.369893	0.174772	0.530725	0.0418034	0.626644	0.0124259	-0.749779	0.00128753	0.713372	0.00282564	-0.0941068	0.738685	0.0591014	0.834275	-0.0759721	0.787852	0.773892	0.000709965	-0.156896	0.576559	-0.179596	0.521868	-0.13501	0.631415
CA_C0158	yellow	0.569075	0.0268266	0.180856	0.518902	0.466317	0.0797531	-0.463857	0.0815697	0.559597	0.0300739	0.556738	0.0311094	-0.57807	0.0239975	0.348589	0.202893	-0.384564	0.156973	-0.045523	0.872017	0.581953	0.0228488	-0.500454	0.0574358	0.217766	0.43559	0.024663	0.930477	0.305592	0.268018	-0.308354	0.263495	0.608928	0.0159834	-0.0922938	0.743561	0.0889587	0.752556	-0.292966	0.289283	0.213251	0.445399	-0.570701	0.0262976	-0.204423	0.464893	0.17094	0.542444
CA_C0159	brown	-0.439937	0.100796	-0.790332	0.000453682	-0.274353	0.322397	-0.14415	0.608268	-0.308452	0.263335	-0.292117	0.29075	0.483984	0.067545	-0.264282	0.341181	0.536519	0.039215	0.527167	0.0434546	-0.525983	0.0440151	-0.273422	0.324109	0.367544	0.17774	-0.320503	0.244155	-0.854039	5.0728e-05	0.985934	1.74494e-11	-0.145058	0.605986	0.341288	0.213157	-0.278418	0.314988	0.453287	0.0897122	-0.914398	1.83792e-06	0.120841	0.66793	0.674298	0.00583367	0.133872	0.63432
CA_C0160	brown	-0.661237	0.00726792	-0.703599	0.00342252	-0.538631	0.0383015	0.190613	0.496202	-0.591665	0.020159	-0.563161	0.0288199	0.710033	0.00301938	-0.432473	0.107394	0.716334	0.00266221	0.397863	0.14192	-0.563881	0.0285714	-0.117843	0.67575	0.136076	0.6287	-0.404882	0.134382	-0.880441	1.48191e-05	0.935597	3.04561e-07	-0.338403	0.217303	0.174364	0.534261	-0.4023	0.137122	0.400357	0.13921	-0.87541	1.91302e-05	0.174945	0.532878	0.574927	0.0249588	0.168201	0.549027
CA_C0161	brown	0.34551	0.207182	0.841932	8.25768e-05	0.366298	0.179327	0.241923	0.385018	0.392977	0.147332	0.215924	0.439579	-0.383228	0.158542	0.384736	0.156772	-0.30781	0.264382	-0.766298	0.00086267	0.392929	0.147386	0.296443	0.28333	-0.608397	0.0161011	0.131916	0.639326	0.807517	0.000272058	-0.821171	0.00017466	-0.15257	0.587246	-0.281201	0.309971	0.514427	0.0497659	-0.546334	0.0351046	0.677673	0.00550221	-0.133121	0.636241	-0.780995	0.000587745	0.00300211	0.991528
CA_C0162	turquoise	0.625504	0.0126345	-0.448978	0.0931907	0.767734	0.000831924	-0.685731	0.0047708	0.703099	0.00345555	0.705609	0.00329224	-0.590832	0.0203797	0.815306	0.000212204	-0.13061	0.642676	0.167609	0.550455	-0.595232	0.0192347	-0.257074	0.354994	0.255949	0.357176	0.547485	0.0346445	0.278636	0.314593	0.252024	0.364853	0.0666105	0.81354	0.899934	4.8921e-06	0.424702	0.114577	-0.235034	0.399107	-0.146149	0.603249	0.263216	0.343204	0.495453	0.0603805	0.0753038	0.78968
CA_C0164	black	0.452412	0.0904111	0.56338	0.0287444	0.549369	0.0339014	-0.190834	0.495693	0.650113	0.00869596	0.418715	0.120332	-0.477289	0.0720003	0.433334	0.106618	-0.251379	0.366123	-0.527822	0.0431474	0.631175	0.0116235	-0.285309	0.302653	-0.230684	0.408141	-0.184108	0.511284	0.450274	0.0921347	-0.412288	0.126728	0.212122	0.447868	-0.246642	0.375524	0.448774	0.0933583	-0.457777	0.0861862	0.218145	0.434771	-0.598817	0.0183386	-0.623116	0.01308	0.245411	0.377988
CA_C0165	blue	0.0262886	0.925906	0.873631	2.0883e-05	0.0710216	0.801413	0.281849	0.30881	0.169575	0.545719	-0.0514084	0.855622	-0.0861411	0.760178	-0.0852721	0.762533	-0.280151	0.311859	-0.608828	0.0160056	0.777641	0.000643114	0.196609	0.482489	-0.410784	0.128258	-0.289219	0.295781	0.37746	0.165434	-0.650037	0.00870646	0.00447419	0.987374	-0.674489	0.00581452	0.302159	0.273704	-0.174826	0.533163	0.443355	0.0978716	-0.408491	0.130614	-0.878009	1.67888e-05	0.177083	0.527804
CA_C0166	turquoise	0.688188	0.00456383	-0.51666	0.0486137	0.588182	0.0210941	-0.664111	0.00693078	0.586586	0.0215337	0.707311	0.003185	-0.625527	0.0126302	0.720033	0.00246882	0.00981283	0.972312	0.217174	0.436868	-0.159116	0.571108	-0.787904	0.000485856	0.323345	0.239761	0.273466	0.324027	0.169901	0.544935	0.235254	0.398652	0.476589	0.0724776	0.577558	0.024152	-0.029457	0.917002	-0.49992	0.0577453	-0.147711	0.599342	-0.330927	0.22828	0.446539	0.0952011	0.251746	0.365401
CA_C0167	turquoise	-0.2233	0.423717	0.102757	0.715548	0.0191158	0.94609	0.336496	0.220071	-0.100388	0.72186	-0.222392	0.425655	0.213885	0.444014	0.118615	0.673732	0.129842	0.644649	-0.270301	0.329882	-0.716615	0.0026471	0.73846	0.00166583	-0.427599	0.111861	0.281366	0.309676	0.179248	0.522687	-0.000754065	0.997872	-0.767957	0.000827224	0.350101	0.200806	0.446535	0.0952045	0.0668467	0.81289	0.0439948	0.876283	0.791294	0.000441425	0.00781949	0.977935	-0.215588	0.440308
CA_C0168	green	0.0792308	0.778957	-0.0451378	0.873093	0.316581	0.250301	-0.136101	0.628636	0.200357	0.47401	0.146822	0.601566	-0.10488	0.709901	0.265665	0.338566	-0.269624	0.331142	0.0509916	0.856782	-0.748308	0.00133235	0.701275	0.00357824	-0.000229616	0.999352	0.613265	0.0150479	0.269797	0.33082	-0.0267363	0.924647	-0.473807	0.074399	0.632453	0.0114048	0.558386	0.0305092	0.282452	0.307733	0.142792	0.611686	0.942085	1.55169e-07	0.244224	0.380372	-0.466718	0.0794592
CA_C0169	turquoise	0.723743	0.00228636	0.0190358	0.946315	0.708604	0.00310544	-0.470148	0.0769811	0.756483	0.00109842	0.693734	0.00412289	-0.690086	0.00440889	0.785056	0.000525958	-0.0716785	0.79961	-0.259934	0.349476	0.223262	0.423798	-0.676705	0.00559573	-0.0375682	0.894254	0.0742627	0.792528	0.434206	0.105836	-0.115822	0.681037	0.363826	0.182503	0.239836	0.389258	0.254835	0.359346	-0.713594	0.00281313	0.0649418	0.818138	-0.568438	0.0270362	-0.110483	0.695074	0.299059	0.278901
CA_C0170	turquoise	-0.271736	0.327219	0.377376	0.165535	0.0550212	0.845584	0.281352	0.309701	-0.0172892	0.951235	-0.234528	0.400152	0.218059	0.434956	-0.0527123	0.851997	-0.141525	0.614882	-0.295652	0.284679	-0.419744	0.119329	0.909633	2.583e-06	-0.341569	0.212757	0.197502	0.480462	0.194656	0.486937	-0.157411	0.575293	-0.709384	0.0030582	0.138007	0.623789	0.615208	0.0146426	0.338406	0.217298	0.114867	0.68354	0.766892	0.000849852	-0.225975	0.418039	-0.367214	0.178159
CA_C0171	green	0.368852	0.176083	0.160151	0.568573	0.445111	0.0963929	-0.329992	0.229677	0.372575	0.171424	0.406804	0.132366	-0.420129	0.118955	0.288565	0.296925	-0.702707	0.00348163	0.120228	0.669526	-0.362456	0.18428	0.656371	0.007868	0.190619	0.496189	0.816501	0.000204067	0.564272	0.0284373	-0.431174	0.108572	-0.0733757	0.794958	0.481126	0.0694215	0.529456	0.0423868	0.269699	0.331002	0.526124	0.0439477	0.791935	0.000433407	0.115192	0.682687	-0.573009	0.0255598
CA_C0172	turquoise	0.809307	0.000257211	0.404401	0.13489	0.906127	3.27949e-06	-0.393696	0.146527	0.902973	4.03373e-06	0.767561	0.000835587	-0.823431	0.000161739	0.899373	5.06601e-06	-0.464649	0.0809815	-0.464649	0.0809815	0.0299841	0.915522	-5.90288e-05	0.999833	-0.219035	0.432853	0.502641	0.0561819	0.8826	1.3235e-05	-0.552244	0.0327906	0.0621736	0.825779	0.370672	0.173794	0.720417	0.00244943	-0.592388	0.0199691	0.504173	0.0553156	0.00202958	0.994272	-0.314252	0.253994	-0.026881	0.92424
CA_C0173	blue	0.226132	0.417708	-0.669119	0.00637284	0.21621	0.438957	-0.431894	0.107918	0.112278	0.690343	0.301451	0.274886	-0.190579	0.496282	0.299141	0.278762	-0.0447017	0.874309	0.518116	0.0478729	-0.761523	0.000971628	-0.011033	0.968871	0.415277	0.123725	0.600483	0.0179333	-0.0236673	0.933278	0.367565	0.177713	0.0226212	0.936221	0.785784	0.000515457	-0.0153237	0.956774	0.139566	0.619835	-0.173309	0.536775	0.570122	0.0264851	0.760872	0.000987291	-0.230344	0.408851
CA_C0174	red	0.53153	0.0414365	-0.486925	0.065652	0.418926	0.120125	-0.86785	2.75277e-05	0.395788	0.144201	0.645712	0.00931819	-0.544567	0.0358197	0.215639	0.440196	-0.681888	0.00510931	0.780798	0.000590888	-0.219463	0.431932	-0.0950859	0.736055	0.891925	7.91046e-06	0.733892	0.00184176	0.111736	0.69177	0.031242	0.911991	0.606097	0.0166178	0.618104	0.0140545	0.00287381	0.99189	0.424967	0.114327	0.160188	0.568484	0.379403	0.16309	0.671084	0.0061639	-0.338799	0.21673
CA_C0175	brown	-0.39364	0.14659	-0.811616	0.000239041	-0.29446	0.286717	-0.0422543	0.881145	-0.335521	0.221494	-0.293369	0.288591	0.460614	0.0840093	-0.157161	0.575909	0.700396	0.00363863	0.410357	0.128694	-0.538607	0.0383116	-0.414985	0.124016	0.214809	0.442	-0.355763	0.193119	-0.797399	0.000369759	0.970573	2.03968e-09	-0.15934	0.57056	0.326255	0.235314	-0.370529	0.173974	0.187171	0.504157	-0.891948	7.89987e-06	-0.011558	0.967391	0.648432	0.00892967	0.263196	0.343242
CA_C0176	brown	-0.622996	0.0131027	-0.538362	0.0384171	-0.643495	0.00964442	0.318509	0.247267	-0.630669	0.0117112	-0.594365	0.0194564	0.683735	0.00494436	-0.480818	0.0696264	0.831589	0.000121431	0.218111	0.434845	-0.0924206	0.74322	-0.476462	0.0725649	0.0069972	0.980255	-0.706712	0.00322241	-0.866233	2.9671e-05	0.797159	0.000372383	-0.104273	0.711516	-0.214691	0.442259	-0.634885	0.0109971	0.0944756	0.737694	-0.817637	0.000196564	-0.379308	0.163205	0.303071	0.272187	0.389479	0.151291
CA_C0177	brown	-0.370903	0.173505	-0.778981	0.000620515	-0.344827	0.208142	-0.213573	0.444695	-0.340189	0.214731	-0.241033	0.386824	0.412683	0.126329	-0.368227	0.176874	0.425307	0.114006	0.639771	0.0102125	-0.240772	0.387353	-0.456079	0.0875076	0.518499	0.0476797	-0.358798	0.189077	-0.866617	2.91501e-05	0.880849	1.45086e-05	0.151714	0.589368	0.165468	0.55563	-0.486983	0.0656146	0.456923	0.0868492	-0.81649	0.000204139	-0.114686	0.684015	0.654702	0.00808242	0.189832	0.498003
CA_C0178	brown	-0.186928	0.504721	-0.895005	6.60555e-06	-0.24585	0.377108	-0.153207	0.585667	-0.292521	0.290051	-0.120791	0.668061	0.265797	0.338317	-0.0511543	0.856329	0.587786	0.0212026	0.519567	0.0471434	-0.510355	0.0519183	-0.545844	0.0353018	0.323881	0.238938	-0.138747	0.621911	-0.63014	0.0118031	0.842704	8.01468e-05	0.0682068	0.809147	0.392195	0.148211	-0.522883	0.0455065	0.0471263	0.867546	-0.733985	0.00183804	-0.0536466	0.849401	0.761336	0.000976098	0.200843	0.472916
CA_C0179	red	0.360297	0.187102	-0.776935	0.000655291	0.269061	0.332192	-0.555606	0.0315264	0.234831	0.399526	0.419982	0.119098	-0.292147	0.290697	0.404445	0.134843	0.171091	0.54208	0.481644	0.0690788	-0.405019	0.134238	-0.652162	0.00841778	0.453192	0.0897877	0.243581	0.381667	-0.163115	0.561343	0.526595	0.0437245	0.34188	0.212313	0.617863	0.0141027	-0.232204	0.404972	-0.177177	0.527582	-0.382286	0.159654	-0.091017	0.747001	0.715194	0.00272417	0.162259	0.563427
CA_C0180	brown	-0.659295	0.00750291	-0.678321	0.00544032	-0.561228	0.0294949	0.114833	0.683629	-0.581733	0.0229128	-0.546836	0.0349034	0.698364	0.00378125	-0.531555	0.041425	0.62813	0.0121583	0.475466	0.0732489	-0.3703	0.174261	-0.201741	0.470897	0.26126	0.346936	-0.496896	0.0595196	-0.958746	1.78154e-08	0.919543	1.24406e-06	-0.178175	0.525221	0.0580994	0.837049	-0.459705	0.084703	0.49907	0.0582402	-0.871269	2.34155e-05	0.0395623	0.888672	0.54321	0.036376	0.201389	0.471688
CA_C0181	brown	-0.765855	0.000872336	-0.587551	0.0212672	-0.719074	0.00251785	0.27669	0.318125	-0.734646	0.00181174	-0.682417	0.00506169	0.80107	0.00033146	-0.670148	0.00626276	0.659192	0.00751548	0.426786	0.112619	-0.280092	0.311964	-0.135739	0.629557	0.180714	0.519236	-0.560957	0.0295907	-0.970727	1.97183e-09	0.835161	0.000106606	-0.204472	0.464783	-0.107189	0.703779	-0.56442	0.0283864	0.498688	0.0584632	-0.80287	0.000313894	0.0126276	0.964374	0.447966	0.0940217	0.0886982	0.75326
CA_C0182	brown	-0.417056	0.121962	-0.768521	0.000815448	-0.416106	0.122901	-0.186293	0.506195	-0.411714	0.12731	-0.287986	0.297939	0.45312	0.0898456	-0.45731	0.0865482	0.385255	0.156166	0.688189	0.00456378	-0.219842	0.431116	-0.396291	0.143646	0.55646	0.0312115	-0.341391	0.21301	-0.888354	9.68491e-06	0.851183	5.71231e-05	0.168513	0.548274	0.121038	0.667417	-0.53321	0.040678	0.535351	0.0397267	-0.778019	0.000636672	-0.0712496	0.800787	0.659774	0.0074444	0.129723	0.644954
CA_C0183	blue	0.406536	0.132646	-0.564576	0.028333	0.459317	0.0850001	-0.363265	0.18323	0.363348	0.183123	0.431667	0.108125	-0.341249	0.213213	0.693332	0.00415363	0.219923	0.430941	0.111966	0.691166	-0.742582	0.00151892	-0.28264	0.307397	0.0473944	0.866799	0.430568	0.109125	0.160143	0.568592	0.364535	0.181589	-0.0998809	0.723215	0.821002	0.000175661	0.152568	0.58725	-0.39351	0.146735	-0.244316	0.380188	0.255343	0.358357	0.556219	0.0312999	0.0600947	0.831526
CA_C0184	blue	0.152922	0.586372	-0.620745	0.0135342	0.186078	0.506695	-0.492948	0.0618958	0.0789403	0.779749	0.268797	0.332685	-0.146461	0.602469	0.137597	0.624831	-0.264126	0.341476	0.659698	0.0074537	-0.775328	0.00068373	0.24216	0.384539	0.570277	0.0264345	0.686945	0.00466768	-0.0673674	0.811456	0.31148	0.258434	0.0240917	0.932084	0.793558	0.000413626	0.0546411	0.84664	0.470684	0.076599	-0.0944696	0.73771	0.794176	0.000406299	0.79484	0.000398543	-0.277928	0.315875
CA_C0185	yellow	-0.324662	0.237742	-0.445543	0.096031	-0.223621	0.423035	0.252959	0.363016	-0.329808	0.229953	-0.308345	0.26351	0.373296	0.170531	0.0119223	0.966363	0.551607	0.0330346	0.0589621	0.83466	-0.754392	0.00115482	0.131901	0.639363	-0.187582	0.503205	0.0375563	0.894287	-0.257869	0.353456	0.511154	0.0514904	-0.512307	0.0508777	0.380017	0.162355	-0.0956579	0.73452	-0.0163843	0.953785	-0.437119	0.103253	0.420834	0.118273	0.4044	0.13489	0.0533432	0.850244
CA_C0186	blue	0.71551	0.00270688	-0.310027	0.260778	0.639247	0.0102945	-0.707398	0.00317964	0.565892	0.0278862	0.758232	0.00105298	-0.714286	0.00277434	0.607504	0.0163003	-0.600078	0.0180311	0.394188	0.145978	-0.455347	0.0880817	0.0537343	0.849157	0.477612	0.0717805	0.93056	4.90785e-07	0.515948	0.0489787	-0.187586	0.503194	0.314062	0.254296	0.794686	0.000400325	0.271267	0.328089	-0.00357024	0.989925	0.391684	0.148787	0.519592	0.047131	0.515199	0.0493652	-0.236792	0.395486
CA_C0187	yellow	-0.528144	0.0429964	0.689528	0.00445405	-0.31473	0.253232	0.719635	0.0024891	-0.334392	0.223149	-0.577344	0.024217	0.471999	0.075667	-0.363734	0.182622	0.0597949	0.832355	-0.571873	0.025921	0.0281498	0.920675	0.847662	6.59071e-05	-0.645103	0.00940683	-0.202936	0.468217	0.13424	0.633382	-0.338976	0.216475	-0.712517	0.00287428	-0.440757	0.100089	0.355567	0.193381	0.169322	0.546329	0.19699	0.481623	0.363427	0.18302	-0.627634	0.012247	-0.134761	0.63205
CA_C0188	yellow	-0.599379	0.0182011	0.558496	0.0304697	-0.657303	0.00775017	0.899686	4.96827e-06	-0.659516	0.00747589	-0.724898	0.00223179	0.574691	0.0250323	-0.555286	0.0316454	0.258658	0.351931	-0.473641	0.0745147	0.230775	0.40795	0.539493	0.0379332	-0.637258	0.0106105	-0.35191	0.19833	0.00167047	0.995286	-0.354372	0.19499	-0.474535	0.0738931	-0.695277	0.00400638	-0.163546	0.560296	-0.0175149	0.950599	0.267538	0.335041	0.0396399	0.888455	-0.570771	0.0262747	-0.0530933	0.850938
CA_C0189	yellow	-0.552451	0.0327119	0.58674	0.0214909	-0.600701	0.0178808	0.896099	6.18776e-06	-0.602826	0.0173749	-0.685379	0.00480108	0.530131	0.0420759	-0.482526	0.0684974	0.268214	0.333775	-0.534552	0.0400799	0.231807	0.405798	0.517057	0.0484109	-0.685784	0.00476628	-0.336634	0.219869	0.0705873	0.802605	-0.376408	0.166711	-0.487363	0.0653731	-0.679744	0.00530631	-0.119975	0.670185	-0.0968292	0.731379	0.268673	0.332917	0.0114168	0.967789	-0.604153	0.0170647	-0.0150117	0.957654
CA_C0190	salmon	-0.510403	0.0518921	-0.620314	0.013618	-0.749453	0.00129735	0.171258	0.54168	-0.731033	0.00195927	-0.49413	0.0611771	0.560583	0.029723	-0.639181	0.0103049	0.521511	0.0461787	0.549165	0.0339814	0.0419174	0.882086	-0.473412	0.0746746	0.337636	0.218413	-0.4466	0.0951506	-0.818835	0.000188902	0.605311	0.0167975	0.257694	0.353794	-0.255302	0.358436	-0.910672	2.40207e-06	0.266559	0.336881	-0.53184	0.0412956	-0.319926	0.245054	0.468622	0.078077	0.244848	0.379117
CA_C0191	brown	0.0199067	0.943863	-0.894618	6.75908e-06	-0.0288814	0.918619	-0.586766	0.0214837	-0.0832798	0.767939	0.168725	0.547764	0.00708017	0.980021	-0.101432	0.719076	-0.0713492	0.800514	0.922191	1.00745e-06	-0.544329	0.0359167	-0.20508	0.463428	0.830567	0.000125976	0.34134	0.213083	-0.498043	0.0588418	0.636661	0.0107066	0.314953	0.252878	0.621546	0.0133793	-0.322648	0.240835	0.575607	0.0247486	-0.426375	0.113003	0.392781	0.147553	0.954751	3.2175e-08	-0.127859	0.649753
CA_C0192	brown	-0.181855	0.516557	-0.813228	0.000226998	-0.266438	0.337108	-0.350481	0.200284	-0.326648	0.234717	-0.059546	0.833044	0.203699	0.466511	-0.313178	0.255708	0.00365971	0.989672	0.880485	1.47851e-05	-0.517813	0.0480266	-0.0531542	0.850769	0.723656	0.00229047	0.258627	0.351991	-0.562906	0.0289085	0.585775	0.0217596	0.200072	0.474651	0.448209	0.0938217	-0.432353	0.107503	0.643312	0.00967176	-0.361901	0.185002	0.444097	0.0972448	0.8714	2.32683e-05	-0.195965	0.483953
CA_C0193	blue	0.685353	0.0048033	-0.46832	0.078295	0.763428	0.0009269	-0.847378	6.66628e-05	0.698674	0.00375922	0.790581	0.000450482	-0.673421	0.00592239	0.698326	0.00378398	-0.439547	0.101134	0.414535	0.124465	-0.557085	0.0309823	-0.116229	0.679969	0.526408	0.0438132	0.756279	0.00110384	0.309914	0.260962	0.13025	0.643599	0.246971	0.374866	0.932931	3.93867e-07	0.390094	0.15059	0.0272921	0.923085	0.0213323	0.939849	0.443699	0.0975805	0.60897	0.0159742	-0.251366	0.366148
CA_C0194	blue	0.609533	0.0158502	-0.55455	0.0319194	0.658227	0.00763463	-0.823793	0.000159745	0.584322	0.0221689	0.720254	0.00245762	-0.594918	0.0193146	0.600643	0.0178948	-0.412576	0.126437	0.516781	0.0485517	-0.612051	0.0153053	-0.0927966	0.742208	0.588411	0.0210317	0.770675	0.000771727	0.221411	0.427752	0.19005	0.497499	0.253298	0.362351	0.937949	2.40532e-07	0.287372	0.299015	0.112701	0.68923	-0.0131619	0.962868	0.504618	0.0550656	0.700902	0.00360379	-0.255337	0.358368
CA_C0195	blue	0.555912	0.0314132	-0.0746204	0.79155	0.583288	0.0224636	-0.455212	0.0881879	0.48719	0.0654829	0.581588	0.0229549	-0.572343	0.025771	0.555073	0.0317247	-0.569859	0.0265706	0.15905	0.571271	-0.548	0.0344404	0.403736	0.135593	0.206078	0.461206	0.907335	3.02387e-06	0.587814	0.021195	-0.306228	0.266972	-0.0132213	0.962701	0.724831	0.00223493	0.464665	0.0809697	0.0172522	0.95134	0.479281	0.0706529	0.740336	0.0015976	0.309175	0.262161	-0.497763	0.0590069
CA_C0196	yellow	0.906426	3.21469e-06	0.133924	0.634187	0.74449	0.00145455	-0.688471	0.0045405	0.752858	0.00119765	0.888653	9.52493e-06	-0.929554	5.37553e-07	0.634657	0.0110349	-0.825993	0.000148049	0.121654	0.665816	0.1593	0.570656	-0.0896181	0.750775	0.3621	0.184743	0.782168	0.000569321	0.76368	0.00092111	-0.614037	0.0148858	0.587758	0.0212101	0.380788	0.161434	0.308049	0.263992	-0.236017	0.39708	0.686949	0.00466728	0.0685365	0.80824	0.0470493	0.867761	-0.200943	0.472691
CA_C0197	pink	0.296453	0.283313	0.413494	0.12551	0.486335	0.0660282	-0.278973	0.313982	0.451246	0.0913484	0.349887	0.201101	-0.372898	0.171024	0.220292	0.43015	-0.760202	0.00100364	-0.0541135	0.848104	-0.146262	0.602968	0.740285	0.00159942	0.09518	0.735802	0.61373	0.0149502	0.546267	0.0351317	-0.504902	0.0549067	-0.144418	0.607594	0.291998	0.290954	0.705966	0.00326951	0.343413	0.210136	0.530528	0.0418938	0.689897	0.00442416	-0.155176	0.580798	-0.584989	0.0219803
CA_C0198	pink	0.159912	0.569158	0.365894	0.179843	0.460612	0.0840111	-0.198284	0.47869	0.40871	0.130387	0.235347	0.398461	-0.231072	0.407331	0.214468	0.442743	-0.590872	0.0203692	-0.115355	0.682261	-0.311639	0.258177	0.803397	0.000308906	-0.0037378	0.989452	0.514761	0.049592	0.43489	0.105226	-0.332792	0.22551	-0.349981	0.200972	0.355866	0.192981	0.793992	0.000408467	0.379254	0.16327	0.336132	0.220601	0.770337	0.000778445	-0.132275	0.638406	-0.441849	0.099153
CA_C0200	brown	-0.397119	0.142735	-0.755456	0.00112586	-0.290405	0.293716	0.091477	0.745761	-0.357034	0.191419	-0.329175	0.230903	0.471327	0.0761427	-0.0686937	0.807808	0.784849	0.000528963	0.263888	0.341928	-0.659378	0.0074927	-0.320665	0.243903	0.0272108	0.923313	-0.298143	0.280447	-0.675801	0.00568416	0.911969	2.1913e-06	-0.31889	0.246672	0.366136	0.179534	-0.314401	0.253756	0.0413176	0.883763	-0.83368	0.000112559	0.0740202	0.793193	0.596098	0.0190151	0.281332	0.309736
CA_C0201	blue	0.326478	0.234974	-0.550231	0.0335656	0.323226	0.239944	-0.614613	0.0147658	0.227925	0.413925	0.434805	0.105302	-0.327441	0.233515	0.241277	0.386328	-0.436139	0.104118	0.658632	0.00758444	-0.673629	0.00590128	0.209858	0.452841	0.629621	0.0118941	0.782259	0.000567911	0.0623463	0.825302	0.161816	0.564507	0.150511	0.592359	0.809153	0.000258458	0.120778	0.668093	0.416668	0.122344	0.0892469	0.751777	0.759312	0.0010257	0.748869	0.0013151	-0.467669	0.0787665
CA_C0202	turquoise	0.58751	0.0212784	-0.552812	0.0325745	0.283402	0.306038	-0.596715	0.0188599	0.296438	0.28334	0.580218	0.0233566	-0.531688	0.0413644	0.395413	0.144617	-0.105143	0.709203	0.456103	0.0874893	0.0337181	0.905043	-0.78009	0.000602288	0.512607	0.0507193	0.319128	0.246299	0.0585238	0.835874	0.116673	0.678809	0.725482	0.00220464	0.35635	0.192333	-0.408248	0.130865	-0.328675	0.231653	0.019108	0.946112	-0.367758	0.177468	0.514906	0.049517	0.298457	0.279917
CA_C0203	black	0.551339	0.0331375	0.363585	0.182815	0.571284	0.0261095	-0.0565108	0.841452	0.606427	0.0165429	0.452385	0.0904329	-0.527672	0.0432175	0.725886	0.00218596	0.050747	0.857462	-0.645413	0.00936166	0.255559	0.357935	-0.38678	0.154394	-0.47503	0.0735498	-0.0242848	0.931541	0.587773	0.0212062	-0.34299	0.210735	0.0304392	0.914244	0.0125144	0.964693	0.360288	0.187114	-0.877814	1.69562e-05	0.242701	0.383443	-0.510953	0.0515981	-0.458083	0.0859493	0.258492	0.352253
CA_C0204	grey	-0.070135	0.803847	0.0350328	0.901357	0.0159543	0.954997	0.0778886	0.782617	-0.00810881	0.977119	-0.062332	0.825341	0.0665355	0.813747	0.0265182	0.92526	0.047236	0.86724	-0.0829131	0.768935	-0.160686	0.567265	0.169845	0.545071	-0.116962	0.678052	0.0172498	0.951346	-0.0270206	0.923848	0.0199207	0.943823	-0.193137	0.490408	0.0780258	0.782243	0.141723	0.614383	0.0266702	0.924833	-0.0189759	0.946484	0.162065	0.5639	-0.0135959	0.961644	0.215042	0.441495
CA_C0205	brown	-0.482415	0.0685705	-0.72355	0.00229558	-0.396271	0.143669	-0.0436734	0.87718	-0.404694	0.13458	-0.366775	0.178718	0.529682	0.0422827	-0.362785	0.183853	0.590606	0.0204399	0.480823	0.0696228	-0.324622	0.237804	-0.384023	0.157608	0.320689	0.243867	-0.441998	0.0990259	-0.880174	1.50259e-05	0.925001	7.98697e-07	-0.044386	0.875191	0.137483	0.625119	-0.442115	0.0989261	0.370801	0.173634	-0.898054	5.49573e-06	-0.087868	0.755504	0.570905	0.0262316	0.33334	0.2247
CA_C0206	brown	-0.390001	0.150696	-0.634858	0.0110016	-0.307081	0.265574	0.228479	0.412759	-0.366059	0.179632	-0.364942	0.181066	0.470875	0.076463	-0.0188206	0.946921	0.879453	1.55952e-05	0.0770334	0.784952	-0.570214	0.0264552	-0.367452	0.177857	-0.162589	0.562622	-0.382159	0.159805	-0.592248	0.0200058	0.821586	0.000172225	-0.365358	0.180531	0.252027	0.364847	-0.320553	0.244077	-0.161723	0.564734	-0.774562	0.000697627	-0.0611501	0.828607	0.440502	0.100309	0.37296	0.170947
CA_C0207	turquoise	-0.849384	6.14824e-05	-0.31282	0.256281	-0.805802	0.000286927	0.565868	0.0278941	-0.826171	0.00014713	-0.825658	0.000149779	0.876685	1.79496e-05	-0.698331	0.00378358	0.711625	0.0029257	0.141627	0.614625	-0.209942	0.452656	0.0550216	0.845583	-0.131299	0.640907	-0.620304	0.01362	-0.828665	0.000134798	0.612303	0.0152517	-0.39633	0.143603	-0.294041	0.287436	-0.49215	0.062384	0.350584	0.200144	-0.607998	0.0161898	0.02005	0.943459	0.174524	0.53388	0.100255	0.722217
CA_C0208	blue	-0.387041	0.154092	0.137316	0.625545	-0.377456	0.165438	0.282927	0.306884	-0.263525	0.342618	-0.396182	0.143767	0.394493	0.145638	-0.41373	0.125273	0.422261	0.1169	-0.181927	0.516388	0.634607	0.0110432	-0.461211	0.0835563	-0.143484	0.609943	-0.870123	2.4732e-05	-0.499863	0.0577783	0.236748	0.395576	0.112398	0.690026	-0.671067	0.00616559	-0.323013	0.240272	-0.0445812	0.874646	-0.420224	0.118863	-0.796378	0.00038103	-0.359977	0.187523	0.432639	0.107245
CA_C0209	turquoise	0.854127	5.05399e-05	0.0814362	0.772951	0.833304	0.000114114	-0.678336	0.00543892	0.888314	9.70664e-06	0.85544	4.78142e-05	-0.848723	6.31498e-05	0.771068	0.000763954	-0.421323	0.117801	-0.106622	0.70528	0.288883	0.296369	-0.532005	0.0412208	0.186309	0.506157	0.289382	0.295497	0.537124	0.0389513	-0.275558	0.32019	0.517526	0.0481723	0.297081	0.282246	0.355087	0.194027	-0.499235	0.058144	0.248754	0.371316	-0.413262	0.125744	-0.0807846	0.774724	0.0670351	0.812371
CA_C0210	brown	-0.891729	8.00046e-06	-0.16022	0.568406	-0.718776	0.00253324	0.632958	0.0113192	-0.778	0.000636994	-0.853215	5.25085e-05	0.895593	6.37831e-06	-0.655477	0.00798231	0.588799	0.0209262	0.0327462	0.907769	-0.429218	0.110364	0.463149	0.0820978	-0.250822	0.367222	-0.439986	0.100754	-0.660265	0.00738481	0.505542	0.0545496	-0.674996	0.00576385	-0.16702	0.551877	-0.201528	0.471374	0.476104	0.0728102	-0.500596	0.0573542	0.399757	0.139858	0.110884	0.694014	-0.0433249	0.878154
CA_C0211	blue	0.516097	0.0489024	-0.632008	0.0114806	0.661306	0.0072597	-0.796943	0.000374761	0.603694	0.0171716	0.648008	0.00898936	-0.484883	0.0669621	0.630951	0.0116622	-0.152088	0.58844	0.428827	0.110724	-0.61372	0.0149521	-0.29397	0.287558	0.502751	0.0561195	0.490579	0.0633537	0.0261141	0.926396	0.439315	0.101335	0.166458	0.553235	0.922214	1.0055e-06	0.298517	0.279815	0.0373014	0.895001	-0.304401	0.269983	0.30292	0.272438	0.683053	0.00500475	-0.00681729	0.980763
CA_C0212	green	-0.00252782	0.992866	-0.0819064	0.771672	0.195292	0.485485	-0.140291	0.618	0.0891548	0.752026	0.0769253	0.785248	-0.0297575	0.916158	0.0991795	0.725089	-0.314068	0.254286	0.181062	0.518418	-0.678928	0.00538281	0.712755	0.00286065	0.118255	0.674672	0.589741	0.0206717	0.190796	0.495781	-0.00527805	0.985106	-0.391099	0.149449	0.55105	0.0332485	0.440141	0.10062	0.434351	0.105707	0.101394	0.719178	0.935473	3.08302e-07	0.296121	0.28388	-0.571275	0.0261127
CA_C0213	green	-0.527345	0.043371	0.1861	0.506643	-0.141465	0.615034	0.448883	0.0932687	-0.223542	0.423202	-0.477741	0.0716927	0.500528	0.0573931	-0.15746	0.575174	0.254863	0.359291	-0.310045	0.26075	-0.566965	0.0275255	0.779606	0.000610183	-0.450473	0.0919736	-0.0894678	0.751181	-0.114735	0.683888	0.189737	0.498221	-0.889133	9.27238e-06	0.121082	0.667303	0.47557	0.0731773	0.310178	0.260534	-0.245568	0.377673	0.682416	0.00506171	-0.129107	0.646539	-0.236362	0.39637
CA_C0214	blue	0.311068	0.259097	-0.0304463	0.914224	0.576271	0.0245443	-0.171959	0.540003	0.493015	0.0618546	0.337783	0.2182	-0.297635	0.281306	0.668041	0.00648988	0.0271974	0.923351	-0.281059	0.310226	-0.613517	0.0149949	0.199337	0.476309	-0.255971	0.357134	0.380413	0.161882	0.398228	0.141521	0.0607191	0.829799	-0.419539	0.119528	0.635244	0.010938	0.617134	0.0142494	-0.285164	0.30291	-0.0487731	0.862957	0.422246	0.116914	0.0847197	0.764031	0.176091	0.530157
CA_C0215	yellow	0.0112402	0.968287	-0.258488	0.35226	0.12753	0.6506	0.116435	0.67943	0.0200019	0.943595	-0.000352923	0.999004	0.0314055	0.911531	0.370391	0.174147	0.351008	0.199562	-0.141219	0.615656	-0.720959	0.00242224	0.140778	0.616769	-0.290008	0.294407	0.228589	0.412529	0.0896448	0.750703	0.240358	0.388194	-0.485862	0.0663312	0.509154	0.0525656	0.187288	0.503885	-0.269122	0.332079	-0.132482	0.637877	0.422707	0.116473	0.248956	0.370916	-0.0381425	0.892646
CA_C0216	tan	-0.187733	0.502855	-0.247971	0.372874	0.0534593	0.849921	0.263927	0.341854	-0.0423326	0.880926	-0.183999	0.511539	0.238809	0.391354	0.316827	0.249912	0.63157	0.0115556	-0.295832	0.284372	-0.728544	0.0020664	0.0759791	0.787833	-0.46713	0.0791589	-0.0700469	0.804089	-0.0927774	0.74226	0.45505	0.0883156	-0.670041	0.00627413	0.420319	0.118771	0.221746	0.427034	-0.301816	0.274276	-0.448471	0.0936064	0.279299	0.313395	0.163154	0.561247	0.367098	0.178307
CA_C0217	green	-0.524548	0.0447009	-0.144653	0.607005	-0.273625	0.323735	0.363553	0.182856	-0.380642	0.161607	-0.471314	0.0761515	0.521659	0.0461059	-0.217988	0.435111	0.313568	0.255085	-0.0076759	0.97834	-0.727586	0.00210888	0.639682	0.0102265	-0.232078	0.405235	0.016833	0.952521	-0.271705	0.327277	0.342801	0.211003	-0.744666	0.00144871	0.264773	0.340251	0.18542	0.508227	0.371086	0.173277	-0.284686	0.303756	0.745743	0.00141347	0.20079	0.473035	-0.343591	0.209884
CA_C0219	red	0.353233	0.196531	-0.647279	0.00909282	0.342462	0.211484	-0.808637	0.000262682	0.319392	0.245886	0.499016	0.0582717	-0.347022	0.205068	0.17755	0.526698	-0.374569	0.168961	0.765322	0.000884103	-0.331988	0.226701	-0.236315	0.396467	0.832947	0.000115605	0.474312	0.0740477	-0.138495	0.622551	0.362697	0.183967	0.457519	0.086386	0.645021	0.00941894	-0.0190917	0.946158	0.432172	0.107667	-0.208625	0.455563	0.281827	0.308849	0.748863	0.00131529	-0.216917	0.437425
CA_C0220	green	0.513033	0.0504952	-0.224091	0.422034	0.425095	0.114206	-0.451546	0.0911066	0.327337	0.233673	0.52948	0.0423758	-0.518383	0.0477382	0.431647	0.108143	-0.535744	0.0395537	0.333332	0.224711	-0.536974	0.0390166	0.307739	0.264497	0.33083	0.228425	0.925147	7.88917e-07	0.49064	0.0633159	-0.254657	0.359695	0.12764	0.650316	0.69281	0.00419386	0.218872	0.433203	0.0635616	0.821946	0.45208	0.0906772	0.697615	0.00383496	0.45615	0.0874524	-0.349366	0.201819
CA_C0221	blue	0.383185	0.158593	0.00861374	0.975695	0.51973	0.0470619	-0.343609	0.209859	0.418887	0.120164	0.430547	0.109145	-0.413095	0.125912	0.445736	0.0958698	-0.524458	0.044744	0.0888733	0.752787	-0.600703	0.0178804	0.590551	0.0204546	0.120441	0.66897	0.828096	0.000137533	0.535504	0.0396592	-0.251817	0.365261	-0.207028	0.459099	0.678256	0.00544652	0.57949	0.0235725	0.156536	0.577447	0.36462	0.181479	0.850843	5.79253e-05	0.235994	0.397128	-0.488363	0.0647401
CA_C0222	green	0.239422	0.390101	-0.247072	0.374666	0.170515	0.543463	-0.26575	0.338406	0.0613887	0.827948	0.265347	0.339166	-0.250061	0.368726	0.170059	0.544556	-0.426855	0.112555	0.387117	0.154004	-0.602504	0.0174508	0.472183	0.0755372	0.307879	0.26427	0.83168	0.000121035	0.308007	0.264061	-0.153946	0.583838	-0.0185842	0.947587	0.58987	0.0206371	0.1176	0.676383	0.263372	0.342907	0.358372	0.189641	0.819804	0.000182881	0.477237	0.0720353	-0.331918	0.226805
CA_C0223	green	-0.248866	0.371094	-0.221312	0.427964	-0.0955034	0.734934	0.0443214	0.875371	-0.211219	0.449849	-0.176241	0.5298	0.231448	0.406546	-0.125626	0.655516	-0.0822063	0.770856	0.263219	0.343199	-0.742274	0.00152952	0.686887	0.00467252	0.0964185	0.73248	0.425229	0.11408	-0.0690797	0.806747	0.170151	0.544337	-0.451004	0.0915435	0.455227	0.0881763	0.192807	0.491164	0.502196	0.0564352	-0.0595014	0.833168	0.922912	9.49965e-07	0.392284	0.14811	-0.418888	0.120163
CA_C0224	blue	0.401629	0.137841	-0.688194	0.00456336	0.417295	0.121725	-0.826165	0.000147164	0.3726	0.171393	0.547473	0.0346495	-0.389177	0.151636	0.289544	0.295215	-0.351157	0.199359	0.739501	0.0016277	-0.476092	0.0728185	-0.201796	0.470772	0.793164	0.000418357	0.545334	0.0355081	-0.118462	0.674132	0.380704	0.161534	0.376088	0.167102	0.776796	0.000657714	0.0450546	0.873325	0.377621	0.165239	-0.165552	0.555427	0.387914	0.153085	0.790847	0.000447084	-0.277544	0.316572
CA_C0225	blue	0.145874	0.603939	-0.219504	0.431844	0.283628	0.305636	-0.22494	0.420232	0.161249	0.565891	0.209244	0.454196	-0.157005	0.576291	0.272881	0.325106	-0.269422	0.331518	0.216883	0.4375	-0.782902	0.00055803	0.562561	0.0290283	0.139157	0.620872	0.692858	0.00419018	0.233515	0.402248	0.0218013	0.938529	-0.306905	0.265861	0.703163	0.00345132	0.379717	0.162714	0.264059	0.341603	0.124548	0.658305	0.909119	2.67656e-06	0.423598	0.115624	-0.335924	0.220905
CA_C0226	turquoise	0.495029	0.0606345	-0.610115	0.0157231	0.179294	0.522579	-0.736428	0.00174232	0.185246	0.508632	0.546674	0.0349681	-0.473006	0.0749589	0.11871	0.673484	-0.424226	0.115027	0.802324	0.000319142	0.00186354	0.994741	-0.498671	0.0584734	0.859902	3.9441e-05	0.493477	0.0615731	-0.0360895	0.898396	0.088184	0.754649	0.817901	0.000194855	0.388126	0.152842	-0.413301	0.125705	0.17394	0.535272	0.134292	0.633248	-0.0450683	0.873286	0.684786	0.00485237	-0.125996	0.654559
CA_C0227	turquoise	0.765361	0.000883226	-0.159677	0.569734	0.901628	4.39669e-06	-0.693149	0.00416774	0.838467	9.42409e-05	0.821903	0.000170384	-0.76096	0.000985161	0.878561	1.63243e-05	-0.438103	0.10239	0.0468933	0.868196	-0.486263	0.0660745	-0.00108755	0.996931	0.200302	0.474133	0.750318	0.00127141	0.590352	0.0205078	-0.103634	0.713214	0.0722002	0.79818	0.853012	5.29553e-05	0.617127	0.0142509	-0.232665	0.404013	0.193702	0.489114	0.400961	0.138559	0.296469	0.283286	-0.166834	0.552326
CA_C0228	turquoise	0.839037	9.22344e-05	-0.0464024	0.869564	0.842041	8.22283e-05	-0.772774	0.000730943	0.868135	2.71626e-05	0.875447	1.90949e-05	-0.839095	9.20317e-05	0.743524	0.00148685	-0.512293	0.0508856	0.0691326	0.806601	0.0878908	0.755442	-0.388255	0.152693	0.335734	0.221183	0.462835	0.0823328	0.510833	0.051662	-0.208087	0.456751	0.478114	0.07144	0.473675	0.0744913	0.393324	0.146944	-0.299159	0.278732	0.236641	0.395795	-0.151331	0.590319	0.0998245	0.723366	-0.143931	0.608818
CA_C0229	blue	0.2751	0.321028	-0.333492	0.224475	0.391602	0.14888	-0.367348	0.177988	0.274816	0.321549	0.345716	0.206893	-0.273129	0.324648	0.400252	0.139323	-0.2573	0.354555	0.273048	0.324797	-0.786856	0.000500307	0.370857	0.173564	0.219576	0.431689	0.702346	0.00350577	0.219348	0.432179	0.089941	0.749904	-0.203681	0.466549	0.800696	0.000335206	0.356143	0.19261	0.170569	0.543333	0.096726	0.731656	0.814012	0.000221318	0.508258	0.0530526	-0.493461	0.0615829
CA_C0230	blue	0.546305	0.0351162	0.0239322	0.932533	0.593837	0.0195922	-0.473424	0.0746666	0.520043	0.0469059	0.580821	0.0231791	-0.576138	0.0245849	0.49865	0.0584855	-0.648657	0.0088981	0.139326	0.620444	-0.408961	0.130128	0.419642	0.119428	0.228369	0.412992	0.852829	5.33595e-05	0.598795	0.0183441	-0.360028	0.187456	0.0378324	0.893514	0.625188	0.0126926	0.508834	0.0527393	0.0772555	0.784346	0.458054	0.0859717	0.676293	0.00563592	0.218923	0.433093	-0.536921	0.0390396
CA_C0231	brown	-0.80532	0.000291231	0.127671	0.650235	-0.439586	0.1011	0.647286	0.00909176	-0.465456	0.0803855	-0.763959	0.00091472	0.800049	0.000341764	-0.413155	0.125852	0.647784	0.00902106	-0.366375	0.179229	-0.282349	0.307916	0.414094	0.124907	-0.529693	0.0422774	-0.639639	0.0102332	-0.504944	0.0548832	0.457839	0.0861381	-0.835757	0.00010428	-0.231083	0.407307	0.174144	0.534787	0.253313	0.362322	-0.59044	0.0204844	0.184844	0.509568	-0.236812	0.395443	0.263067	0.343487
CA_C0232	turquoise	-0.618462	0.013983	0.557105	0.0309748	-0.669812	0.00629849	0.93312	3.86869e-07	-0.661073	0.00728754	-0.750184	0.00127539	0.601422	0.0177079	-0.54301	0.0364585	0.357723	0.190502	-0.531586	0.041411	0.280561	0.311121	0.436312	0.103964	-0.68878	0.0045151	-0.454824	0.0884939	-0.0406226	0.885706	-0.302018	0.273939	-0.470232	0.0769213	-0.747283	0.00136431	-0.196365	0.483043	-0.0980505	0.728109	0.193592	0.489367	-0.0860905	0.760315	-0.613165	0.015069	0.159306	0.570643
CA_C0233	blue	-0.442041	0.0989886	0.625853	0.0125703	-0.56729	0.0274171	0.716567	0.0026497	-0.476678	0.0724174	-0.568962	0.0268637	0.420262	0.118826	-0.539725	0.0378348	0.229651	0.410302	-0.492687	0.0620547	0.763345	0.000928809	0.0394168	0.889079	-0.510124	0.0520424	-0.659687	0.00745496	-0.0739583	0.793362	-0.365614	0.180202	-0.0687022	0.807784	-0.97052	2.06345e-09	-0.298031	0.280636	-0.169371	0.54621	0.18842	0.501263	-0.579891	0.0234535	-0.743109	0.0015009	0.188394	0.501323
CA_C0234	blue	-0.399384	0.140263	0.742486	0.0015222	-0.433459	0.106506	0.573408	0.0254338	-0.331147	0.227952	-0.481801	0.0689751	0.347318	0.204656	-0.555939	0.0314033	-0.0191149	0.946092	-0.451654	0.0910193	0.815158	0.00021323	0.21155	0.449122	-0.388962	0.151882	-0.586509	0.0215551	-0.0220613	0.937797	-0.446058	0.0956011	-0.0502802	0.858761	-0.942504	1.48165e-07	-0.0858087	0.761078	0.0519018	0.85425	0.250873	0.36712	-0.449031	0.0931473	-0.797734	0.000366121	0.0417024	0.882687
CA_C0235	blue	0.312315	0.257091	-0.714047	0.00278771	0.346073	0.206394	-0.567316	0.0274084	0.236581	0.39592	0.413476	0.125528	-0.279809	0.312475	0.392794	0.147538	-0.123973	0.659796	0.568367	0.0270595	-0.832593	0.000117101	-0.00459508	0.987033	0.492957	0.06189	0.664222	0.00691802	-0.0141824	0.959991	0.39312	0.147172	0.0368483	0.89627	0.920511	1.15269e-06	0.0794014	0.778492	0.190145	0.49728	-0.154286	0.582998	0.63913	0.010313	0.828117	0.000137434	-0.24259	0.383668
CA_C0236	yellow	0.432816	0.107084	-0.484034	0.0675123	0.422991	0.116202	-0.443679	0.0975978	0.306503	0.26652	0.471888	0.0757452	-0.403984	0.13533	0.533299	0.0406382	-0.188139	0.501913	0.330585	0.22879	-0.772393	0.000738227	0.0966475	0.731866	0.267841	0.334475	0.768375	0.000818488	0.282867	0.306991	0.106297	0.706141	-0.00865016	0.975592	0.858691	4.15816e-05	0.174681	0.533506	-0.0515151	0.855325	0.0870459	0.757728	0.631721	0.0115296	0.627658	0.0122428	-0.145961	0.603722
CA_C0237	yellow	-0.105183	0.709097	-0.106914	0.704508	0.0430355	0.878962	-0.0023547	0.993355	-0.0591764	0.834067	-0.0506347	0.857775	0.0851103	0.762971	0.0114285	0.967756	-0.156414	0.577746	0.149316	0.595333	-0.637631	0.0105506	0.6333	0.0112614	0.0424847	0.880501	0.479648	0.0704067	0.102513	0.716197	0.0452824	0.872689	-0.389734	0.151	0.435447	0.10473	0.272603	0.325618	0.354567	0.194726	0.0316547	0.910832	0.827516	0.000140369	0.275789	0.319769	-0.315592	0.251864
CA_C0238	yellow	-0.0827774	0.769304	-0.154476	0.582526	0.131508	0.640372	-0.0622359	0.825606	0.0143779	0.95944	-0.0062249	0.982434	0.0632003	0.822943	0.0919258	0.744552	-0.154877	0.581535	0.15568	0.579555	-0.770183	0.000781535	0.677455	0.00552321	0.0483989	0.864	0.514538	0.0497078	0.103895	0.712519	0.108287	0.700872	-0.475877	0.0729662	0.573483	0.0254102	0.402723	0.13667	0.396466	0.143453	-0.00187013	0.994722	0.922759	9.61937e-07	0.338208	0.217584	-0.257811	0.353567
CA_C0239	blue	0.430281	0.109388	-0.637385	0.0105901	0.433667	0.106319	-0.631472	0.0115725	0.33221	0.226372	0.520802	0.0465288	-0.404747	0.134524	0.458058	0.085969	-0.254441	0.360115	0.550214	0.033572	-0.750324	0.00127124	-0.00350721	0.990103	0.515313	0.0493061	0.73414	0.00183184	0.100503	0.721556	0.257053	0.355034	0.122418	0.663828	0.913715	1.93201e-06	0.125453	0.655964	0.145768	0.604206	-0.0248414	0.929975	0.62042	0.0135974	0.775905	0.000673411	-0.422054	0.117098
CA_C0240	pink	-0.172166	0.539506	0.311229	0.258838	0.249475	0.369887	0.185198	0.508742	0.184948	0.509325	-0.119096	0.672476	0.136725	0.627046	0.179784	0.521424	0.0161462	0.954456	-0.414495	0.124506	-0.468068	0.0784777	0.686632	0.00469411	-0.418031	0.121002	0.0565056	0.841467	0.148931	0.596295	0.00528158	0.985096	-0.756204	0.00110582	0.254888	0.359243	0.744241	0.0014628	0.14145	0.615073	-0.0357032	0.899478	0.603754	0.0171576	-0.233817	0.401622	-0.264293	0.341159
CA_C0241	blue	0.677542	0.00551483	-0.195929	0.484036	0.785206	0.00052377	-0.595567	0.0191494	0.695139	0.00401667	0.724327	0.00225862	-0.67272	0.00599397	0.796328	0.000381594	-0.420354	0.118737	0.0944951	0.737641	-0.615912	0.0144979	0.145444	0.605019	0.1813	0.51786	0.823739	0.000160038	0.571751	0.02596	-0.114431	0.684684	-0.0199164	0.943835	0.881363	1.41248e-05	0.566484	0.0276867	-0.162749	0.562233	0.261552	0.346376	0.574705	0.0250278	0.363381	0.18308	-0.294059	0.287404
CA_C0242	blue	0.641144	0.0100001	-0.31021	0.260483	0.655635	0.007962	-0.553907	0.0321606	0.554149	0.03207	0.671176	0.00615419	-0.624717	0.0127799	0.722738	0.0023347	-0.367755	0.177472	0.200893	0.472803	-0.657683	0.00770245	0.101808	0.718075	0.231488	0.406463	0.874811	1.97064e-05	0.521445	0.0462112	-0.0859475	0.760702	0.0453418	0.872523	0.876746	1.78947e-05	0.380833	0.16138	-0.166943	0.552062	0.2631	0.343426	0.58268	0.0226386	0.477197	0.072063	-0.139921	0.618938
CA_C0243	blue	0.468166	0.0784064	-0.201586	0.471245	0.715671	0.0026981	-0.445838	0.0957849	0.614007	0.0148921	0.536703	0.0391347	-0.459711	0.0846984	0.744295	0.001461	-0.192888	0.490978	-0.022638	0.936174	-0.755474	0.00112536	0.226705	0.416498	0.0203798	0.94253	0.644355	0.00951676	0.420514	0.118582	0.0816949	0.772247	-0.285069	0.303077	0.88258	1.32495e-05	0.65627	0.00788084	-0.123869	0.660065	0.00722407	0.979615	0.628087	0.0121659	0.327351	0.233652	-0.160802	0.566981
CA_C0244	blue	0.41073	0.128313	-0.619635	0.0137511	0.447459	0.0944397	-0.420883	0.118225	0.350669	0.200027	0.448575	0.0935214	-0.347538	0.204351	0.657179	0.00776569	0.169877	0.544993	0.208314	0.456249	-0.753952	0.00116699	-0.281419	0.309581	0.144616	0.607097	0.480414	0.0698949	0.126181	0.654082	0.386377	0.154861	-0.0435252	0.877594	0.848524	6.36608e-05	0.11843	0.674216	-0.314262	0.253979	-0.245386	0.378038	0.293781	0.287882	0.624061	0.0129022	0.0746151	0.791564
CA_C0245	blue	0.491877	0.0625516	-0.667221	0.00657995	0.58674	0.0214909	-0.662873	0.00707449	0.502832	0.0560732	0.586754	0.0214871	-0.445148	0.0963619	0.666655	0.0066427	-0.0281058	0.920798	0.368894	0.17603	-0.73462	0.00181275	-0.272824	0.325211	0.373378	0.170429	0.537375	0.0388429	0.0859042	0.76082	0.427188	0.112244	0.0721259	0.798383	0.950618	5.62183e-08	0.22254	0.425338	-0.106287	0.706169	-0.277585	0.316497	0.356394	0.192275	0.711714	0.00292056	-0.0969216	0.731131
CA_C0246	turquoise	0.611974	0.0153219	-0.457603	0.0863211	0.742329	0.00152763	-0.644114	0.00955238	0.682378	0.00506517	0.680653	0.00522213	-0.569384	0.0267256	0.824517	0.000155814	-0.0470476	0.867765	0.125371	0.656177	-0.569156	0.0268002	-0.333684	0.224193	0.20289	0.468321	0.465553	0.080314	0.262018	0.345486	0.281074	0.310199	0.0578099	0.837851	0.864111	3.2692e-05	0.3802	0.162136	-0.315286	0.252349	-0.182496	0.515055	0.17554	0.531465	0.476511	0.0725313	0.019021	0.946357
CA_C0247	turquoise	0.564668	0.0283018	-0.536666	0.0391508	0.716763	0.00263919	-0.698258	0.00378879	0.648959	0.00885588	0.66162	0.00722229	-0.526737	0.0436576	0.758785	0.00103894	-0.0844278	0.764822	0.244869	0.379075	-0.644279	0.00952807	-0.274948	0.321306	0.311947	0.257681	0.497507	0.0591581	0.161779	0.564597	0.354203	0.195218	0.0592151	0.83396	0.924575	8.27752e-07	0.381798	0.160232	-0.16238	0.563132	-0.227623	0.41456	0.287885	0.298116	0.575031	0.0249265	-0.025253	0.928817
CA_C0248	magenta	0.226113	0.417747	0.530092	0.0420938	0.458704	0.0854709	0.267436	0.335233	0.424078	0.115168	0.144543	0.607279	-0.227169	0.415517	0.606557	0.0165135	0.117148	0.677565	-0.830208	0.000127603	-0.157915	0.574054	0.264418	0.340923	-0.770724	0.00077074	0.0655945	0.816339	0.616761	0.0143249	-0.343864	0.209498	-0.551767	0.0329731	0.107027	0.704207	0.671106	0.00616152	-0.649033	0.00884552	0.202238	0.46978	0.0703851	0.80316	-0.535394	0.0397078	0.080395	0.775785
CA_C0249	green	-0.0594175	0.8334	0.0606725	0.829928	0.106201	0.706398	0.316813	0.249934	-0.015049	0.957548	-0.0989992	0.725571	0.0726103	0.797055	0.313118	0.255804	0.209587	0.453439	-0.349091	0.202198	-0.706801	0.00321682	0.533188	0.0406882	-0.504003	0.0554111	0.317972	0.24811	0.299253	0.278574	-0.0405043	0.886037	-0.691258	0.00431537	0.398087	0.141675	0.384424	0.157138	-0.223286	0.423748	0.0967822	0.731505	0.636758	0.010691	0.0117101	0.966962	-0.152476	0.587479
CA_C0250	turquoise	0.503507	0.055691	0.565511	0.028015	0.376745	0.166302	-0.152027	0.588592	0.377333	0.165588	0.432609	0.107272	-0.562486	0.0290545	0.24983	0.369184	-0.798632	0.000356511	-0.165064	0.55661	0.2623	0.344948	0.451566	0.0910905	-0.00354585	0.989994	0.650375	0.00866002	0.812366	0.000233377	-0.885341	1.14294e-05	0.214199	0.443331	-0.0230752	0.934944	0.350267	0.200578	-0.0831007	0.768425	0.890139	8.76066e-06	0.27132	0.327991	-0.34304	0.210664	-0.374192	0.169426
CA_C0251	black	0.572471	0.0257304	0.241621	0.38563	0.315969	0.251267	-0.39273	0.147609	0.425401	0.113917	0.51811	0.047876	-0.584254	0.0221882	0.212025	0.448082	-0.464618	0.0810049	0.00657269	0.981453	0.777771	0.000640892	-0.531751	0.041336	0.258587	0.352069	0.0428533	0.879471	0.343384	0.210178	-0.476449	0.072574	0.767573	0.000835323	-0.279534	0.31297	-0.118052	0.675202	-0.309212	0.262099	0.459119	0.0851516	-0.675269	0.00573674	-0.257526	0.354119	0.199525	0.475886
CA_C0252	turquoise	0.817993	0.000194258	-0.151879	0.588959	0.528732	0.0427226	-0.738291	0.00167209	0.547311	0.0347138	0.810513	0.000247587	-0.820443	0.000179001	0.449519	0.0927493	-0.708151	0.00313317	0.405827	0.133388	0.193517	0.489538	-0.340712	0.213981	0.590051	0.0205883	0.691919	0.00426331	0.487704	0.065157	-0.404893	0.13437	0.802277	0.000319593	0.33982	0.21526	-0.0510494	0.856621	-0.145165	0.605718	0.540152	0.0376536	-0.076467	0.7865	0.287842	0.298192	-0.0357676	0.899297
CA_C0253	turquoise	0.651818	0.00846392	-0.375397	0.167946	0.193262	0.490121	-0.570443	0.026381	0.210393	0.451663	0.606087	0.0166202	-0.622168	0.01326	0.248926	0.370975	-0.432869	0.107037	0.541238	0.0371961	0.211346	0.449569	-0.568642	0.0269691	0.611758	0.0153681	0.535495	0.0396633	0.260784	0.347846	-0.247601	0.37361	0.892413	7.6907e-06	0.206861	0.459469	-0.490518	0.0633916	-0.216243	0.438886	0.41842	0.12062	-0.249196	0.370439	0.433847	0.106157	-0.0856217	0.761585
CA_C0254	turquoise	0.513399	0.050303	0.130566	0.642789	0.822332	0.000167922	-0.479041	0.0708142	0.757628	0.00106852	0.591075	0.0203152	-0.54567	0.035372	0.690882	0.00434518	-0.483834	0.0676424	-0.139616	0.61971	-0.483834	0.0676424	0.416401	0.122609	0.0154093	0.956533	0.628357	0.0121177	0.563797	0.0286002	-0.183925	0.511713	-0.248511	0.371799	0.704715	0.0033497	0.879681	1.54132e-05	0.00331966	0.990632	0.212132	0.447848	0.618671	0.0139416	0.0476567	0.866068	-0.354469	0.194859
CA_C0255	turquoise	0.561218	0.0294987	0.136858	0.626708	0.487774	0.0651124	-0.0678702	0.810073	0.498514	0.0585654	0.450273	0.0921356	-0.513445	0.0502788	0.739043	0.00164438	0.161063	0.566346	-0.502699	0.0561488	0.105293	0.708805	-0.502699	0.0561488	-0.404107	0.1352	0.0691957	0.806428	0.541154	0.0372315	-0.231742	0.405933	0.103029	0.714822	0.123217	0.661757	0.16614	0.554003	-0.937303	2.56875e-07	0.155783	0.579301	-0.490531	0.0633839	-0.237484	0.394065	0.502927	0.0560197
CA_C0256	turquoise	0.448737	0.0933882	0.468272	0.0783301	0.323868	0.238959	-0.163425	0.560588	0.306235	0.26696	0.393896	0.146304	-0.507099	0.0536879	0.194522	0.487243	-0.798419	0.000358777	-0.0570507	0.839955	0.138386	0.622827	0.522562	0.0456634	0.0632922	0.822689	0.690774	0.00435378	0.727565	0.00210982	-0.816626	0.00020323	0.18143	0.517554	0.0550264	0.84557	0.314865	0.253019	0.0249565	0.929651	0.875516	1.90292e-05	0.409758	0.129308	-0.221045	0.428535	-0.495048	0.0606232
CA_C0257	turquoise	0.875425	1.91153e-05	0.0995224	0.724173	0.825022	0.000153119	-0.703346	0.0034392	0.868752	2.63886e-05	0.877452	1.72699e-05	-0.880456	1.48076e-05	0.733741	0.00184783	-0.55685	0.0310683	-0.032993	0.907077	0.257506	0.354158	-0.401404	0.138082	0.254467	0.360064	0.451095	0.0914703	0.622011	0.0132902	-0.367316	0.178029	0.5398	0.037803	0.325842	0.235942	0.368312	0.176766	-0.407301	0.131848	0.35285	0.19705	-0.273787	0.323437	-0.0428695	0.879426	-0.0163494	0.953883
CA_C0258	turquoise	0.160142	0.568595	0.686152	0.00473485	0.0673125	0.811608	0.105634	0.7079	0.191637	0.493848	0.0793223	0.778707	-0.201839	0.470678	-0.0706188	0.802519	-0.289711	0.294924	-0.415065	0.123937	0.922211	1.00575e-06	-0.146817	0.601578	-0.193485	0.489611	-0.324555	0.237906	0.28543	0.302438	-0.588552	0.0209933	0.328895	0.231324	-0.684498	0.00487742	0.0638741	0.821084	-0.24635	0.376108	0.413174	0.125832	-0.655439	0.00798722	-0.731313	0.00194753	0.117424	0.676844
CA_C0259	turquoise	0.581532	0.0229711	0.34988	0.201111	0.31782	0.248348	-0.233839	0.401577	0.31662	0.250238	0.495689	0.0602389	-0.61707	0.0142625	0.264036	0.341647	-0.743045	0.00150307	0.00810172	0.977139	0.255908	0.357257	0.215	0.441586	0.140217	0.618189	0.689178	0.00448253	0.753257	0.0011864	-0.808514	0.000263701	0.414579	0.124422	0.0261111	0.926405	0.102147	0.717171	-0.1638	0.559677	0.899962	4.88358e-06	0.158979	0.571445	-0.154995	0.581246	-0.246347	0.376115
CA_C0260	turquoise	-0.310773	0.259573	0.525	0.0444838	0.0173106	0.951175	0.487096	0.065543	-0.0507406	0.85748	-0.322046	0.241764	0.265694	0.33851	-0.0032659	0.990784	0.0204948	0.942207	-0.549912	0.0336895	-0.353662	0.195949	0.886345	1.08209e-05	-0.610682	0.0155998	0.0667424	0.813177	0.269634	0.331123	-0.231318	0.406818	-0.834279	0.000110119	0.00397584	0.98878	0.631634	0.0115446	0.101979	0.717618	0.148599	0.597123	0.627827	0.0122125	-0.422667	0.116512	-0.204048	0.465731
CA_C0261	turquoise	0.74888	0.00131476	0.291459	0.291888	0.926633	6.95006e-07	-0.558088	0.0306173	0.904872	3.56406e-06	0.778551	0.000627689	-0.783703	0.000545916	0.790815	0.000447486	-0.645843	0.00929912	-0.217684	0.435766	-0.140457	0.617581	0.213169	0.445577	0.0288811	0.91862	0.638336	0.0104382	0.765155	0.000887796	-0.45152	0.0911276	0.0395619	0.888673	0.539609	0.0378839	0.81286	0.0002297	-0.213288	0.445318	0.448952	0.0932123	0.317075	0.249521	-0.124797	0.657662	-0.326665	0.23469
CA_C0262	blue	0.290992	0.292696	-0.216524	0.438276	0.548414	0.0342767	-0.307896	0.264242	0.430249	0.109417	0.361513	0.185509	-0.285752	0.30187	0.585155	0.0219334	-0.126337	0.653678	0.007565	0.978653	-0.843553	7.75425e-05	0.37717	0.165785	-0.0144086	0.959353	0.613565	0.0149847	0.327767	0.233022	0.128524	0.648039	-0.410043	0.129016	0.842916	7.94894e-05	0.605854	0.0166733	0.00307645	0.991318	-0.0308803	0.913006	0.758197	0.00105388	0.356743	0.191809	-0.190893	0.495558
CA_C0263	turquoise	0.761485	0.000972533	-0.371053	0.173318	0.8003	0.000339209	-0.962453	9.7484e-09	0.792925	0.000421254	0.872409	2.21628e-05	-0.760888	0.000986913	0.641236	0.00998608	-0.560922	0.0296029	0.435553	0.104636	-0.2061	0.461159	-0.309767	0.2612	0.646262	0.00923856	0.615126	0.0146596	0.289958	0.294494	0.0564893	0.841512	0.496528	0.0597382	0.737404	0.00170523	0.334741	0.222637	0.0432931	0.878243	0.0424794	0.880516	0.147857	0.598976	0.481991	0.0688496	-0.273838	0.323342
CA_C0264	green	-0.08231	0.770574	0.0688251	0.807447	0.129822	0.6447	-0.249392	0.37005	0.0854811	0.761966	0.0424415	0.880622	0.0118795	0.966484	-0.184748	0.509791	-0.569923	0.0265497	0.316214	0.250881	-0.305155	0.268738	0.743612	0.00148387	0.355958	0.192858	0.439206	0.10143	0.040493	0.886069	-0.079397	0.778503	-0.169447	0.546027	0.2872	0.299318	0.424384	0.114878	0.776292	0.000666563	0.129503	0.645519	0.806751	0.000278615	0.164322	0.558408	-0.553297	0.0323909
CA_C0265	brown	-0.366952	0.178492	-0.340914	0.213692	-0.321952	0.241909	0.339586	0.215596	-0.351501	0.198887	-0.382113	0.159859	0.427825	0.111652	-0.0720459	0.798603	0.749344	0.00130064	-0.0967684	0.731542	-0.296399	0.283406	-0.284131	0.304741	-0.282139	0.308292	-0.43933	0.101322	-0.439453	0.101215	0.541654	0.0370222	-0.299218	0.278633	0.00804242	0.977306	-0.285535	0.302253	-0.223704	0.422858	-0.574118	0.0252111	-0.182455	0.51515	0.166865	0.552251	0.549228	0.0339569
CA_C0266	turquoise	-0.656668	0.00783022	0.34096	0.213626	-0.524887	0.0445381	0.453913	0.0892146	-0.522454	0.045716	-0.621403	0.013407	0.592401	0.0199655	-0.729352	0.00203113	-0.0848397	0.763705	-0.00181796	0.99487	0.0881009	0.754874	0.727909	0.00209449	-0.08529	0.762484	-0.233347	0.402597	-0.290623	0.293337	-0.0822604	0.770709	-0.37692	0.166089	-0.4336	0.10638	0.0218787	0.938311	0.687052	0.00465861	0.0156521	0.955849	0.392729	0.14761	-0.257729	0.353726	-0.398607	0.141108
CA_C0267	brown	-0.173105	0.537264	0.161152	0.566128	-0.487581	0.0652349	0.202017	0.470277	-0.369047	0.175837	-0.247173	0.374463	0.171565	0.540945	-0.52017	0.0468426	0.0464406	0.869458	0.0697271	0.804968	0.85673	4.52549e-05	-0.452728	0.0901585	0.107308	0.703464	-0.507383	0.0535319	-0.261851	0.345805	-0.168188	0.549058	0.538738	0.0382556	-0.782834	0.000559068	-0.650477	0.00864603	-0.036052	0.898501	0.0876059	0.756213	-0.780464	0.000596243	-0.284385	0.304289	0.249866	0.369112
CA_C0268	purple	-0.661753	0.00720648	0.260371	0.348637	-0.44943	0.0928216	0.733024	0.00187683	-0.423436	0.115777	-0.700658	0.00362054	0.677065	0.00556079	-0.320491	0.244174	0.764658	0.000898905	-0.57436	0.0251353	0.106115	0.706624	0.0240779	0.932123	-0.690986	0.00433693	-0.869931	2.49591e-05	-0.413707	0.125296	0.297237	0.281981	-0.615411	0.0146008	-0.512107	0.050984	-0.0144154	0.959334	-0.172456	0.538813	-0.46562	0.0802644	-0.337383	0.21878	-0.471412	0.0760822	0.294414	0.286796
CA_C0269	blue	-0.331733	0.22708	0.695356	0.0040005	-0.369647	0.175081	0.572739	0.0256452	-0.265574	0.338737	-0.430387	0.109291	0.298461	0.279909	-0.417584	0.121441	0.117049	0.677824	-0.538595	0.0383171	0.802282	0.000319546	0.0368469	0.896274	-0.47476	0.0737368	-0.629122	0.011982	-0.00256095	0.992773	-0.384593	0.156939	-0.0456554	0.871648	-0.906115	3.28217e-06	-0.107276	0.703548	-0.151673	0.58947	0.173571	0.536151	-0.59275	0.0198743	-0.802465	0.000317783	0.329994	0.229674
CA_C0270	brown	-0.695611	0.00398154	-0.657962	0.00766761	-0.674165	0.0058471	0.141081	0.616003	-0.690598	0.00436785	-0.592793	0.0198632	0.726143	0.00217416	-0.669726	0.00630769	0.532636	0.0409362	0.569067	0.0268292	-0.292334	0.290375	-0.139643	0.619641	0.341332	0.213094	-0.437692	0.10275	-0.950252	5.89358e-08	0.832358	0.000118105	-0.0953724	0.735286	-0.0322993	0.909023	-0.576008	0.024625	0.596642	0.0188782	-0.770197	0.000781248	0.0702477	0.803537	0.5526	0.0326551	0.0865766	0.758998
CA_C0271	blue	0.352006	0.198199	-0.744718	0.00144699	0.367159	0.178229	-0.70442	0.00336881	0.277939	0.315855	0.478389	0.0712537	-0.328768	0.231513	0.333569	0.224361	-0.25181	0.365274	0.703191	0.00344944	-0.724852	0.00223397	-0.060099	0.831514	0.672948	0.00597066	0.682852	0.00502266	-0.0461484	0.870273	0.396987	0.14288	0.200742	0.473142	0.898185	5.45169e-06	0.0508874	0.857072	0.315186	0.252509	-0.185257	0.508606	0.590647	0.020429	0.874372	2.0137e-05	-0.253215	0.362514
CA_C0272	blue	0.38277	0.159082	-0.734605	0.00181335	0.479259	0.0706678	-0.659607	0.00746471	0.39235	0.148037	0.49978	0.0578264	-0.341326	0.213103	0.521114	0.0463743	-0.0379876	0.893079	0.494034	0.0612354	-0.766554	0.000857119	-0.210606	0.451196	0.472853	0.0750663	0.50943	0.0524165	-0.0601517	0.831368	0.4989	0.0583392	0.0677282	0.810464	0.940408	1.86043e-07	0.159108	0.571129	0.0765766	0.7862	-0.309817	0.261119	0.438227	0.102282	0.788984	0.000471319	-0.18127	0.517929
CA_C0273	turquoise	-0.0164974	0.953466	-0.283212	0.306376	0.0802434	0.776197	-0.0287257	0.919057	-0.055686	0.84374	0.0208679	0.941156	0.0211285	0.940423	0.163087	0.561411	-0.0560567	0.842711	0.191678	0.493753	-0.84809	6.47833e-05	0.549382	0.0338966	0.0269066	0.924168	0.58758	0.021259	0.11858	0.673824	0.108533	0.700222	-0.41382	0.125183	0.629276	0.0119548	0.219897	0.430998	0.209912	0.452723	0.0574151	0.838945	0.892339	7.72336e-06	0.445849	0.0957758	-0.343463	0.210065
CA_C0274	turquoise	0.212447	0.447156	-0.137337	0.625491	0.212945	0.446067	-0.276521	0.318433	0.117442	0.676796	0.256575	0.355962	-0.238868	0.391233	0.139535	0.619915	-0.495917	0.0601025	0.336255	0.220422	-0.532735	0.0408914	0.552863	0.0325552	0.300173	0.277027	0.777106	0.000652336	0.315764	0.251593	-0.183689	0.512263	-0.0597085	0.832594	0.537984	0.0385798	0.239974	0.388975	0.350916	0.199688	0.367136	0.178258	0.830192	0.000127675	0.375154	0.168244	-0.389391	0.151392
CA_C0275	turquoise	0.314281	0.253947	-0.559659	0.0300517	-0.0463401	0.869738	-0.246647	0.375514	-0.032483	0.908508	0.257827	0.353537	-0.237115	0.394822	0.19757	0.480308	0.251292	0.366294	0.331651	0.227203	0.0716646	0.799649	-0.852177	5.48243e-05	0.28189	0.308737	0.0202867	0.942793	-0.114739	0.683876	0.222511	0.425401	0.580611	0.0232409	0.117932	0.675515	-0.646069	0.00926638	-0.453256	0.0897373	-0.0975139	0.729545	-0.531407	0.0414925	0.432223	0.107621	0.366082	0.179604
CA_C0276	turquoise	0.753097	0.00119092	-0.508281	0.0530402	0.700194	0.00365262	-0.972003	1.48047e-09	0.702461	0.0034981	0.852803	5.34173e-05	-0.73534	0.00178446	0.590213	0.0205449	-0.463558	0.0817928	0.536292	0.0393137	-0.150748	0.591769	-0.5122	0.0509344	0.722186	0.00236158	0.541945	0.0369006	0.171306	0.541566	0.143197	0.610667	0.630584	0.0117259	0.693899	0.0041103	0.119459	0.67153	-0.00901313	0.974568	-0.00298664	0.991572	-0.00507001	0.985693	0.573427	0.025428	-0.16165	0.564911
CA_C0277	yellow	-0.0392577	0.889524	-0.238539	0.391905	0.101514	0.718857	-0.0865927	0.758955	-0.0170421	0.951931	0.0239527	0.932475	0.0305356	0.913973	0.102957	0.715013	-0.134035	0.633904	0.222037	0.426412	-0.765404	0.000882282	0.574444	0.0251091	0.0963677	0.732616	0.525936	0.0440371	0.0623689	0.825239	0.113708	0.686582	-0.375055	0.168365	0.587385	0.0213126	0.269501	0.331372	0.337248	0.218977	0.0230354	0.935056	0.874286	2.02225e-05	0.412096	0.126922	-0.319828	0.245207
CA_C0278	red	-0.0385144	0.891605	-0.747042	0.00137191	-0.0331414	0.906661	-0.369142	0.175717	-0.134794	0.631966	0.0764714	0.786488	0.0606257	0.830057	-0.032373	0.908816	-0.0371715	0.895365	0.715755	0.00269355	-0.769344	0.000798506	0.123134	0.661971	0.558565	0.0304447	0.465051	0.0806845	-0.320246	0.244555	0.49967	0.0578902	-0.010614	0.970053	0.690962	0.00433884	-0.149243	0.595516	0.500596	0.057354	-0.252165	0.364577	0.681902	0.00510804	0.856615	4.54788e-05	-0.365168	0.180774
CA_C0279	green	0.0702817	0.803444	-0.182402	0.515274	0.282513	0.307624	-0.182358	0.515378	0.16118	0.566058	0.147957	0.598727	-0.0856267	0.761571	0.251684	0.365522	-0.216931	0.437394	0.156291	0.57805	-0.806396	0.000281707	0.615352	0.0146129	0.0818705	0.771769	0.610869	0.0155593	0.187455	0.503498	0.0795201	0.778168	-0.42686	0.11255	0.689888	0.00442485	0.464062	0.0814172	0.306033	0.267293	0.0634152	0.82235	0.933171	3.85037e-07	0.368099	0.177036	-0.451493	0.091149
CA_C0280	green	-0.355648	0.193273	-0.00158454	0.995528	-0.0965557	0.732112	0.0836581	0.766911	-0.181002	0.51856	-0.257492	0.354184	0.308841	0.262703	-0.25706	0.355021	-0.180054	0.520788	0.167164	0.551527	-0.560962	0.029589	0.830912	0.000124427	0.0656652	0.816145	0.27045	0.329606	-0.112507	0.68974	0.106891	0.704568	-0.527372	0.0433583	0.282778	0.30715	0.355593	0.193347	0.677078	0.00555951	-0.0365775	0.897028	0.89955	5.01055e-06	0.175777	0.530902	-0.554715	0.031858
CA_C0281	green	-0.186745	0.505145	-0.310056	0.260732	-0.0517934	0.854551	-0.28073	0.310816	-0.110525	0.694962	-0.0456029	0.871795	0.150008	0.593611	-0.277702	0.316285	-0.325844	0.235938	0.569999	0.0265249	-0.461356	0.083447	0.494903	0.0607108	0.512554	0.0507472	0.341972	0.212183	-0.264042	0.341636	0.245547	0.377715	-0.102055	0.717416	0.38742	0.153655	0.118712	0.673478	0.81698	0.000200871	-0.10702	0.704228	0.751305	0.00124233	0.482812	0.0683101	-0.668932	0.00639297
CA_C0282	turquoise	-0.553186	0.0324328	-0.451601	0.0910619	-0.651856	0.00845882	0.252909	0.363115	-0.686664	0.00469136	-0.522532	0.045678	0.575971	0.0246363	-0.585117	0.0219443	0.361182	0.185942	0.437164	0.103214	-0.251322	0.366234	0.0380934	0.892783	0.201078	0.472386	-0.19498	0.486197	-0.610588	0.0156201	0.461792	0.0831172	-0.0867361	0.758567	-0.0831998	0.768156	-0.55024	0.033562	0.421346	0.117779	-0.345851	0.206704	0.172727	0.538166	0.418631	0.120414	-0.0468271	0.86838
CA_C0283	turquoise	0.845036	7.31629e-05	0.0568349	0.840554	0.809545	0.000255288	-0.663697	0.0069786	0.865128	3.12137e-05	0.841649	8.34831e-05	-0.834877	0.000107724	0.766141	0.000866098	-0.381684	0.160368	-0.10366	0.713144	0.291449	0.291905	-0.572246	0.0258021	0.181153	0.518204	0.263508	0.342649	0.51879	0.0475328	-0.252772	0.363383	0.523324	0.0452924	0.286839	0.299953	0.319099	0.246344	-0.524251	0.0448436	0.233476	0.402329	-0.44495	0.0965276	-0.0706056	0.802555	0.0450274	0.8734
CA_C0284	green	-0.134673	0.632275	-0.079151	0.779174	0.102555	0.716085	-0.029249	0.917587	-0.0059647	0.983168	-0.0530887	0.850951	0.104685	0.71042	0.0225592	0.936396	-0.190343	0.496825	0.132942	0.636699	-0.710193	0.00300987	0.745035	0.00143658	0.0370461	0.895716	0.447714	0.0942294	0.0545616	0.84686	0.0751116	0.790206	-0.506265	0.0541478	0.501509	0.0568283	0.429085	0.110486	0.46124	0.0835348	0.0449263	0.873683	0.942822	1.43028e-07	0.263081	0.34346	-0.558252	0.0305579
CA_C0285	pink	-0.356741	0.191811	-0.171843	0.54028	-0.153656	0.584555	0.0403296	0.886526	-0.225629	0.418773	-0.258096	0.353017	0.331151	0.227946	-0.265561	0.338761	-0.0364132	0.897489	0.255852	0.357366	-0.524776	0.0445914	0.570899	0.0262337	0.13398	0.634045	0.149831	0.59405	-0.277143	0.3173	0.261535	0.346408	-0.413174	0.125833	0.274553	0.322031	0.170813	0.542748	0.607384	0.0163271	-0.144833	0.606551	0.703741	0.0034132	0.284553	0.303992	-0.395986	0.143982
CA_C0286	blue	0.652863	0.00832409	-0.495896	0.0601148	0.755274	0.00113076	-0.926903	6.79029e-07	0.712617	0.00286852	0.787711	0.000488492	-0.647208	0.00910291	0.620151	0.01365	-0.469005	0.0778008	0.495015	0.060643	-0.463381	0.081925	-0.18278	0.514388	0.641232	0.00998668	0.661649	0.00721875	0.191812	0.493446	0.205864	0.461683	0.326568	0.234838	0.887384	1.02205e-05	0.36914	0.175719	0.148413	0.597586	-0.0622143	0.825666	0.365444	0.180421	0.621118	0.0134619	-0.214041	0.443675
CA_C0287	blue	0.671963	0.00607209	-0.476695	0.0724052	0.776499	0.00066292	-0.912836	2.05919e-06	0.729632	0.00201902	0.79981	0.000344224	-0.66526	0.00679945	0.65634	0.00787182	-0.464993	0.0807274	0.458833	0.0853712	-0.481292	0.0693112	-0.168889	0.54737	0.603955	0.0171107	0.683571	0.00495887	0.238435	0.392117	0.182256	0.515616	0.301923	0.274098	0.90136	4.47215e-06	0.394537	0.145589	0.108441	0.700466	-0.0406431	0.885649	0.376569	0.166516	0.604797	0.0169156	-0.208274	0.456338
CA_C0288	blue	0.794384	0.000403854	-0.14206	0.613533	0.88386	1.23778e-05	-0.653991	0.00817525	0.817889	0.000194931	0.828011	0.000137945	-0.785558	0.000518698	0.899114	5.1481e-06	-0.429696	0.109924	0.0178835	0.949561	-0.469607	0.0773685	-0.0176944	0.950094	0.158553	0.572488	0.777091	0.00065259	0.646646	0.00918332	-0.164477	0.558032	0.094939	0.736449	0.829738	0.00012976	0.578291	0.0239307	-0.315725	0.251654	0.251388	0.366105	0.375084	0.16833	0.28122	0.309937	-0.149007	0.596106
CA_C0289	blue	0.556035	0.031368	-0.415444	0.123558	0.592011	0.020068	-0.529145	0.042531	0.483094	0.0681253	0.599146	0.0182581	-0.530499	0.0419069	0.682108	0.00508945	-0.248559	0.371703	0.244168	0.380485	-0.742494	0.00152193	0.0647767	0.818594	0.239077	0.390806	0.80832	0.000265311	0.398357	0.14138	0.0587793	0.835166	-0.00878074	0.975224	0.908517	2.78976e-06	0.326076	0.235585	-0.140007	0.61872	0.118176	0.674878	0.597438	0.0186793	0.556081	0.0313509	-0.23728	0.394483
CA_C0290	turquoise	0.584208	0.0222013	-0.0669272	0.812668	0.581486	0.0229845	-0.585145	0.0219362	0.530772	0.041782	0.631353	0.0115929	-0.609729	0.0158073	0.458154	0.0858943	-0.669104	0.00637442	0.263825	0.342047	-0.291715	0.291444	0.23884	0.39129	0.379651	0.162793	0.771532	0.000754858	0.471516	0.0760084	-0.302555	0.273044	0.213531	0.444786	0.594113	0.019521	0.377088	0.165885	0.118912	0.672957	0.457385	0.0864898	0.524342	0.0447999	0.279942	0.312235	-0.460676	0.0839623
CA_C0291	green	-0.224338	0.421509	-0.0739765	0.793312	-0.0114956	0.967567	0.0882919	0.754358	-0.12172	0.665643	-0.159985	0.56898	0.199493	0.475958	-0.0517712	0.854613	-0.0941668	0.738523	0.10031	0.722069	-0.70134	0.0035738	0.746968	0.00137424	-0.0322543	0.909149	0.374995	0.168439	-9.69436e-05	0.999726	0.0891466	0.752048	-0.550023	0.0336462	0.423385	0.115826	0.344438	0.208688	0.432154	0.107683	0.0228077	0.935696	0.913243	1.99941e-06	0.236508	0.396068	-0.552015	0.0328781
CA_C0292	blue	0.216597	0.438118	-0.598426	0.0184349	0.291764	0.291359	-0.462612	0.0825006	0.174856	0.53309	0.316977	0.249676	-0.19854	0.478111	0.309238	0.262057	-0.160757	0.567093	0.506962	0.0537633	-0.850336	5.91414e-05	0.194893	0.486396	0.417841	0.121189	0.658247	0.00763223	0.0132572	0.962599	0.323472	0.239566	-0.0934884	0.740347	0.866156	2.97767e-05	0.163852	0.559551	0.281457	0.309512	-0.100372	0.721904	0.764061	0.000912404	0.743616	0.00148375	-0.441846	0.0991554
CA_C0293	green	0.266694	0.336628	0.163017	0.561582	0.419695	0.119377	-0.284766	0.303615	0.343696	0.209736	0.324209	0.238435	-0.321097	0.243234	0.244432	0.379954	-0.634913	0.0109926	0.0906585	0.747968	-0.420804	0.118302	0.720626	0.00243892	0.149313	0.595342	0.718159	0.00256536	0.451312	0.0912953	-0.342959	0.210779	-0.195234	0.485618	0.485579	0.0665133	0.589262	0.0208006	0.342352	0.211641	0.44989	0.0924467	0.845887	7.07445e-05	0.0972949	0.730131	-0.629264	0.0119569
CA_C0294	blue	0.489906	0.0637725	-0.160551	0.567597	0.516361	0.0487667	-0.409	0.130088	0.408971	0.130118	0.516334	0.0487803	-0.496506	0.0597514	0.528629	0.0427707	-0.462091	0.0828922	0.184537	0.510284	-0.634002	0.0111438	0.382928	0.158896	0.190967	0.495389	0.892968	7.44641e-06	0.528209	0.0429662	-0.208782	0.455217	-0.0603097	0.830931	0.754242	0.00115895	0.403546	0.135795	0.0174961	0.950652	0.384202	0.157397	0.754014	0.00116527	0.379101	0.163454	-0.266922	0.336198
CA_C0295	turquoise	0.211655	0.448893	-0.0619423	0.826418	0.521986	0.0459449	-0.0419452	0.882009	0.470244	0.0769127	0.223258	0.423807	-0.169949	0.544822	0.705897	0.00327388	0.408379	0.13073	-0.479723	0.0703565	-0.495495	0.0603552	-0.139058	0.621123	-0.4627	0.082434	-0.0368609	0.896234	0.19294	0.490859	0.280505	0.311222	-0.488797	0.0644673	0.490402	0.0634637	0.546421	0.0350696	-0.54481	0.0357207	-0.337638	0.218411	0.0261989	0.926158	-0.0320141	0.909824	0.306004	0.26734
CA_C0296	blue	0.616317	0.0144152	-0.0606903	0.829879	0.812868	0.000229641	-0.552866	0.0325538	0.733503	0.00185739	0.676712	0.00559502	-0.626398	0.0124707	0.765593	0.000878095	-0.443151	0.0980449	-0.00961871	0.97286	-0.563927	0.0285556	0.251103	0.366667	0.10899	0.699016	0.737788	0.0016908	0.571798	0.0259447	-0.138329	0.622972	-0.121614	0.66592	0.816214	0.000205992	0.708025	0.00314088	-0.099544	0.724115	0.24253	0.383789	0.59022	0.0205431	0.230158	0.40924	-0.359044	0.188752
CA_C0297	brown	-0.741554	0.00155452	-0.500099	0.0576415	-0.730759	0.00197087	0.488955	0.0643677	-0.794957	0.00039719	-0.720999	0.00242025	0.786987	0.000498484	-0.537831	0.0386454	0.733157	0.00187141	0.233222	0.402857	-0.485397	0.0666301	0.0568499	0.840512	-0.0910176	0.747	-0.383729	0.157953	-0.736095	0.00175513	0.669696	0.00631088	-0.418222	0.120814	-0.0320962	0.909593	-0.50577	0.0544228	0.275344	0.320582	-0.60782	0.0162295	0.200732	0.473165	0.392753	0.147583	0.193384	0.489843
CA_C0298	blue	-0.277566	0.316532	-0.845894	7.07231e-05	-0.207253	0.458598	-0.103224	0.714304	-0.301493	0.274816	-0.182038	0.516128	0.337546	0.218544	-0.0528947	0.85149	0.50376	0.0555483	0.501313	0.0569409	-0.807089	0.000275709	-0.145089	0.605908	0.267223	0.335633	0.0366319	0.896876	-0.584271	0.0221833	0.828479	0.000135689	-0.226889	0.416108	0.57108	0.0261752	-0.274253	0.322582	0.249282	0.370269	-0.657754	0.00769357	0.37985	0.162555	0.793557	0.000413644	0.0096556	0.972756
CA_C0299	green	0.139048	0.621149	0.173986	0.535163	0.31906	0.246406	-0.267838	0.33448	0.26764	0.334851	0.219806	0.431195	-0.201877	0.470591	0.0773775	0.784013	-0.613496	0.0149992	0.139118	0.620972	-0.299568	0.278043	0.696569	0.0039109	0.213234	0.445435	0.583777	0.0223238	0.328139	0.232461	-0.258794	0.35167	-0.152578	0.587224	0.35117	0.19934	0.522415	0.0457351	0.479114	0.070765	0.291763	0.291361	0.754882	0.0011414	0.0662999	0.814396	-0.453077	0.0898795
CA_C0300	green	-0.53214	0.0411597	-0.108755	0.699636	-0.301692	0.274484	0.300868	0.275861	-0.405463	0.13377	-0.461469	0.0833611	0.509514	0.0523712	-0.334184	0.223455	0.117927	0.67553	0.119058	0.672577	-0.679655	0.00531461	0.776855	0.000656683	-0.0870254	0.757783	0.14153	0.614869	-0.254293	0.360405	0.254637	0.359733	-0.659701	0.00745323	0.240181	0.388554	0.18599	0.506901	0.575073	0.0249135	-0.181322	0.517807	0.859709	3.97758e-05	0.227615	0.414578	-0.247898	0.373019
CA_C0301	green	-0.756989	0.00108512	0.0452982	0.872645	-0.404335	0.134959	0.492931	0.0619057	-0.471331	0.0761394	-0.679173	0.00535978	0.730098	0.001999	-0.463572	0.0817818	0.341142	0.213366	-0.101835	0.718002	-0.505808	0.0544013	0.730074	0.00200001	-0.28861	0.296846	-0.265689	0.33852	-0.427187	0.112245	0.372605	0.171387	-0.818348	0.000191988	-0.0102849	0.970981	0.238894	0.39118	0.559195	0.030218	-0.422213	0.116946	0.630068	0.0118157	-0.0166438	0.953054	-0.173506	0.536306
CA_C0302	pink	-0.428458	0.111065	-0.501701	0.0567187	-0.401668	0.137799	0.19647	0.482804	-0.508369	0.0529926	-0.383717	0.157967	0.454567	0.0886972	-0.277058	0.317455	0.327877	0.232856	0.357358	0.190988	-0.718115	0.00256762	0.309939	0.260921	0.0888185	0.752935	0.137501	0.625073	-0.417533	0.121491	0.460239	0.0842947	-0.367282	0.178072	0.330003	0.229661	-0.227756	0.414282	0.367266	0.178093	-0.2951	0.285621	0.609706	0.0158124	0.538918	0.0381786	0.0761782	0.787289
CA_C0303	turquoise	0.0257275	0.927483	-0.670428	0.00623304	-0.0203035	0.942745	-0.119743	0.67079	-0.143265	0.610494	0.0524235	0.8528	0.0293481	0.917308	0.203096	0.467858	0.249888	0.369068	0.378029	0.164746	-0.838108	9.55219e-05	0.00709576	0.979977	0.165934	0.554501	0.435998	0.104242	-0.113413	0.687359	0.419176	0.119882	-0.16451	0.557952	0.669487	0.00633328	-0.179955	0.521022	-0.00131796	0.996281	-0.217782	0.435555	0.531168	0.0416012	0.709991	0.00302185	-0.0267083	0.924726
CA_C0304	blue	0.726521	0.00215691	-0.171505	0.541089	0.721664	0.00238724	-0.614076	0.0148776	0.637998	0.0104921	0.75317	0.00118885	-0.72817	0.0020829	0.717919	0.00257792	-0.562169	0.0291648	0.190569	0.496305	-0.506841	0.0538296	0.160523	0.567663	0.280243	0.311692	0.941433	1.66623e-07	0.641891	0.00988603	-0.258528	0.352183	0.143684	0.609441	0.805551	0.000289164	0.43987	0.100854	-0.13011	0.643959	0.409485	0.129589	0.572926	0.0255861	0.375675	0.167606	-0.331796	0.226987
CA_C0305	blue	0.476262	0.072702	0.108477	0.700369	0.760592	0.000994102	-0.454935	0.0884068	0.688138	0.00456798	0.55254	0.0326778	-0.510172	0.0520166	0.630168	0.0117984	-0.501497	0.0568353	-0.0865871	0.75897	-0.513939	0.0500199	0.471856	0.0757681	0.045647	0.871671	0.671742	0.00609514	0.544206	0.035967	-0.192882	0.490991	-0.253064	0.36281	0.703001	0.00346206	0.83301	0.000115342	0.0641715	0.820263	0.252471	0.363973	0.685418	0.0047977	0.0841736	0.765512	-0.372779	0.17117
CA_C0306	magenta	-0.676599	0.00560603	0.0993332	0.724679	-0.244108	0.380605	0.520075	0.0468896	-0.305179	0.268698	-0.613684	0.0149597	0.665618	0.00675901	-0.232764	0.403807	0.516112	0.0488943	-0.345619	0.207029	-0.515021	0.0494575	0.577291	0.024233	-0.503118	0.0559112	-0.387743	0.153282	-0.353942	0.19557	0.424783	0.1145	-0.92958	5.36287e-07	0.0282883	0.920285	0.382934	0.158889	0.28192	0.308683	-0.521343	0.0462616	0.454376	0.0888476	-0.137726	0.624503	0.0963584	0.732641
CA_C0307	brown	-0.177548	0.526704	-0.396431	0.143492	0.0202022	0.943031	0.100432	0.721743	-0.0402788	0.886668	-0.14212	0.61338	0.233385	0.402518	0.224933	0.420246	0.624397	0.0128395	-0.10016	0.722469	-0.569929	0.0265476	-0.179241	0.522705	-0.239445	0.390054	-0.231127	0.407216	-0.323869	0.238956	0.596635	0.0188801	-0.4398	0.100915	0.368961	0.175946	0.0489325	0.862513	-0.206808	0.459587	-0.55876	0.0303744	0.0779726	0.782388	0.269452	0.331462	0.0850704	0.76308
CA_C0308	blue	0.558177	0.0305848	-0.166576	0.55295	0.522848	0.0455238	-0.474036	0.0742399	0.424705	0.114574	0.579221	0.0236524	-0.567084	0.0274856	0.517571	0.0481492	-0.555505	0.031564	0.254785	0.359444	-0.552718	0.0326101	0.335867	0.220989	0.28045	0.311321	0.948086	7.73341e-08	0.56083	0.0296357	-0.274245	0.322596	0.0699984	0.804222	0.728984	0.00204712	0.342525	0.211395	0.0212622	0.940046	0.461922	0.083019	0.716649	0.0026453	0.398067	0.141697	-0.401458	0.138024
CA_C0309	blue	0.595532	0.0191584	-0.165115	0.556485	0.537297	0.0388765	-0.498747	0.0584289	0.443701	0.0975792	0.612046	0.0153064	-0.603836	0.0171385	0.531962	0.0412403	-0.580714	0.0232107	0.265056	0.339716	-0.516626	0.048631	0.300321	0.276777	0.29988	0.277518	0.961441	1.15586e-08	0.590624	0.0204352	-0.29993	0.277434	0.119544	0.671308	0.721924	0.00237441	0.323018	0.240265	4.88681e-05	0.999862	0.480399	0.069905	0.681435	0.00515045	0.40006	0.13953	-0.429655	0.109961
CA_C0310	blue	0.454232	0.0889615	-0.691082	0.00432928	0.551781	0.0329677	-0.822105	0.00016922	0.483352	0.0679563	0.601125	0.017779	-0.434023	0.106001	0.472921	0.0750183	-0.275951	0.319473	0.616723	0.0143327	-0.653099	0.00829278	-0.160594	0.567491	0.660942	0.00730325	0.602063	0.0175553	-0.0287756	0.918916	0.418694	0.120353	0.221172	0.428264	0.931646	4.44168e-07	0.211713	0.448765	0.256325	0.356447	-0.23243	0.404502	0.471088	0.0763119	0.797822	0.000365172	-0.151547	0.589782
CA_C0311	blue	0.497161	0.0593625	-0.279759	0.312565	0.454261	0.0889389	-0.434796	0.10531	0.344428	0.208703	0.518546	0.0476557	-0.492655	0.0620745	0.500366	0.0574867	-0.426107	0.113254	0.290294	0.293909	-0.646888	0.00914859	0.282335	0.307941	0.268007	0.334163	0.90918	2.66542e-06	0.476527	0.0725204	-0.156107	0.578502	0.0272914	0.923087	0.769191	0.000801635	0.265958	0.338013	0.00267133	0.992461	0.353649	0.195966	0.716575	0.00264925	0.489975	0.0637293	-0.362557	0.184148
CA_C0312	yellow	-0.644529	0.00949123	0.346849	0.205309	-0.590924	0.0203553	0.892388	7.70154e-06	-0.566407	0.0277126	-0.751699	0.00123087	0.665304	0.00679453	-0.37671	0.166344	0.757296	0.00107713	-0.626304	0.0124878	0.218894	0.433157	0.0268247	0.924399	-0.783268	0.000552474	-0.791809	0.000434966	-0.268129	0.333934	0.0883158	0.754293	-0.534321	0.0401825	-0.665648	0.00675564	-0.200801	0.473009	-0.320356	0.244384	-0.265315	0.339227	-0.409596	0.129474	-0.546585	0.0350041	0.416001	0.123005
CA_C0313	yellow	-0.690715	0.00435849	0.113034	0.688355	-0.536046	0.0394214	0.791638	0.000437108	-0.530387	0.0419581	-0.747782	0.00134865	0.727492	0.0021131	-0.30791	0.264218	0.916754	1.54191e-06	-0.532002	0.0412221	-0.0172597	0.951318	-0.0595814	0.832946	-0.717564	0.00259659	-0.834054	0.000111029	-0.454784	0.0885252	0.391908	0.148534	-0.626559	0.0124413	-0.453095	0.0898656	-0.164476	0.558036	-0.266793	0.336441	-0.554938	0.0317749	-0.339846	0.215222	-0.34577	0.206818	0.490145	0.0636235
CA_C0314	magenta	-0.559642	0.0300578	0.00863645	0.975631	-0.281025	0.310287	0.647931	0.00900033	-0.350246	0.200608	-0.579624	0.0235325	0.59262	0.0199083	-0.0446827	0.874363	0.786735	0.000501999	-0.486751	0.0657627	-0.513302	0.0503536	0.258001	0.353201	-0.702109	0.00352172	-0.422846	0.11634	-0.267766	0.334615	0.412653	0.126358	-0.874702	1.98123e-05	0.0103311	0.97085	0.153397	0.585197	-0.19059	0.496255	-0.478508	0.0711739	0.189937	0.49776	-0.136898	0.626608	0.249758	0.369325
CA_C0315	magenta	-0.660566	0.0073484	0.156065	0.578606	-0.304171	0.270363	0.621347	0.0134177	-0.342444	0.211511	-0.642201	0.00983897	0.663035	0.00705553	-0.221537	0.427482	0.636688	0.0107022	-0.464498	0.0810938	-0.339501	0.215719	0.388847	0.152014	-0.62006	0.0136676	-0.546279	0.0351267	-0.33607	0.220692	0.374352	0.169229	-0.873522	2.09944e-05	-0.133878	0.634305	0.265536	0.338809	0.0707553	0.802144	-0.493594	0.0615022	0.195363	0.485324	-0.259543	0.350229	-0.0607365	0.829751
CA_C0316	blue	-0.494773	0.0607889	0.493892	0.0613215	-0.388909	0.151943	0.801526	0.000326937	-0.380826	0.161388	-0.596437	0.0189297	0.494359	0.0610387	-0.234017	0.401209	0.5118	0.0511465	-0.685605	0.0047816	0.151954	0.588772	0.255867	0.357336	-0.791727	0.000435989	-0.568056	0.0271623	-0.0357446	0.899362	-0.113967	0.685903	-0.57216	0.0258294	-0.542114	0.0368304	0.0464969	0.869301	-0.289148	0.295906	-0.058809	0.835084	-0.191826	0.493415	-0.605093	0.0168476	0.359209	0.188535
CA_C0317	blue	0.36134	0.185736	-0.108121	0.701312	0.58909	0.0208472	-0.258735	0.351783	0.480087	0.0701129	0.399392	0.140254	-0.354113	0.195339	0.660247	0.00738691	-0.124522	0.658373	-0.122071	0.66473	-0.747464	0.00135862	0.33381	0.224007	-0.124188	0.659238	0.592759	0.0198721	0.436678	0.103642	0.0106377	0.969986	-0.391409	0.149098	0.770634	0.000772539	0.619627	0.0137526	-0.166261	0.55371	0.0576647	0.838254	0.655867	0.00793221	0.23294	0.403442	-0.255765	0.357535
CA_C0318	blue	0.498712	0.0584491	-0.0821188	0.771094	0.774348	0.000701546	-0.447198	0.0946556	0.694141	0.00409187	0.56401	0.0285272	-0.497622	0.0590902	0.770259	0.000780021	-0.22391	0.422419	-0.122616	0.663316	-0.622613	0.0131753	0.19888	0.477342	-0.0328078	0.907597	0.547204	0.0347566	0.443026	0.0981506	0.0158172	0.955383	-0.27066	0.329215	0.797762	0.000365823	0.725453	0.00220596	-0.171	0.5423	0.0347777	0.902072	0.522369	0.0457575	0.19213	0.492715	-0.298723	0.279468
CA_C0319	turquoise	0.62228	0.0132388	-0.50697	0.0537591	0.622707	0.0131575	-0.566232	0.0277713	0.58281	0.0226011	0.645793	0.00930646	-0.557913	0.0306807	0.798396	0.000359017	0.100627	0.721224	0.107703	0.702419	-0.411786	0.127237	-0.59494	0.0193091	0.16377	0.559749	0.339192	0.216164	0.204931	0.463761	0.283922	0.305113	0.200449	0.473802	0.716116	0.00267398	0.130843	0.642076	-0.516862	0.0485105	-0.175229	0.532204	-0.105453	0.70838	0.453775	0.0893241	0.168582	0.548108
CA_C0320	turquoise	0.25824	0.352738	0.499518	0.0579791	0.263711	0.342265	-0.0526829	0.852079	0.38065	0.161599	0.211711	0.44877	-0.277315	0.316987	0.165825	0.554767	-0.130572	0.642773	-0.426026	0.11333	0.754101	0.00116285	-0.363327	0.183149	-0.187981	0.502279	-0.383062	0.158738	0.219963	0.430857	-0.341985	0.212163	0.285094	0.303034	-0.450368	0.0920583	0.160656	0.567339	-0.364741	0.181324	0.161185	0.566048	-0.727822	0.00209835	-0.598247	0.0184788	0.242708	0.383429
CA_C0321	black	-0.397165	0.142684	-0.352205	0.197927	-0.464727	0.0809238	0.0124238	0.964949	-0.479074	0.0707925	-0.327822	0.232939	0.390125	0.150555	-0.557604	0.0307927	0.0169978	0.952056	0.539159	0.0380759	-0.127927	0.649577	0.129375	0.645848	0.4123	0.126716	-0.0769206	0.78526	-0.557577	0.0308026	0.311947	0.257682	0.07664	0.786027	-0.0423	0.881017	-0.379695	0.162741	0.610487	0.015642	-0.162946	0.561753	0.25762	0.353937	0.380837	0.161375	-0.235929	0.397261
CA_C0322	blue	0.682082	0.00509185	-0.421517	0.117615	0.704562	0.00335961	-0.74231	0.00152827	0.621554	0.0133779	0.753951	0.00116702	-0.668976	0.00638821	0.693056	0.00417487	-0.44831	0.0937384	0.372459	0.171567	-0.602957	0.0173441	-0.0142481	0.959806	0.445673	0.0959227	0.852857	5.32974e-05	0.415369	0.123633	0.0178727	0.949591	0.19536	0.485331	0.91864	1.33472e-06	0.357099	0.191333	-0.0318876	0.910179	0.164994	0.55678	0.530474	0.0419183	0.586976	0.0214255	-0.31802	0.248035
CA_C0323	black	0.726623	0.00215227	0.449477	0.0927831	0.818413	0.000191569	-0.449653	0.09264	0.879346	1.56807e-05	0.710535	0.00298956	-0.751568	0.00123468	0.698878	0.00374478	-0.479496	0.0705089	-0.400008	0.139586	0.383771	0.157902	-0.203145	0.467749	-0.0814017	0.773044	0.200068	0.47466	0.667646	0.00653311	-0.486042	0.0662162	0.266969	0.33611	0.108083	0.701413	0.603448	0.0172289	-0.464685	0.0809548	0.384007	0.157626	-0.319353	0.245947	-0.418555	0.120488	0.008473	0.976092
CA_C0324	blue	0.318318	0.247567	-0.541634	0.0370304	0.27537	0.320534	-0.603229	0.0172802	0.182989	0.513899	0.419816	0.119259	-0.321879	0.242022	0.187315	0.503824	-0.473527	0.0745943	0.695434	0.00399469	-0.630729	0.0117007	0.221508	0.427544	0.66111	0.00728313	0.806408	0.0002816	0.070641	0.802458	0.119235	0.672115	0.204375	0.465001	0.766062	0.000867823	0.0612712	0.828272	0.446779	0.0950024	0.127526	0.650611	0.752437	0.00120965	0.753654	0.00117526	-0.36886	0.176073
CA_C0325	yellow	0.693681	0.00412691	0.406314	0.132878	0.618079	0.0140596	-0.373282	0.170548	0.60905	0.0159564	0.650012	0.00870989	-0.736745	0.00173022	0.511875	0.0511067	-0.780897	0.000589298	-0.128274	0.648681	0.119001	0.672724	0.278295	0.315209	0.0687468	0.807662	0.722949	0.00232447	0.865434	3.07793e-05	-0.752173	0.00121722	0.248816	0.371193	0.230443	0.408644	0.466053	0.0799463	-0.198595	0.477986	0.770732	0.000770578	0.255871	0.357328	-0.196035	0.483794	-0.515055	0.0494395
CA_C0326	yellow	-0.415899	0.123107	0.117452	0.676769	-0.514292	0.0498357	0.263475	0.342713	-0.51997	0.046942	-0.410881	0.128159	0.372041	0.172087	-0.648302	0.00894796	-0.212514	0.44701	0.261981	0.345557	0.0981856	0.727747	0.500649	0.0573231	0.157309	0.575543	0.026075	0.926506	-0.201951	0.470424	-0.159615	0.569885	-0.0143056	0.959644	-0.322337	0.241315	-0.253695	0.361574	0.571496	0.0260415	0.178332	0.524851	0.340356	0.214491	0.00156808	0.995575	-0.388013	0.152971
CA_C0327	blue	0.60706	0.0164	-0.474092	0.0742004	0.692295	0.00423391	-0.679406	0.00533793	0.597069	0.0187715	0.685768	0.00476768	-0.583761	0.0223285	0.723511	0.00229741	-0.289279	0.295678	0.311448	0.258484	-0.721326	0.00240397	-0.0243554	0.931342	0.353389	0.196318	0.777416	0.000646982	0.345641	0.206998	0.148964	0.596211	0.0610253	0.828952	0.970237	2.19419e-09	0.382462	0.159446	-0.0732699	0.795247	0.0161972	0.954312	0.546183	0.0351654	0.606808	0.0164567	-0.193721	0.489071
CA_C0328	yellow	0.0201419	0.9432	0.883569	1.25711e-05	0.0484331	0.863904	0.26754	0.335038	0.151669	0.589481	-0.0546271	0.846678	-0.0850804	0.763052	-0.13272	0.637265	-0.331336	0.227671	-0.567938	0.0272015	0.816859	0.000201673	0.215135	0.441291	-0.363379	0.183082	-0.282203	0.308177	0.372064	0.172059	-0.675536	0.00571037	0.0432339	0.878408	-0.704815	0.0033432	0.283892	0.305166	-0.125257	0.656471	0.460308	0.0842426	-0.396695	0.143202	-0.877734	1.70248e-05	-0.0295502	0.916741
CA_C0329	blue	0.708207	0.00312968	-0.417679	0.121348	0.752597	0.00120509	-0.791675	0.000436644	0.676276	0.00563759	0.790621	0.000449965	-0.697292	0.00385823	0.717397	0.00260546	-0.47102	0.0763605	0.374303	0.169289	-0.580673	0.0232226	-0.0400064	0.88743	0.469639	0.0773452	0.834041	0.000111085	0.396468	0.143451	0.0287061	0.919111	0.220689	0.429297	0.932701	4.02504e-07	0.390748	0.149846	-0.0168914	0.952356	0.149709	0.594356	0.50405	0.0553848	0.5805	0.0232737	-0.210291	0.451888
CA_C0330	blue	0.554191	0.032054	-0.621583	0.0133722	0.668104	0.00648295	-0.851225	5.70231e-05	0.635361	0.0109187	0.686273	0.00472453	-0.523462	0.0452252	0.61171	0.0153782	-0.179457	0.522196	0.451983	0.0907547	-0.464858	0.0808271	-0.419379	0.119684	0.561977	0.0292319	0.419808	0.119267	0.00629012	0.98225	0.429387	0.110208	0.291407	0.291978	0.842429	8.10065e-05	0.24612	0.376568	0.0201562	0.94316	-0.32254	0.241002	0.152735	0.586837	0.651188	0.00854911	-0.0962362	0.732969
CA_C0331	turquoise	0.809912	0.000252344	-0.388435	0.152486	0.526611	0.0437169	-0.768609	0.000813638	0.533341	0.0406194	0.810645	0.000246549	-0.781479	0.000580081	0.542494	0.0366721	-0.463684	0.0816984	0.44945	0.0928055	0.0429917	0.879084	-0.571252	0.0261201	0.588335	0.0210523	0.613565	0.0149848	0.373738	0.169984	-0.149141	0.595772	0.776657	0.000660149	0.469404	0.0775142	-0.154419	0.582668	-0.272001	0.326729	0.267206	0.335665	-0.165385	0.555832	0.456912	0.086858	-0.152133	0.588329
CA_C0332	black	0.549309	0.0339249	0.544361	0.0359035	0.448555	0.0935375	-0.34142	0.212969	0.557389	0.0308711	0.511223	0.0514538	-0.596416	0.018935	0.235066	0.39904	-0.640242	0.0101393	-0.195526	0.484953	0.790586	0.000450419	-0.189884	0.497883	0.115192	0.682687	0.0836562	0.766917	0.506695	0.0539103	-0.655245	0.00801212	0.553512	0.0323095	-0.309861	0.261048	0.230567	0.408385	-0.205405	0.462703	0.560483	0.0297584	-0.476836	0.0723088	-0.498741	0.0584323	-0.12232	0.664085
CA_C0333	blue	0.239981	0.388962	-0.832162	0.000118944	0.143389	0.610183	-0.39003	0.150663	0.0570373	0.839992	0.283396	0.306048	-0.166689	0.552675	0.359292	0.188425	0.24945	0.369935	0.488123	0.0648918	-0.684927	0.00484009	-0.411938	0.127083	0.35331	0.196426	0.367139	0.178255	-0.162649	0.562477	0.530415	0.0419456	0.133261	0.635883	0.727075	0.00213184	-0.25725	0.354653	-0.128359	0.648462	-0.331773	0.227021	0.204067	0.465688	0.813212	0.000227111	0.170806	0.542765
CA_C0334	blue	0.45986	0.0845839	-0.47355	0.0745788	0.574954	0.0249504	-0.536741	0.0391181	0.496437	0.0597926	0.53094	0.0417051	-0.424758	0.114524	0.649021	0.00884732	-0.0538221	0.848914	0.206022	0.46133	-0.652333	0.00839476	-0.148888	0.596403	0.226888	0.416111	0.519609	0.0471225	0.192565	0.491717	0.285584	0.302166	-0.00949586	0.973206	0.830535	0.000126119	0.295952	0.284168	-0.154948	0.581362	-0.185467	0.508116	0.360901	0.186309	0.524288	0.0448261	-0.0871788	0.757368
CA_C0335	turquoise	0.599392	0.018198	-0.446171	0.0955076	0.548602	0.0342025	-0.65213	0.00842198	0.542696	0.0365885	0.642721	0.00976048	-0.558182	0.0305831	0.595835	0.0190816	-0.111973	0.691147	0.265327	0.339204	-0.177549	0.5267	-0.57164	0.0259955	0.369174	0.175677	0.311275	0.258763	0.143549	0.609781	0.193202	0.490258	0.421975	0.117174	0.557672	0.030768	0.0211118	0.94047	-0.292674	0.289787	-0.119448	0.671559	-0.161196	0.566019	0.433818	0.106184	0.137493	0.625095
CA_C0336	blue	0.575006	0.0249343	-0.501595	0.056779	0.726881	0.00214059	-0.699313	0.00371408	0.641639	0.00992445	0.673079	0.00595726	-0.547451	0.0346584	0.748271	0.00133348	-0.19583	0.484259	0.274585	0.321972	-0.719264	0.00250806	-0.107761	0.702264	0.332175	0.226424	0.65238	0.0083885	0.250885	0.367098	0.269087	0.332144	0.0197633	0.944267	0.977824	3.29973e-10	0.433255	0.10669	-0.0820271	0.771343	-0.125919	0.65476	0.463829	0.0815906	0.593823	0.0195958	-0.0938535	0.739365
CA_C0337	turquoise	0.480848	0.0696059	-0.552026	0.032874	0.49133	0.062889	-0.407909	0.131216	0.409062	0.130024	0.495631	0.0602737	-0.413443	0.125562	0.72663	0.00215196	0.186405	0.505934	0.113087	0.688214	-0.646092	0.00926313	-0.380031	0.162338	0.0749834	0.790556	0.433118	0.106813	0.197225	0.481091	0.316352	0.250661	0.00923876	0.973932	0.785961	0.000512927	0.11976	0.670747	-0.454855	0.0884698	-0.203818	0.466244	0.142858	0.611519	0.535006	0.039879	0.249417	0.37
CA_C0338	turquoise	0.365554	0.180279	0.502191	0.0564384	0.704276	0.00337819	-0.0298149	0.915997	0.679107	0.00536599	0.351299	0.199163	-0.385525	0.155851	0.707873	0.00315026	-0.113182	0.687965	-0.707639	0.0031647	-0.180046	0.520808	0.292994	0.289236	-0.551438	0.0330994	0.184852	0.50955	0.648751	0.00888503	-0.303466	0.27153	-0.47083	0.0764953	0.282356	0.307903	0.900038	4.86052e-06	-0.454064	0.089095	0.161486	0.565312	0.168767	0.547663	-0.460552	0.0840568	0.0384762	0.891712
CA_C0339	turquoise	0.718205	0.00256291	0.571496	0.0260415	0.74526	0.00142918	-0.319593	0.245573	0.800712	0.000335043	0.661221	0.00726976	-0.747709	0.00135093	0.660563	0.00734877	-0.518044	0.0479096	-0.479378	0.0705876	0.4352	0.10495	-0.0983409	0.727332	-0.182335	0.51543	0.257569	0.354036	0.788812	0.00047361	-0.658742	0.00757086	0.243277	0.38228	0.00795069	0.977565	0.564286	0.0284325	-0.532756	0.0408818	0.556439	0.0312192	-0.286726	0.300153	-0.519196	0.0473289	-0.137505	0.625063
CA_C0341	turquoise	-0.137883	0.624105	0.230299	0.408944	0.00296178	0.991642	0.48573	0.0664159	-0.100308	0.722076	-0.211484	0.449268	0.145312	0.60535	0.22187	0.426769	0.249099	0.370632	-0.492983	0.0618741	-0.540785	0.0373864	0.562799	0.0289453	-0.646584	0.00919225	0.204997	0.463612	0.333461	0.224521	-0.155267	0.580574	-0.7194	0.00250108	0.186061	0.506734	0.346487	0.205814	-0.289146	0.295909	0.1635	0.560406	0.516939	0.048471	-0.179399	0.522332	-0.0106528	0.969943
CA_C0342	turquoise	0.381435	0.160664	0.360968	0.186222	0.131163	0.641257	-0.23594	0.397239	0.260142	0.349076	0.323872	0.238952	-0.40704	0.13212	-0.018289	0.948419	-0.438807	0.101776	-0.0283073	0.920232	0.924211	8.53309e-07	-0.438807	0.101776	0.211489	0.449257	-0.118142	0.674967	0.243338	0.382157	-0.501845	0.056636	0.72411	0.00226889	-0.505773	0.0544208	-0.182207	0.515732	-0.188765	0.500465	0.418664	0.120382	-0.719649	0.00248839	-0.387672	0.153364	0.0649431	0.818135
CA_C0343	blue	0.677859	0.00548437	-0.363256	0.183242	0.782736	0.000560575	-0.674007	0.00586304	0.694549	0.00406101	0.743317	0.00149384	-0.658234	0.00763381	0.813918	0.000221996	-0.321598	0.242457	0.191134	0.495004	-0.663017	0.00705763	-0.0204373	0.942369	0.266493	0.337006	0.770215	0.000780901	0.444585	0.0968343	0.0554455	0.844407	0.0438264	0.876753	0.949599	6.40453e-08	0.481841	0.0689483	-0.170386	0.543771	0.090102	0.749469	0.498527	0.0585577	0.495548	0.0603234	-0.180257	0.52031
CA_C0344	turquoise	0.372117	0.171993	0.450929	0.0916043	0.260167	0.349029	0.208663	0.455479	0.310538	0.259952	0.218293	0.434453	-0.346013	0.206477	0.471581	0.0759626	0.154899	0.581483	-0.682896	0.00501879	0.446453	0.0952732	-0.390036	0.150655	-0.573661	0.0253543	-0.17708	0.527812	0.523382	0.0452638	-0.439689	0.101011	0.0659661	0.815315	-0.295302	0.285277	0.0945777	0.737419	-0.913153	2.01253e-06	0.316	0.251218	-0.652341	0.00839368	-0.575932	0.0246482	0.228819	0.412047
CA_C0345	turquoise	0.30645	0.266609	-0.534399	0.0401478	0.164006	0.559177	-0.775277	0.000684635	0.162988	0.561652	0.435135	0.105008	-0.323437	0.239621	-0.0820695	0.771228	-0.603255	0.0172743	0.903024	4.02042e-06	-0.0933227	0.740793	-0.124378	0.658747	0.978546	2.66585e-10	0.519936	0.046959	-0.162606	0.562582	0.142342	0.612821	0.652715	0.00834386	0.422632	0.116545	-0.200961	0.47265	0.622438	0.0132085	0.0471432	0.867499	0.288111	0.297719	0.687128	0.00465227	-0.354256	0.195146
CA_C0346	turquoise	0.0938774	0.739301	0.0099733	0.97186	0.0581702	0.836853	0.224362	0.421459	-0.0357287	0.899407	0.0170401	0.951937	-0.0717641	0.799376	0.288812	0.296493	0.105278	0.708846	-0.213231	0.445443	-0.46967	0.0773233	0.288812	0.296493	-0.346421	0.205907	0.384886	0.156597	0.366121	0.179553	-0.170401	0.543736	-0.338524	0.217128	0.284416	0.304235	0.0865239	0.759141	-0.334199	0.223434	0.230979	0.407524	0.399552	0.14008	0.0574548	0.838835	-0.120117	0.669815
CA_C0347	green	0.156894	0.576565	-0.326797	0.234491	0.185866	0.507189	-0.461541	0.0833072	0.0998068	0.723413	0.265237	0.339373	-0.188634	0.500769	0.0121001	0.965862	-0.557395	0.0308692	0.605226	0.0168171	-0.557395	0.0308692	0.497463	0.0591837	0.577537	0.0241584	0.747014	0.0013728	0.0769782	0.785103	0.0111718	0.96848	0.0577374	0.838052	0.610369	0.0156677	0.176318	0.529618	0.624403	0.0128383	0.187567	0.503238	0.873103	2.14284e-05	0.5757	0.0247197	-0.563269	0.0287826
CA_C0348	red	0.414277	0.124724	0.43654	0.103764	0.545172	0.0355734	0.0851479	0.762869	0.542916	0.0364975	0.325052	0.237146	-0.40155	0.137925	0.700983	0.00359822	0.0806852	0.774994	-0.74037	0.0015964	0.0284083	0.919948	-0.0697069	0.805023	-0.620336	0.0136138	0.0618044	0.826799	0.629248	0.0119597	-0.33863	0.216975	-0.254226	0.360536	0.0901827	0.749251	0.527717	0.0431963	-0.779853	0.000606143	0.22049	0.429724	-0.217485	0.436196	-0.4845	0.0672096	0.410819	0.128222
CA_C0349	blue	0.24403	0.380763	-0.772772	0.000730981	0.254328	0.360336	-0.548768	0.0341373	0.148697	0.596879	0.350014	0.200925	-0.208784	0.455212	0.300107	0.277137	-0.0823786	0.770388	0.638013	0.0104896	-0.815791	0.000208869	-0.0399502	0.887587	0.541029	0.0372837	0.603584	0.0171972	-0.117691	0.676146	0.452573	0.0902819	0.0760893	0.787532	0.880103	1.50806e-05	-0.0151145	0.957364	0.248464	0.371893	-0.225613	0.418806	0.607705	0.0162553	0.878322	1.65242e-05	-0.171366	0.541423
CA_C0350	blue	0.435499	0.104685	-0.303587	0.27133	0.654013	0.00817234	-0.481729	0.0690223	0.550689	0.0333879	0.516027	0.0489383	-0.423752	0.115477	0.676378	0.00562762	-0.186814	0.504985	0.0981765	0.727772	-0.7789	0.00062185	0.19116	0.494944	0.119685	0.670942	0.644821	0.00944823	0.329211	0.230848	0.151167	0.590727	-0.232692	0.403956	0.902248	4.22609e-06	0.576469	0.0244835	-0.0391987	0.88969	-0.0291333	0.917912	0.638497	0.0104128	0.432587	0.107292	-0.141548	0.614823
CA_C0351	blue	0.244754	0.379307	-0.673249	0.00593984	0.167195	0.551452	-0.210236	0.45201	0.0721874	0.798214	0.24191	0.385044	-0.165853	0.554697	0.468537	0.0781385	0.359506	0.188143	0.225501	0.419043	-0.69281	0.00419384	-0.360733	0.186529	0.0759883	0.787808	0.327879	0.232853	-0.0105651	0.970191	0.42202	0.117131	-0.0302282	0.914837	0.668524	0.00643725	-0.169385	0.546176	-0.369159	0.175696	-0.269504	0.331365	0.173361	0.536653	0.631439	0.011578	0.0952498	0.735615
CA_C0352	red	0.405676	0.133547	-0.828456	0.0001358	0.363136	0.183398	-0.819726	0.000183363	0.341943	0.212223	0.535288	0.0397544	-0.36364	0.182745	0.322409	0.241204	-0.110264	0.695651	0.73038	0.00198694	-0.375625	0.167667	-0.5669	0.0275473	0.771208	0.000761203	0.340527	0.214245	-0.245634	0.377542	0.548323	0.0343125	0.499482	0.0580001	0.706557	0.00323214	-0.158806	0.571868	0.168011	0.549485	-0.402592	0.136811	0.0490539	0.862175	0.834654	0.000108613	-0.0597224	0.832556
CA_C0353	yellow	-0.265361	0.339139	-0.140588	0.617249	-0.111109	0.693423	0.364192	0.182031	-0.234883	0.399419	-0.278846	0.314213	0.289226	0.295769	0.103764	0.712867	0.374394	0.169177	-0.172895	0.537765	-0.77329	0.0007212	0.468027	0.078507	-0.397184	0.142663	0.186488	0.505742	0.004336	0.987764	0.203104	0.46784	-0.699457	0.00370401	0.370635	0.173841	0.183563	0.512557	-0.054659	0.84659	-0.103903	0.712499	0.632136	0.0114588	0.173657	0.535945	-0.0162437	0.954181
CA_C0354	blue	-0.322694	0.240764	0.281792	0.308913	-0.306823	0.265996	0.315054	0.252718	-0.188463	0.501165	-0.35209	0.198083	0.322832	0.240551	-0.34482	0.208151	0.358974	0.188846	-0.308538	0.263196	0.699759	0.00368287	-0.405374	0.133864	-0.237325	0.394391	-0.827917	0.000138405	-0.351062	0.199488	0.0957586	0.734249	0.0901853	0.749244	-0.714034	0.0027884	-0.220871	0.428908	-0.131316	0.640863	-0.302404	0.273296	-0.813063	0.000228205	-0.493262	0.0617042	0.531483	0.0414576
CA_C0355	brown	-0.368446	0.176596	-0.628044	0.0121736	-0.231133	0.407203	0.176264	0.529746	-0.31282	0.256282	-0.322754	0.240672	0.43827	0.102244	0.0197376	0.944339	0.769901	0.000787201	0.110192	0.69584	-0.714293	0.00277399	-0.185538	0.507951	-0.13002	0.644191	-0.237046	0.394964	-0.531561	0.0414225	0.791842	0.000434562	-0.440055	0.100695	0.384929	0.156547	-0.190643	0.496133	-0.0529395	0.851366	-0.733935	0.00184006	0.160087	0.56873	0.493169	0.0617605	0.345676	0.206949
CA_C0356	turquoise	0.773601	0.000715372	-0.307736	0.264503	0.818319	0.000192168	-0.953547	3.80496e-08	0.802265	0.000319714	0.882519	1.32919e-05	-0.782864	0.000558608	0.638224	0.0104561	-0.651408	0.00851938	0.425824	0.11352	-0.231036	0.407405	-0.181604	0.517144	0.639649	0.0102316	0.707544	0.00317053	0.361016	0.186159	-0.0318896	0.910173	0.469049	0.0777692	0.753402	0.00118233	0.393102	0.147192	0.0911773	0.746569	0.13979	0.619268	0.256687	0.355745	0.456463	0.0872076	-0.21175	0.448685
CA_C0357	black	0.687168	0.00464885	0.617043	0.0142678	0.744254	0.00146239	-0.191787	0.493502	0.782758	0.000560235	0.607067	0.0163983	-0.708501	0.0031117	0.732314	0.00190591	-0.394565	0.145558	-0.629979	0.0118313	0.342482	0.211457	-0.0502509	0.858843	-0.366431	0.179158	0.24618	0.376448	0.84394	7.63789e-05	-0.664008	0.00694268	0.0814385	0.772944	0.0264242	0.925524	0.618393	0.0139968	-0.663444	0.0070079	0.559499	0.0301091	-0.259607	0.350104	-0.582474	0.0226978	0.00354743	0.989989
CA_C0358	black	0.684273	0.00489711	0.251388	0.366105	0.754503	0.00115177	-0.30899	0.26246	0.792026	0.00043228	0.633241	0.0112713	-0.663787	0.00696814	0.837136	9.90686e-05	-0.0722039	0.798169	-0.509209	0.0525362	0.198421	0.478381	-0.454144	0.0890314	-0.282229	0.308131	0.0747524	0.791188	0.587898	0.021172	-0.257989	0.353222	0.139015	0.621233	0.190687	0.496033	0.463799	0.0816128	-0.785717	0.00051642	0.15629	0.578051	-0.468877	0.077893	-0.322644	0.240841	0.270867	0.32883
CA_C0359	turquoise	0.189869	0.497917	0.523877	0.045024	0.0323101	0.908993	0.153551	0.584815	0.156988	0.576333	0.0771277	0.784695	-0.194316	0.487711	0.0411194	0.884317	-0.0082543	0.976709	-0.464864	0.0808228	0.896862	5.90941e-06	-0.464864	0.0808228	-0.286045	0.301353	-0.449432	0.0928198	0.225909	0.418179	-0.434125	0.105909	0.361423	0.185626	-0.667548	0.00654393	-0.11489	0.683479	-0.527464	0.0433152	0.264957	0.339902	-0.900243	4.79834e-06	-0.662001	0.00717701	0.348755	0.202663
CA_C0360	blue	0.41751	0.121513	-0.696145	0.00394203	0.422071	0.117082	-0.721675	0.00238667	0.331249	0.227801	0.534429	0.0401343	-0.397217	0.142627	0.38892	0.151931	-0.312904	0.256147	0.67104	0.00616843	-0.712576	0.00287086	-0.0344802	0.902906	0.654393	0.00812271	0.733292	0.00186593	0.0259343	0.926902	0.314825	0.253081	0.206048	0.461273	0.914676	1.80062e-06	0.0995632	0.724064	0.279339	0.313322	-0.0633234	0.822603	0.608422	0.0160955	0.841378	8.43574e-05	-0.300761	0.276041
CA_C0361	turquoise	0.240082	0.388756	-0.813699	0.000223571	0.0422765	0.881083	-0.695289	0.00400548	0.032474	0.908533	0.348655	0.202801	-0.210415	0.451616	-0.0312901	0.911855	-0.203571	0.466797	0.916019	1.62962e-06	-0.208419	0.456019	-0.47274	0.0751458	0.907328	3.0253e-06	0.334653	0.222766	-0.36659	0.178954	0.440219	0.100553	0.644553	0.00948765	0.46685	0.079363	-0.44633	0.0953752	0.386894	0.154262	-0.222209	0.426044	0.065905	0.815484	0.848477	6.37812e-05	-0.0183123	0.948353
CA_C0362	turquoise	0.217491	0.436184	-0.284777	0.303595	0.528128	0.0430039	-0.204423	0.464892	0.463567	0.0817861	0.272189	0.326383	-0.170854	0.542649	0.681649	0.00513103	0.378282	0.16444	-0.243372	0.382089	-0.634199	0.0111109	-0.182359	0.515375	-0.243343	0.382147	0.0504652	0.858246	0.0758342	0.788229	0.448086	0.0939224	-0.411255	0.127777	0.653132	0.00828849	0.483459	0.0678864	-0.386046	0.155245	-0.472422	0.0753695	0.134716	0.632165	0.210322	0.45182	0.181599	0.517158
CA_C0363	turquoise	0.568902	0.0268836	-0.324855	0.237447	0.702338	0.00350634	-0.521105	0.046379	0.610819	0.0155701	0.618775	0.013921	-0.542824	0.0365355	0.783702	0.000545936	-0.163941	0.559334	0.0711747	0.800993	-0.683697	0.00494768	-0.00723813	0.979575	0.114649	0.684112	0.663109	0.00704686	0.41287	0.126139	0.102011	0.717533	-0.0916573	0.745275	0.879674	1.54184e-05	0.485065	0.0668446	-0.240495	0.387916	0.026655	0.924875	0.459024	0.0852243	0.417983	0.121049	0.00327899	0.990747
CA_C0364	turquoise	0.528018	0.0430553	-0.648526	0.00891643	0.613647	0.0149674	-0.720874	0.00242646	0.551299	0.0331526	0.628014	0.012179	-0.483656	0.0677582	0.660684	0.00733416	-0.0617302	0.827004	0.380764	0.161463	-0.612682	0.0151711	-0.367036	0.178386	0.42524	0.114069	0.477808	0.0716471	0.0560637	0.842692	0.419693	0.119379	0.165923	0.554529	0.89226	7.75888e-06	0.215126	0.441312	-0.10892	0.6992	-0.280814	0.310666	0.238988	0.390987	0.672944	0.00597101	-0.125327	0.656288
CA_C0365	turquoise	0.625676	0.0126028	-0.610213	0.0157017	0.667412	0.00655889	-0.836492	0.000101474	0.64877	0.00888238	0.726943	0.00213778	-0.583921	0.0222829	0.662207	0.00715265	-0.134741	0.632102	0.402951	0.136427	-0.351866	0.198389	-0.578552	0.0238526	0.523873	0.0450263	0.379311	0.163201	0.0593471	0.833594	0.382065	0.159916	0.391648	0.148828	0.771158	0.000762187	0.148173	0.598186	-0.146231	0.603046	-0.278334	0.31514	-0.0274922	0.922523	0.606579	0.0165086	0.00731588	0.979356
CA_C0366	black	0.600934	0.0178247	0.238459	0.392068	0.653945	0.00818123	-0.4629	0.0822842	0.746008	0.00140491	0.602638	0.0174191	-0.603752	0.0171581	0.55628	0.0312775	-0.244692	0.379431	-0.268473	0.333291	0.496701	0.0596351	-0.539816	0.037796	0.0293902	0.91719	-0.0800936	0.776606	0.353478	0.196198	-0.204928	0.463766	0.402408	0.137007	-0.0014148	0.996007	0.339076	0.216332	-0.45014	0.0922436	0.0830334	0.768608	-0.620372	0.0136067	-0.310754	0.259603	0.216757	0.437772
CA_C0367	yellow	0.575098	0.0249059	0.241476	0.385924	0.63142	0.0115813	-0.174615	0.533663	0.654891	0.00805797	0.508962	0.0526701	-0.549878	0.0337027	0.761254	0.000978072	0.0255604	0.927953	-0.532348	0.0410661	0.133535	0.635183	-0.388002	0.152984	-0.363884	0.182429	0.0478797	0.865446	0.545783	0.0353265	-0.237678	0.393666	0.0469051	0.868163	0.153082	0.585975	0.383967	0.157672	-0.798064	0.00036257	0.109218	0.698413	-0.413121	0.125886	-0.317884	0.248248	0.118104	0.675066
CA_C0368	turquoise	0.00567603	0.983983	0.627698	0.0122355	0.137441	0.625226	0.305858	0.26758	0.109368	0.698016	-0.0507953	0.857328	-0.0557785	0.843483	0.0923689	0.743359	-0.269113	0.332094	-0.494304	0.061072	-0.00669488	0.981108	0.677743	0.0054955	-0.455986	0.0875805	0.196153	0.483525	0.527568	0.0432661	-0.547605	0.0345972	-0.423239	0.115965	-0.109763	0.696973	0.517666	0.0481009	-0.0539951	0.848433	0.490678	0.0632924	0.37515	0.168249	-0.495686	0.0602408	-0.305055	0.268903
CA_C0369	blue	0.644072	0.00955864	-0.118961	0.67283	0.830954	0.000124236	-0.56794	0.0272008	0.747851	0.00134652	0.700889	0.0036047	-0.644491	0.00949669	0.818754	0.000189413	-0.385987	0.155314	-0.00855958	0.975848	-0.600326	0.0179711	0.176119	0.53009	0.0997273	0.723626	0.738446	0.00166635	0.565333	0.0280752	-0.0936172	0.740001	-0.11201	0.691047	0.857523	4.37384e-05	0.683101	0.0050005	-0.169506	0.545885	0.197055	0.481477	0.552731	0.0326054	0.272168	0.326421	-0.295746	0.284518
CA_C0370	turquoise	0.791478	0.000439104	-0.372892	0.171031	0.6435	0.00964368	-0.667526	0.00654636	0.651226	0.00854392	0.784495	0.000534158	-0.739159	0.00164012	0.759827	0.00101288	-0.133259	0.635886	0.152855	0.586538	-0.0366068	0.896946	-0.742816	0.00151088	0.298138	0.280455	0.357281	0.19109	0.330663	0.228674	0.0310799	0.912445	0.551364	0.0331278	0.510639	0.0517658	0.00517683	0.985391	-0.564133	0.0284849	0.048298	0.864281	-0.352226	0.197899	0.332116	0.226511	0.181491	0.51741
CA_C0371	brown	-0.263715	0.342256	-0.471538	0.0759931	-0.221084	0.428452	0.140939	0.616361	-0.220272	0.430193	-0.251013	0.366845	0.335367	0.22172	-0.000994411	0.997194	0.770875	0.000767761	-0.000683576	0.998071	-0.187845	0.502595	-0.581352	0.0230238	-0.127376	0.650998	-0.542243	0.0367766	-0.551526	0.0330654	0.682663	0.00503963	-0.12076	0.66814	0.0394	0.889126	-0.316667	0.250165	-0.251415	0.366053	-0.689515	0.00445511	-0.41672	0.122293	0.240737	0.387425	0.657608	0.0077119
CA_C0372	turquoise	0.620712	0.0135406	-0.47243	0.0753633	0.562503	0.0290483	-0.519446	0.047204	0.543197	0.0363814	0.621375	0.0134124	-0.551451	0.0330942	0.759709	0.00101581	0.144456	0.6075	0.0728922	0.796282	-0.261385	0.346696	-0.715673	0.00269802	0.138702	0.622025	0.237189	0.39467	0.188636	0.500764	0.24902	0.370788	0.29659	0.28308	0.583396	0.0224327	0.0280826	0.920863	-0.601048	0.0177973	-0.166101	0.554097	-0.284418	0.304231	0.386027	0.155267	0.340012	0.214984
CA_C0373	turquoise	0.452155	0.0906172	-0.600973	0.0178155	0.502798	0.0560927	-0.624091	0.0128966	0.406818	0.132351	0.541794	0.0369635	-0.42294	0.116251	0.540527	0.0374952	-0.191737	0.493617	0.447076	0.0947564	-0.741224	0.00156612	-0.0546417	0.846638	0.431585	0.108199	0.666463	0.00666419	0.114078	0.685612	0.281426	0.309567	0.0802422	0.776201	0.919704	1.22849e-06	0.205526	0.462435	0.0609504	0.829159	-0.0682235	0.809101	0.54391	0.0360883	0.714534	0.0027606	-0.104097	0.711983
CA_C0374	blue	0.0383636	0.892027	-0.533479	0.0405576	0.0612092	0.828444	-0.370022	0.17461	-0.0436611	0.877215	0.143771	0.60922	-0.0415627	0.883078	-0.00235949	0.993341	-0.269891	0.330645	0.634121	0.0111239	-0.722193	0.00236124	0.360322	0.187069	0.521957	0.0459594	0.64636	0.00922436	-0.0752305	0.78988	0.253818	0.361333	-0.0338829	0.904581	0.669924	0.00628651	0.0234303	0.933945	0.541457	0.0371043	-0.0592144	0.833962	0.830038	0.000128381	0.721171	0.00241164	-0.456924	0.086848
CA_C0375	blue	0.616262	0.0144264	-0.537716	0.0386954	0.604655	0.0169484	-0.830423	0.000126624	0.531805	0.0413114	0.7199	0.00247558	-0.60892	0.0159852	0.52514	0.044417	-0.515893	0.0490072	0.592711	0.0198846	-0.56253	0.0290389	-0.0394274	0.889049	0.662058	0.00717035	0.840031	8.88176e-05	0.241845	0.385176	0.102879	0.715222	0.324514	0.237969	0.898444	5.36547e-06	0.216588	0.438138	0.188076	0.50206	0.115598	0.681623	0.550671	0.0333951	0.712387	0.00288169	-0.401606	0.137865
CA_C0376	turquoise	0.353277	0.19647	-0.0560856	0.842631	0.518949	0.0474529	-0.326185	0.23542	0.411863	0.127159	0.405423	0.133812	-0.373083	0.170794	0.479592	0.0704446	-0.411423	0.127606	0.0684571	0.808458	-0.6735	0.00591431	0.536874	0.0390601	0.0802614	0.776148	0.755705	0.00111916	0.454345	0.0888722	-0.149775	0.594191	-0.273013	0.324862	0.722465	0.00234793	0.580398	0.0233037	0.111879	0.691393	0.288506	0.297028	0.838017	9.58513e-05	0.267835	0.334485	-0.566817	0.0275749
CA_C0377	turquoise	0.556474	0.0312064	-0.372392	0.171651	0.0942305	0.738352	-0.392201	0.148204	0.126265	0.653865	0.477511	0.0718491	-0.503808	0.0555209	0.2555	0.35805	-0.130732	0.642363	0.363836	0.18249	0.286074	0.301302	-0.774679	0.000695487	0.402373	0.137044	0.270512	0.32949	0.163236	0.561049	-0.137778	0.62437	0.81785	0.000195185	0.0671848	0.811959	-0.591621	0.0201708	-0.448516	0.0935698	0.262812	0.343973	-0.517976	0.0479441	0.32836	0.232128	0.155297	0.5805
CA_C0378	turquoise	0.244429	0.37996	0.0228122	0.935684	0.118157	0.674927	0.190884	0.495579	0.131866	0.639454	0.118281	0.674605	-0.179614	0.521825	0.444956	0.0965224	0.468865	0.0779018	-0.458248	0.0858221	0.121243	0.666884	-0.576816	0.0243776	-0.471929	0.0757163	-0.222034	0.42642	0.213247	0.445407	-0.032658	0.908017	0.0134908	0.961941	-0.0789118	0.779826	-0.146477	0.602429	-0.891826	7.95592e-06	-0.0161172	0.954538	-0.594082	0.0195289	-0.205337	0.462856	0.287864	0.298153
CA_C0379	blue	0.421864	0.11728	-0.303288	0.271826	0.441293	0.099629	-0.423633	0.11559	0.329025	0.231127	0.464295	0.0812441	-0.418916	0.120135	0.468039	0.0784983	-0.373624	0.170125	0.291388	0.29201	-0.701156	0.00358638	0.315353	0.252244	0.263286	0.343071	0.835392	0.000105698	0.380308	0.162007	-0.0642806	0.819962	-0.0402986	0.886612	0.790383	0.000453025	0.301235	0.275247	0.0753422	0.789575	0.243721	0.381386	0.753419	0.00118185	0.504418	0.0551779	-0.269173	0.331983
CA_C0380	greenyellow	-0.208188	0.456529	-0.244564	0.379689	-0.16717	0.551513	-0.292089	0.290798	-0.187603	0.503155	-0.0750803	0.790291	0.160013	0.568913	-0.458202	0.0858575	-0.436381	0.103904	0.6578	0.00768778	-0.182113	0.515951	0.418896	0.120155	0.635537	0.0108898	0.260182	0.349	-0.339499	0.215722	0.146122	0.603318	0.120816	0.667995	0.166221	0.553807	-0.0445556	0.874717	0.901312	4.48587e-06	-0.025093	0.929267	0.579587	0.0235436	0.41124	0.127793	-0.576433	0.0244947
CA_C0381	turquoise	0.818046	0.000193921	-0.153643	0.584587	0.77312	0.00072441	-0.736039	0.00175732	0.726207	0.00217126	0.850178	5.95236e-05	-0.822844	0.000165018	0.716075	0.00267619	-0.645283	0.00938067	0.237058	0.39494	-0.290142	0.294172	-0.0177076	0.950056	0.393334	0.146932	0.860684	3.81061e-05	0.613508	0.0149967	-0.292709	0.289727	0.358756	0.189133	0.717181	0.0026169	0.380454	0.161832	-0.140722	0.616911	0.417101	0.121917	0.357493	0.190809	0.337983	0.217911	-0.189179	0.499509
CA_C0382	blue	0.464045	0.0814301	-0.733872	0.00184258	0.552995	0.0325052	-0.823916	0.000159068	0.503525	0.0556806	0.604757	0.0169249	-0.429713	0.109908	0.50982	0.052206	-0.144363	0.607734	0.573302	0.0254673	-0.569521	0.0266806	-0.369238	0.175596	0.629784	0.0118654	0.464206	0.0813098	-0.0857811	0.761153	0.509807	0.0522129	0.275199	0.320847	0.879754	1.53548e-05	0.139735	0.619408	0.130406	0.643198	-0.361067	0.186093	0.25827	0.352681	0.777023	0.000653765	0.0191043	0.946122
CA_C0383	turquoise	0.926786	6.85953e-07	-0.202763	0.468605	0.907454	2.99951e-06	-0.845661	7.13791e-05	0.908862	2.72453e-06	0.962561	9.56944e-09	-0.909473	2.61183e-06	0.876224	1.83696e-05	-0.461061	0.0836702	0.130531	0.642877	-0.0846329	0.764266	-0.461061	0.0836702	0.365294	0.180613	0.580826	0.0231778	0.533417	0.0405856	-0.131173	0.64123	0.49269	0.062053	0.654393	0.0081227	0.364722	0.181349	-0.389204	0.151606	0.198816	0.477487	-0.0920654	0.744176	0.263251	0.343138	-0.00355036	0.989981
CA_C0384	turquoise	0.810195	0.000250095	0.337307	0.218891	0.940057	1.93114e-07	-0.447116	0.0947232	0.935642	3.03229e-07	0.786779	0.000501395	-0.82054	0.000178418	0.926505	7.02716e-07	-0.431646	0.108143	-0.431646	0.108143	-0.0190772	0.946199	-0.0441359	0.875889	-0.182383	0.51532	0.481096	0.0694416	0.830791	0.000124968	-0.461069	0.0836641	0.0520331	0.853885	0.431874	0.107936	0.742821	0.00151071	-0.570627	0.0263213	0.419105	0.119951	0.00322872	0.990888	-0.258879	0.351505	-0.0442611	0.875539
CA_C0385	turquoise	-0.0618133	0.826774	0.44884	0.0933038	0.175492	0.531579	0.0275274	0.922424	0.132329	0.638268	-0.0110101	0.968936	-0.017153	0.951619	-0.0692482	0.806283	-0.536658	0.039154	-0.112746	0.689112	-0.191492	0.494182	0.910144	2.49265e-06	-0.0594998	0.833172	0.38984	0.150879	0.327844	0.232906	-0.384203	0.157396	-0.385376	0.156025	0.109132	0.69864	0.614044	0.0148844	0.482853	0.068283	0.375072	0.168344	0.752927	0.0011957	-0.218189	0.434676	-0.544297	0.0359299
CA_C0386	turquoise	0.933447	3.75054e-07	-0.172027	0.539839	0.894391	6.8501e-06	-0.887827	9.9731e-06	0.889813	8.92381e-06	0.978878	2.41066e-10	-0.931829	4.36693e-07	0.804115	0.000302202	-0.629995	0.0118285	0.226431	0.417075	-0.0882624	0.754438	-0.312289	0.257133	0.467898	0.078601	0.713027	0.00284516	0.573368	0.0254467	-0.224963	0.420182	0.531948	0.0412467	0.665875	0.00673006	0.38327	0.158492	-0.234793	0.399604	0.331081	0.228051	0.0543266	0.847513	0.291024	0.29264	-0.0583552	0.836341
CA_C0387	turquoise	0.356359	0.19232	0.566163	0.0277948	0.372007	0.172129	0.0220226	0.937906	0.465969	0.0800078	0.272609	0.325607	-0.364504	0.181628	0.370709	0.173749	-0.0640853	0.820501	-0.615824	0.0145159	0.643414	0.00965653	-0.334213	0.223413	-0.391896	0.148548	-0.286143	0.30118	0.425042	0.114256	-0.425355	0.113961	0.141606	0.614677	-0.367176	0.178207	0.283783	0.30536	-0.614789	0.0147293	0.250281	0.36829	-0.683808	0.00493788	-0.670429	0.00623289	0.0593968	0.833457
CA_C0388	brown	-0.257273	0.354608	-0.597931	0.0185571	-0.150997	0.591151	0.104776	0.710177	-0.185565	0.507888	-0.225011	0.420082	0.338394	0.217316	0.107954	0.701755	0.837387	9.81413e-05	0.0253074	0.928665	-0.451868	0.0908473	-0.51878	0.0475381	-0.141832	0.614107	-0.422649	0.116529	-0.536564	0.0391951	0.80766	0.00027084	-0.26438	0.340995	0.253959	0.361058	-0.240891	0.387111	-0.259441	0.350425	-0.809341	0.00025693	-0.225637	0.418755	0.379905	0.162489	0.412055	0.126964
CA_C0389	red	0.840885	8.59692e-05	0.123504	0.661012	0.611647	0.0153919	-0.597259	0.0187241	0.606339	0.016563	0.804075	0.000302578	-0.864456	3.21834e-05	0.529488	0.0423724	-0.83491	0.000107597	0.174869	0.53306	0.128703	0.647578	0.00185016	0.994779	0.368543	0.176473	0.837837	9.6501e-05	0.761835	0.000964174	-0.665288	0.00679635	0.56928	0.0267594	0.339611	0.21556	0.202468	0.469265	-0.187835	0.502618	0.811558	0.00023949	0.161946	0.564191	0.0749891	0.790541	-0.350131	0.200765
CA_C0390	red	-0.287816	0.298236	-0.774585	0.000697197	-0.357659	0.190588	-0.31362	0.255002	-0.404617	0.134661	-0.152223	0.588105	0.298945	0.279093	-0.458824	0.0853781	-0.0151708	0.957205	0.91432	1.84849e-06	-0.438601	0.101956	-0.00172391	0.995135	0.758977	0.0010341	0.173726	0.535782	-0.655297	0.00800548	0.600956	0.0178194	0.20675	0.459714	0.34354	0.209956	-0.460783	0.0838813	0.773794	0.000711776	-0.40427	0.135027	0.435906	0.104324	0.837205	9.88124e-05	-0.211367	0.449524
CA_C0391	red	-0.291846	0.291218	-0.77623	0.000667641	-0.370986	0.173403	-0.306296	0.26686	-0.416494	0.122516	-0.158915	0.5716	0.303804	0.27097	-0.46827	0.0783314	-0.0085747	0.975805	0.916483	1.57379e-06	-0.426229	0.11314	-0.0134095	0.96217	0.758604	0.00104352	0.161696	0.564799	-0.659323	0.0074995	0.599379	0.0182011	0.216071	0.439259	0.330228	0.229324	-0.480691	0.0697106	0.768245	0.000821191	-0.405434	0.1338	0.420496	0.1186	0.836462	0.000101589	-0.236346	0.396402
CA_C0392	brown	0.0803711	0.77585	-0.853444	5.2008e-05	-0.113793	0.68636	-0.575583	0.0247558	-0.118123	0.675017	0.188073	0.502067	-0.0437127	0.877071	-0.162236	0.563483	-0.0419154	0.882092	0.911247	2.30672e-06	-0.191958	0.49311	-0.515137	0.0493971	0.858449	4.20222e-05	0.167697	0.550242	-0.527229	0.0434256	0.556606	0.0311579	0.581755	0.0229062	0.367333	0.178008	-0.570126	0.0264837	0.407949	0.131175	-0.359181	0.188572	-0.00528206	0.985094	0.843027	7.91484e-05	-0.0977192	0.728995
CA_C0393	green	0.243456	0.38192	0.547077	0.0348071	0.207416	0.458237	0.145756	0.604235	0.308736	0.262874	0.140523	0.617413	-0.243727	0.381373	0.247377	0.374057	0.0578385	0.837772	-0.61739	0.0141979	0.707451	0.00317633	-0.395276	0.144768	-0.431883	0.107928	-0.392187	0.14822	0.319927	0.245053	-0.386244	0.155015	0.167502	0.550712	-0.495526	0.0603364	0.111707	0.691846	-0.636981	0.010655	0.192923	0.490899	-0.791359	0.000440599	-0.685385	0.00480057	0.4953	0.0604719
CA_C0394	yellow	0.187085	0.504358	0.727582	0.00210906	0.173556	0.536189	0.253454	0.362047	0.277228	0.317147	0.0714487	0.800241	-0.204734	0.4642	0.179189	0.522826	-0.0168308	0.952527	-0.720662	0.00243709	0.771557	0.000754371	-0.213253	0.445394	-0.527994	0.0430668	-0.412188	0.126829	0.38809	0.152883	-0.530928	0.0417108	0.0754763	0.789208	-0.602449	0.0174639	0.197763	0.479869	-0.591385	0.0202331	0.321942	0.241924	-0.720957	0.00242234	-0.838354	9.46444e-05	0.218229	0.434591
CA_C0395	black	0.558499	0.0304683	0.529617	0.0423126	0.679138	0.00536306	-0.298496	0.27985	0.764829	0.000895079	0.53724	0.0389012	-0.584608	0.0220877	0.553713	0.0322339	-0.335706	0.221224	-0.498128	0.0587921	0.525493	0.0442482	-0.245372	0.378066	-0.18577	0.507411	-0.0542194	0.84781	0.532215	0.041126	-0.428503	0.111024	0.206551	0.460155	-0.0964764	0.732325	0.549622	0.0338025	-0.457267	0.0865816	0.266811	0.336408	-0.484678	0.0670948	-0.556787	0.0310913	0.103941	0.712396
CA_C0396	black	0.571408	0.0260698	0.600971	0.0178159	0.630017	0.0118247	-0.275206	0.320833	0.722759	0.00233366	0.533101	0.0407268	-0.605881	0.0166672	0.487031	0.065584	-0.434419	0.105646	-0.478463	0.0712038	0.624333	0.0128513	-0.198483	0.478241	-0.159207	0.570885	0.00243337	0.993133	0.604322	0.0170255	-0.554473	0.0319485	0.28141	0.309597	-0.18449	0.510394	0.495188	0.060539	-0.432741	0.107152	0.386108	0.155173	-0.489661	0.0639257	-0.601447	0.017702	0.053964	0.848519
CA_C0397	black	0.353775	0.195796	0.660467	0.00736041	0.41395	0.125052	-0.0512265	0.856128	0.524341	0.0448004	0.297101	0.282212	-0.383995	0.15764	0.302706	0.272793	-0.228667	0.412365	-0.579604	0.0235384	0.739159	0.00164014	-0.233593	0.402086	-0.302637	0.272909	-0.269684	0.331031	0.433004	0.106915	-0.486539	0.0658979	0.19357	0.489416	-0.412955	0.126054	0.371683	0.172532	-0.451277	0.0913235	0.272531	0.32575	-0.645248	0.00938569	-0.72598	0.00218166	0.14648	0.60242
CA_C0398	brown	-0.263199	0.343236	-0.339268	0.216054	-0.375477	0.167848	0.249089	0.370651	-0.329996	0.229672	-0.305252	0.268578	0.335279	0.221849	-0.13715	0.625967	0.762981	0.000937231	-0.0497969	0.860106	0.17689	0.528261	-0.752925	0.00119577	-0.154653	0.58209	-0.682155	0.00508519	-0.523014	0.0454427	0.510342	0.0519253	0.0865858	0.758973	-0.283009	0.306737	-0.566619	0.0276412	-0.3797	0.162735	-0.562222	0.0291465	-0.73659	0.00173614	0.0625119	0.824844	0.517071	0.0484036
CA_C0399	turquoise	0.113812	0.686311	-0.108918	0.699205	0.424271	0.114985	-0.0455851	0.871844	0.40646	0.132725	0.142221	0.613127	-0.0686918	0.807813	0.575032	0.0249262	0.506584	0.0539718	-0.430382	0.109295	-0.333741	0.224108	-0.317493	0.248863	-0.39564	0.144365	-0.259241	0.350809	-0.00307394	0.991325	0.415598	0.123405	-0.398081	0.141682	0.347369	0.204585	0.428865	0.110689	-0.490645	0.0633131	-0.516299	0.0487982	-0.192783	0.491217	-0.0494381	0.861105	0.400671	0.138871
CA_C0400	black	0.427799	0.111676	0.404404	0.134886	0.348211	0.203416	-0.0886329	0.753436	0.453922	0.0892073	0.343438	0.210101	-0.420897	0.118212	0.370766	0.173678	-0.0456233	0.871738	-0.463964	0.08149	0.701891	0.00353645	-0.563069	0.0288517	-0.237928	0.393155	-0.275111	0.321007	0.351085	0.199457	-0.353172	0.196613	0.361147	0.185988	-0.351743	0.198557	0.0888102	0.752957	-0.648529	0.00891612	0.187448	0.503515	-0.834739	0.000108273	-0.533617	0.040496	0.393704	0.146519
CA_C0401	turquoise	0.394463	0.145672	0.0970311	0.730838	0.316255	0.250815	-0.292941	0.289327	0.241913	0.385039	0.395313	0.144727	-0.435804	0.104414	0.21932	0.432238	-0.714591	0.00275745	0.219225	0.432443	-0.303258	0.271876	0.579303	0.0236279	0.250346	0.368162	0.875244	1.92876e-05	0.56096	0.0295896	-0.510493	0.051844	0.0786465	0.78055	0.416845	0.122169	0.292199	0.290608	0.214447	0.442789	0.670508	0.00622452	0.740662	0.00158599	0.179426	0.522267	-0.541391	0.0371322
CA_C0402	turquoise	0.835931	0.000103612	-0.177722	0.526292	0.926813	6.84321e-07	-0.779488	0.000612119	0.874586	1.99259e-05	0.89438	6.85486e-06	-0.833654	0.000112667	0.878071	1.67362e-05	-0.525711	0.0441445	0.121215	0.666957	-0.41014	0.128916	-0.0634359	0.822293	0.299997	0.277321	0.782308	0.000567157	0.599721	0.0181179	-0.144021	0.608593	0.201892	0.470558	0.844963	7.33752e-05	0.576445	0.024491	-0.213836	0.444121	0.248398	0.372025	0.353327	0.196403	0.324296	0.238302	-0.223633	0.423009
CA_C0403	green	0.543316	0.0363325	0.307197	0.265384	0.438612	0.101946	-0.319759	0.245313	0.548173	0.0343719	0.494937	0.0606898	-0.54596	0.035255	0.375041	0.168382	-0.25575	0.357564	-0.246786	0.375236	0.705436	0.00330326	-0.577941	0.0240363	0.0239025	0.932616	-0.119239	0.672105	0.367589	0.177683	-0.353309	0.196427	0.542745	0.0365682	-0.243656	0.381516	0.0852996	0.762458	-0.489604	0.063961	0.223138	0.424064	-0.754984	0.00113863	-0.387561	0.153491	0.17962	0.521811
CA_C0404	turquoise	0.569373	0.026729	0.197364	0.480775	0.650134	0.0086931	-0.240419	0.388071	0.689	0.00449709	0.523655	0.0451316	-0.542992	0.0364659	0.748861	0.00131533	0.0475284	0.866425	-0.493706	0.061434	0.183785	0.512039	-0.486469	0.0659429	-0.30016	0.277048	-0.0509697	0.856843	0.436548	0.103756	-0.152796	0.586684	0.0926398	0.74263	0.145945	0.603762	0.391153	0.149387	-0.749983	0.00128141	0.0528973	0.851483	-0.502945	0.0560092	-0.302419	0.273271	0.24676	0.375289
CA_C0405	blue	-0.524936	0.0445145	0.65832	0.00762315	-0.593653	0.0196397	0.653555	0.00823253	-0.506914	0.0537898	-0.607124	0.0163856	0.475758	0.0730483	-0.69508	0.00402111	0.03491	0.901701	-0.35341	0.19629	0.732689	0.00189052	0.280892	0.310527	-0.354972	0.194181	-0.576957	0.0243345	-0.126931	0.652145	-0.385789	0.155544	-0.0877038	0.755948	-0.95364	3.75686e-08	-0.205519	0.46245	0.155454	0.580112	0.224371	0.42144	-0.3503	0.200533	-0.704378	0.00337154	0.017146	0.951639
CA_C0406	red	0.188249	0.501659	0.819565	0.000184352	0.157507	0.575057	0.301721	0.274435	0.250624	0.367613	0.0594769	0.833235	-0.217323	0.436547	0.150535	0.592297	-0.12025	0.669468	-0.740305	0.00159871	0.760942	0.000985608	-0.0509218	0.856976	-0.555464	0.0315794	-0.296883	0.282583	0.503881	0.0554798	-0.66565	0.00675534	0.0421383	0.881469	-0.61788	0.0140994	0.243222	0.382392	-0.546208	0.0351551	0.455446	0.0880044	-0.601734	0.0176336	-0.878809	1.61185e-05	0.227663	0.414476
CA_C0407	turquoise	0.424914	0.114376	0.161475	0.565338	0.635502	0.0108956	-0.0949984	0.73629	0.628966	0.0120096	0.390801	0.149787	-0.392114	0.148302	0.795459	0.000391419	0.231342	0.406767	-0.605346	0.0167893	-0.136483	0.627662	-0.284971	0.303252	-0.486366	0.0660084	-0.0317354	0.910606	0.430827	0.108889	-0.00843551	0.976197	-0.250756	0.367352	0.297221	0.282008	0.545593	0.0354031	-0.744833	0.00144322	-0.0967359	0.731629	-0.25744	0.354284	-0.260177	0.349009	0.308537	0.263197
CA_C0408	turquoise	0.681722	0.00512443	0.495956	0.0600794	0.828973	0.000133337	-0.262238	0.345067	0.813428	0.000225538	0.639765	0.0102134	-0.706891	0.00321121	0.808899	0.000260533	-0.452702	0.0901791	-0.530948	0.0417017	-0.0265155	0.925268	0.201266	0.471963	-0.313863	0.254614	0.490463	0.0634256	0.873728	2.07838e-05	-0.580486	0.0232777	-0.106829	0.704731	0.326691	0.234652	0.785228	0.000523451	-0.506618	0.0539531	0.539338	0.0379996	0.144827	0.606566	-0.38791	0.15309	-0.159932	0.56911
CA_C0409	black	0.57947	0.0235783	0.432845	0.107059	0.696907	0.00388622	-0.269203	0.331928	0.769232	0.000800795	0.544662	0.0357807	-0.5845	0.0221184	0.663069	0.0070516	-0.170999	0.542302	-0.548322	0.0343132	0.419538	0.119529	-0.363286	0.183202	-0.268486	0.333266	-0.0716879	0.799584	0.531191	0.0415908	-0.329709	0.2301	0.155	0.581232	-0.0180715	0.949031	0.51673	0.0485776	-0.620592	0.0135639	0.166264	0.553703	-0.537103	0.0389607	-0.499858	0.0577815	0.227231	0.415388
CA_C0410	purple	0.698631	0.00376224	0.092051	0.744215	0.713008	0.00284627	-0.575309	0.0248404	0.659197	0.00751491	0.723756	0.00228575	-0.732128	0.00191356	0.593338	0.0197214	-0.763785	0.000918708	0.113329	0.687579	-0.268716	0.332837	0.325834	0.235954	0.269728	0.330948	0.901753	4.36183e-06	0.717387	0.00260596	-0.470017	0.0770749	0.175393	0.531815	0.600516	0.0179253	0.536034	0.0394268	-0.00678472	0.980855	0.582535	0.0226803	0.559727	0.0300274	0.148865	0.59646	-0.432532	0.107341
CA_C0411	brown	0.461692	0.0831926	0.823633	0.00016062	0.371599	0.172637	0.0086461	0.975603	0.438945	0.101656	0.354085	0.195377	-0.517464	0.0482037	0.2568	0.355524	-0.604261	0.0170397	-0.507712	0.0533511	0.665569	0.00676454	0.189604	0.498529	-0.269741	0.330925	0.206541	0.460179	0.786472	0.000505702	-0.924262	8.49677e-07	0.220812	0.429034	-0.38044	0.161849	0.370368	0.174176	-0.360237	0.187181	0.806653	0.000279469	-0.241037	0.386814	-0.725009	0.00222661	-0.172051	0.539783
CA_C0412	turquoise	0.664275	0.00691189	-0.101121	0.719906	0.86569	3.04209e-05	-0.596545	0.0189027	0.792091	0.000431465	0.725869	0.00218676	-0.665951	0.00672154	0.837241	9.86803e-05	-0.393228	0.14705	-0.0257471	0.927428	-0.554806	0.0318238	0.136541	0.627516	0.105263	0.708886	0.709444	0.00305464	0.568535	0.0270042	-0.0885054	0.753781	-0.0894948	0.751108	0.843118	7.88693e-05	0.711619	0.00292606	-0.178949	0.523394	0.174945	0.532879	0.498323	0.0586775	0.244951	0.378911	-0.230803	0.407892
CA_C0413	turquoise	0.731712	0.00193086	0.0103693	0.970743	0.64686	0.00915256	-0.477867	0.0716077	0.695792	0.00396809	0.69295	0.00418307	-0.701594	0.00355656	0.713864	0.00279793	-0.150128	0.593313	-0.17544	0.531703	0.268942	0.332414	-0.657239	0.00775816	0.0362823	0.897855	0.133974	0.634059	0.433754	0.106241	-0.186577	0.505536	0.460439	0.0841425	0.204154	0.465494	0.159244	0.570795	-0.658424	0.00761026	0.142288	0.612957	-0.549255	0.0339462	-0.0763732	0.786756	0.290956	0.292758
CA_C0414	brown	0.373718	0.170009	0.803385	0.000309018	0.402988	0.136389	-0.0530188	0.851145	0.480537	0.0698128	0.316622	0.250235	-0.439026	0.101586	0.20425	0.46528	-0.589722	0.0206768	-0.477425	0.0719077	0.646362	0.00922413	0.216535	0.438254	-0.210902	0.450544	0.0836509	0.766931	0.642296	0.0098246	-0.779186	0.000617107	0.156457	0.577641	-0.354012	0.195476	0.485427	0.0666108	-0.182567	0.514887	0.621352	0.0134168	-0.22106	0.428502	-0.715204	0.00272364	-0.132885	0.636844
CA_C0415	blue	-0.339943	0.215083	0.712663	0.00286589	-0.231286	0.406884	0.326241	0.235335	-0.15252	0.58737	-0.342891	0.210876	0.258482	0.352272	-0.513232	0.0503904	-0.308309	0.263568	-0.282974	0.3068	0.607365	0.0163313	0.49715	0.0593691	-0.172764	0.538079	-0.342942	0.210803	0.00211844	0.994022	-0.42429	0.114966	-0.113406	0.687377	-0.675911	0.00567341	0.201966	0.470391	0.390845	0.149737	0.267798	0.334555	-0.0564796	0.841539	-0.661919	0.0071867	-0.276682	0.318139
CA_C0416	pink	-0.262696	0.344194	0.758672	0.00104182	-0.0169413	0.952216	0.365286	0.180623	-0.00187408	0.994711	-0.266545	0.336908	0.18204	0.516123	-0.232595	0.404158	-0.297867	0.280914	-0.467755	0.0787046	0.208748	0.455291	0.789469	0.000464913	-0.390767	0.149825	-0.103018	0.714852	0.236167	0.39677	-0.463793	0.0816177	-0.465801	0.0801314	-0.364124	0.18212	0.557434	0.0308548	0.288159	0.297635	0.355464	0.19352	0.318966	0.246553	-0.64854	0.00891455	-0.356639	0.191946
CA_C0417	turquoise	0.504047	0.0553862	-0.516625	0.0486317	0.559804	0.0300001	-0.448257	0.0937824	0.483357	0.0679532	0.531145	0.0416115	-0.441633	0.0993377	0.764135	0.000910721	0.157921	0.574041	0.0818464	0.771835	-0.631203	0.0116187	-0.372699	0.17127	0.0713139	0.800611	0.410841	0.128199	0.19895	0.477185	0.317354	0.249081	-0.00508469	0.985651	0.800968	0.000332478	0.20359	0.466755	-0.443544	0.0977119	-0.213991	0.443782	0.138188	0.62333	0.49886	0.0583628	0.236049	0.397014
CA_C0418	blue	0.38011	0.162244	0.189201	0.499458	0.732995	0.001878	-0.382378	0.159546	0.682566	0.00504831	0.46373	0.0816642	-0.416999	0.122017	0.579265	0.0236393	-0.40169	0.137775	-0.197951	0.479444	-0.411897	0.127124	0.432273	0.107575	-0.0465295	0.86921	0.448113	0.0939001	0.454673	0.0886134	-0.132925	0.636742	-0.308163	0.263807	0.581908	0.0228617	0.870488	2.43068e-05	0.0568367	0.840549	0.116408	0.679501	0.551533	0.0330629	-0.0368018	0.8964	-0.288116	0.297711
CA_C0419	brown	0.139469	0.620081	-0.679936	0.00528844	0.115619	0.68157	-0.141585	0.614731	0.034667	0.902382	0.144542	0.607282	-0.0541266	0.848068	0.426663	0.112734	0.522451	0.0457175	0.155289	0.58052	-0.653626	0.00822324	-0.450777	0.0917269	0.00349067	0.990149	0.120069	0.669939	-0.157341	0.575466	0.552391	0.0327345	-0.102066	0.717386	0.594564	0.0194052	-0.180303	0.520203	-0.390121	0.150559	-0.411314	0.127717	0.04664	0.868902	0.574595	0.0250623	0.202484	0.46923
CA_C0420	turquoise	0.547857	0.0344972	0.438464	0.102076	0.561932	0.0292479	-0.159212	0.570872	0.589452	0.0207494	0.481164	0.0693966	-0.560084	0.0299001	0.569371	0.0267297	-0.299799	0.277655	-0.454028	0.0891233	0.256946	0.355241	-0.0724905	0.797383	-0.25885	0.351562	0.190315	0.49689	0.638741	0.0103742	-0.51087	0.0516421	0.118136	0.674983	0.0344409	0.903016	0.436544	0.10376	-0.525377	0.0443035	0.428179	0.111324	-0.214564	0.442535	-0.404749	0.134522	0.196524	0.482682
CA_C0421	tan	-0.13976	0.619346	-0.17373	0.535772	0.0384074	0.891904	0.328697	0.23162	-0.0686416	0.807951	-0.170273	0.544043	0.189214	0.499429	0.339642	0.215516	0.571449	0.0260565	-0.342178	0.211889	-0.726064	0.0021778	0.15715	0.575934	-0.530181	0.0420528	0.0474576	0.866623	0.055563	0.844081	0.301269	0.27519	-0.678376	0.00543508	0.398207	0.141543	0.217406	0.436367	-0.380598	0.161661	-0.279697	0.312677	0.339841	0.21523	0.118298	0.67456	0.17185	0.540262
CA_C0422	turquoise	0.921442	1.07013e-06	0.0497068	0.860357	0.859388	4.03375e-05	-0.727659	0.00210563	0.897442	5.70475e-06	0.918761	1.3223e-06	-0.917992	1.4031e-06	0.801514	0.00032705	-0.522338	0.0457726	-0.0329549	0.907184	0.214804	0.442013	-0.461025	0.0836976	0.249167	0.370496	0.462599	0.0825098	0.636125	0.0107937	-0.344055	0.209229	0.550122	0.0336077	0.382298	0.15964	0.354508	0.194807	-0.47189	0.075744	0.339709	0.21542	-0.288808	0.296499	-0.00356537	0.989938	-0.0542713	0.847666
CA_C0423	turquoise	0.672298	0.00603747	0.307292	0.265228	0.45695	0.0868278	-0.478859	0.0709367	0.554235	0.0320375	0.629331	0.0119451	-0.697313	0.00385671	0.308013	0.264051	-0.626793	0.0123989	-0.00375151	0.989413	0.712636	0.00286746	-0.390104	0.150578	0.280794	0.310701	0.21712	0.436987	0.499729	0.0578563	-0.576143	0.0245835	0.734944	0.00179999	-0.17424	0.534557	0.0418506	0.882273	-0.278513	0.314815	0.539647	0.037868	-0.510248	0.0519754	-0.268097	0.333994	-0.167659	0.550333
CA_C0424	turquoise	0.545785	0.0353255	-0.257761	0.353664	0.304606	0.269644	-0.73834	0.00167027	0.302629	0.272921	0.604575	0.0169669	-0.574787	0.0250023	0.0903522	0.748794	-0.835519	0.000105205	0.710971	0.0029639	0.0447545	0.874162	-0.0105588	0.970208	0.83557	0.000105004	0.747365	0.00136173	0.244745	0.379325	-0.282955	0.306835	0.720969	0.00242175	0.363347	0.183123	-0.103269	0.714185	0.388918	0.151932	0.467935	0.0785737	0.297002	0.282381	0.472498	0.0753157	-0.468806	0.0779441
CA_C0425	turquoise	0.520097	0.046879	-0.598808	0.0183409	0.585347	0.0218794	-0.863052	3.42928e-05	0.543626	0.0362049	0.658494	0.00760156	-0.507327	0.0535627	0.467454	0.0789226	-0.365445	0.180419	0.593179	0.0197627	-0.466683	0.0794853	-0.228505	0.412705	0.689752	0.00443589	0.577447	0.0241858	0.0442133	0.875673	0.321727	0.242257	0.335836	0.221034	0.82335	0.000162187	0.195892	0.48412	0.221414	0.427745	-0.168326	0.548726	0.336601	0.219917	0.700941	0.00360112	-0.312175	0.257316
CA_C0426	blue	0.218325	0.434384	-0.167562	0.550568	0.490011	0.063707	-0.292334	0.290373	0.403109	0.136259	0.298695	0.279514	-0.21871	0.433553	0.477384	0.0719357	-0.10047	0.721643	-0.00299617	0.991545	-0.671221	0.00614951	0.297303	0.28187	0.0075527	0.978688	0.448198	0.0938304	0.224507	0.42115	0.164068	0.559026	-0.350897	0.199714	0.693488	0.00414167	0.560205	0.0298572	0.0605703	0.83021	-0.120395	0.669091	0.594297	0.0194738	0.268571	0.333107	0.0154762	0.956344
CA_C0427	turquoise	0.355172	0.193912	-0.713509	0.00281788	0.0999338	0.723074	-0.765216	0.000886447	0.109274	0.698264	0.450876	0.0916475	-0.336525	0.220028	-0.0173433	0.951083	-0.374125	0.169508	0.923288	9.21081e-07	-0.0436851	0.877148	-0.488135	0.0648843	0.965838	5.31766e-09	0.398875	0.140816	-0.243672	0.381484	0.269928	0.330576	0.791769	0.000435469	0.397772	0.142019	-0.452861	0.0900517	0.37163	0.172599	-0.0757101	0.788569	-0.00319666	0.990979	0.776499	0.000662918	-0.172085	0.539701
CA_C0428	turquoise	0.408458	0.130647	0.418297	0.120741	0.780471	0.000596132	-0.168573	0.548131	0.754912	0.00114058	0.427634	0.111829	-0.431075	0.108663	0.735795	0.00176674	-0.176681	0.528757	-0.601898	0.0175944	-0.229224	0.411196	0.272009	0.326716	-0.423227	0.115976	0.218714	0.433545	0.596023	0.0190342	-0.228876	0.411926	-0.430815	0.1089	0.38645	0.154776	0.943914	1.26526e-07	-0.355221	0.193846	0.12645	0.653388	0.220467	0.429774	-0.364713	0.18136	-0.0982999	0.727441
CA_C0429	blue	0.294028	0.287458	-0.736937	0.00172291	0.0850246	0.763204	-0.268587	0.333078	0.0167726	0.952691	0.275528	0.320246	-0.208538	0.455754	0.388253	0.152695	0.325374	0.236655	0.351386	0.199045	-0.500391	0.0574727	-0.564622	0.0283173	0.214699	0.442241	0.297728	0.281149	-0.0701651	0.803764	0.394058	0.146123	0.223786	0.422684	0.553725	0.0322292	-0.390091	0.150593	-0.385574	0.155794	-0.212138	0.447834	-0.0350548	0.901295	0.673671	0.00589699	0.355153	0.193939
CA_C0430	blue	0.476271	0.0726957	-0.529667	0.0422894	0.531812	0.0413083	-0.410436	0.128613	0.436615	0.103697	0.50078	0.0572479	-0.414791	0.12421	0.751933	0.0012241	0.151011	0.591114	0.0966126	0.73196	-0.730297	0.0019905	-0.269261	0.33182	0.0560852	0.842632	0.476606	0.0724662	0.214076	0.443598	0.305154	0.268739	-0.0793304	0.778685	0.850326	5.91668e-05	0.209336	0.453993	-0.409493	0.129581	-0.160379	0.568017	0.270271	0.329937	0.53352	0.0405395	0.0400623	0.887273
CA_C0431	turquoise	0.59322	0.019752	0.489085	0.0642863	0.324629	0.237793	-0.271032	0.328524	0.367653	0.177601	0.51165	0.0512265	-0.644321	0.00952177	0.182388	0.515308	-0.845072	7.30582e-05	-0.0188548	0.946825	0.535665	0.0395887	0.145875	0.603938	0.183139	0.51355	0.54989	0.0336981	0.723669	0.00228988	-0.89922	5.11458e-06	0.549937	0.0336801	-0.163238	0.561043	0.103148	0.714506	-0.121041	0.667409	0.920214	1.1801e-06	-0.0352956	0.90062	-0.306956	0.265779	-0.354699	0.194549
CA_C0432	brown	-0.58108	0.0231034	-0.651856	0.00845881	-0.443653	0.0976195	0.181522	0.517337	-0.484028	0.0675159	-0.496672	0.0596528	0.636668	0.0107055	-0.309865	0.261041	0.76787	0.000829055	0.274832	0.321519	-0.496669	0.0596542	-0.236168	0.396769	0.0469157	0.868133	-0.469741	0.0772722	-0.827141	0.000142231	0.918647	1.334e-06	-0.333121	0.225023	0.157809	0.574316	-0.357613	0.190649	0.232646	0.404052	-0.87681	1.78377e-05	0.0331182	0.906726	0.483723	0.0677148	0.201503	0.471432
CA_C0433	turquoise	-0.687915	0.00458654	0.323552	0.239443	-0.553785	0.0322065	0.550718	0.0333768	-0.566031	0.0278393	-0.671865	0.00608231	0.635591	0.010881	-0.683973	0.00492342	0.0449633	0.873579	-0.0838305	0.766443	0.00240608	0.99321	0.720434	0.00244857	-0.210289	0.451894	-0.262098	0.345333	-0.28891	0.296322	-0.0487438	0.863039	-0.476242	0.0727153	-0.414288	0.124714	0.00304131	0.991417	0.565072	0.028164	-0.00625823	0.98234	0.395882	0.144097	-0.260354	0.348671	-0.34174	0.212513
CA_C0434	green	-0.111272	0.692994	-0.260568	0.348261	-0.421338	0.117786	-0.0311987	0.912112	-0.345113	0.207739	-0.133375	0.635591	0.135368	0.630503	-0.410749	0.128293	0.11852	0.673981	0.375411	0.167929	0.491311	0.0629003	-0.574493	0.025094	0.354027	0.195456	-0.3208	0.243694	-0.422059	0.117094	0.145173	0.605697	0.563941	0.0285508	-0.40312	0.136248	-0.718345	0.00255562	0.058426	0.836145	-0.085235	0.762633	-0.589914	0.0206252	0.140012	0.618708	0.286742	0.300124
CA_C0435	blue	-0.407022	0.132138	0.683704	0.00494706	-0.514502	0.0497266	0.854953	4.88108e-05	-0.462473	0.0826044	-0.572878	0.0256013	0.395539	0.144477	-0.374843	0.168626	0.320829	0.243649	-0.678879	0.00538748	0.567521	0.02734	0.165371	0.555865	-0.744175	0.00146501	-0.546128	0.0351876	0.100138	0.722528	-0.44529	0.0962427	-0.272466	0.32587	-0.865847	3.02018e-05	-0.186148	0.506532	-0.371577	0.172664	0.272317	0.326145	-0.43841	0.102123	-0.789104	0.000469728	0.233204	0.402893
CA_C0436	brown	-0.637767	0.0105289	-0.581736	0.0229119	-0.474323	0.0740398	0.303444	0.271567	-0.526175	0.0439238	-0.569956	0.0265389	0.693652	0.00412911	-0.304189	0.270333	0.834677	0.000108522	0.16126	0.565864	-0.547243	0.034741	-0.144505	0.607377	-0.0927574	0.742313	-0.485667	0.066457	-0.771443	0.000756601	0.888919	9.38423e-06	-0.460747	0.0839086	0.135739	0.629559	-0.298215	0.280325	0.184012	0.511508	-0.871328	2.33491e-05	0.0740724	0.79305	0.418917	0.120135	0.361698	0.185268
CA_C0437	brown	-0.779921	0.000605036	-0.432101	0.107731	-0.685751	0.0047691	0.465507	0.0803478	-0.714629	0.00275535	-0.73704	0.00171901	0.820747	0.000177179	-0.55091	0.0333025	0.791436	0.000439634	0.148014	0.598585	-0.329392	0.230577	-0.0591476	0.834147	-0.119588	0.671195	-0.601927	0.0175877	-0.831814	0.000120452	0.754766	0.00114456	-0.415366	0.123636	-0.139704	0.619487	-0.437908	0.102561	0.266517	0.336959	-0.766402	0.000860409	0.00840816	0.976275	0.272808	0.325239	0.159189	0.570929
CA_C0438	green	-0.670661	0.00620835	-0.0489587	0.86244	-0.507707	0.0533538	0.411326	0.127705	-0.584336	0.0221649	-0.612919	0.0151209	0.640927	0.0100334	-0.569385	0.0267251	0.128963	0.646908	0.157141	0.575957	-0.472946	0.075001	0.756228	0.0011052	-0.0587398	0.835276	-0.00518069	0.98538	-0.37738	0.165531	0.220934	0.428774	-0.577753	0.024093	-0.00222679	0.993716	0.008038	0.977319	0.663116	0.00704607	-0.15363	0.584619	0.731894	0.00192328	0.14382	0.609098	-0.244161	0.3805
CA_C0439	yellow	-0.66146	0.00724128	-0.216532	0.43826	-0.940475	1.84725e-07	0.563182	0.0288128	-0.922221	1.00494e-06	-0.722669	0.00233803	0.689017	0.0044957	-0.799878	0.000343521	0.48871	0.064522	0.243874	0.381077	0.206713	0.459796	-0.139419	0.620209	-0.00065568	0.99815	-0.484124	0.0674535	-0.622895	0.0131217	0.243772	0.381283	0.0636521	0.821696	-0.57891	0.0237454	-0.872097	2.25006e-05	0.191531	0.494091	-0.212269	0.447546	-0.265056	0.339715	0.0975576	0.729428	0.217868	0.43537
CA_C0440	turquoise	0.856417	4.58656e-05	0.0603832	0.830728	0.9097	2.57098e-06	-0.524939	0.0445131	0.890879	8.39962e-06	0.832087	0.00011927	-0.836389	0.000101865	0.991047	9.37437e-13	-0.281164	0.310038	-0.281164	0.310038	-0.147555	0.599731	-0.281164	0.310038	-0.0832331	0.768066	0.509551	0.0523512	0.729319	0.00203255	-0.27452	0.322091	0.152276	0.587973	0.568251	0.0270979	0.547555	0.0346167	-0.669084	0.00637664	0.277513	0.316629	-0.0633918	0.822415	-0.0219573	0.93809	0.0519935	0.853995
CA_C0441	blue	-0.338359	0.217366	-0.792729	0.000423642	-0.238827	0.391315	0.00863438	0.975636	-0.332551	0.225866	-0.257199	0.354751	0.403171	0.136193	-0.0455575	0.871921	0.622394	0.0132171	0.376999	0.165993	-0.804818	0.00029576	-0.149017	0.59608	0.127792	0.649925	-0.0616757	0.827154	-0.588735	0.0209435	0.84704	6.75698e-05	-0.318447	0.247365	0.51305	0.0504863	-0.254573	0.359858	0.15592	0.578963	-0.734321	0.00182461	0.324588	0.237856	0.711063	0.00295849	0.115325	0.682339
CA_C0442	blue	0.353176	0.196608	-0.665581	0.00676317	0.340921	0.213682	-0.637581	0.0105586	0.245754	0.3773	0.458853	0.0853561	-0.334878	0.222436	0.319711	0.245389	-0.295226	0.285406	0.656958	0.00779361	-0.712086	0.00289903	0.0306436	0.91367	0.615465	0.0145898	0.740043	0.00160809	0.0216379	0.938989	0.285911	0.301589	0.175321	0.531984	0.860724	3.80383e-05	0.0588691	0.834918	0.298818	0.279307	-0.0415322	0.883163	0.637563	0.0105615	0.817528	0.000197272	-0.107376	0.703284
CA_C0443	turquoise	0.225088	0.419917	-0.742229	0.00153106	0.196131	0.483574	-0.430437	0.109245	0.0854076	0.762165	0.297253	0.281955	-0.180278	0.520262	0.31462	0.253409	0.0148627	0.958073	0.545727	0.0353489	-0.811506	0.000239882	-0.0637033	0.821555	0.418323	0.120715	0.60017	0.018009	-0.0501356	0.859164	0.418851	0.1202	0.0368042	0.896393	0.823112	0.000163512	-0.0799124	0.777099	0.107533	0.702869	-0.218693	0.433589	0.553187	0.0324323	0.828025	0.000137881	-0.0340756	0.90404
CA_C0444	purple	-0.333567	0.224365	0.235286	0.398587	-0.220125	0.430509	0.632212	0.0114458	-0.203798	0.466289	-0.426732	0.11267	0.374301	0.169291	0.0396264	0.888493	0.763079	0.000934969	-0.687157	0.00464986	0.0870085	0.757829	-0.202557	0.469066	-0.776392	0.000664793	-0.691186	0.00432107	-0.138464	0.62263	0.160692	0.567251	-0.491557	0.0627489	-0.365917	0.179815	-0.005887	0.983388	-0.580562	0.0232554	-0.293195	0.28889	-0.474054	0.0742269	-0.461995	0.0829644	0.435481	0.1047
CA_C0445	turquoise	0.784482	0.000534349	-0.31339	0.25537	0.843978	7.62668e-05	-0.817675	0.000196317	0.780851	0.000590032	0.859977	3.93103e-05	-0.779534	0.000611361	0.788059	0.000483749	-0.531349	0.0415188	0.286566	0.300434	-0.489407	0.0640847	-0.0538692	0.848783	0.429548	0.11006	0.829444	0.000131127	0.492411	0.0622241	-0.0580216	0.837265	0.240395	0.38812	0.898318	5.40711e-06	0.470748	0.0765535	-0.0852923	0.762478	0.21432	0.443067	0.442258	0.0988035	0.47332	0.0747391	-0.302896	0.272477
CA_C0446	turquoise	-0.242894	0.383053	-0.624657	0.012791	-0.16159	0.565058	0.138971	0.621343	-0.276792	0.317939	-0.216294	0.438775	0.309438	0.261734	0.117487	0.676678	0.614507	0.0147878	0.151078	0.590949	-0.855084	4.85412e-05	-0.0279884	0.921128	-0.10966	0.697245	0.0579753	0.837393	-0.317753	0.248455	0.633321	0.011258	-0.449032	0.0931465	0.527552	0.0432739	-0.142459	0.612526	-0.0731413	0.7956	-0.508765	0.0527768	0.387194	0.153916	0.566799	0.0275809	0.120188	0.66963
CA_C0447	blue	0.206264	0.460793	-0.62674	0.0124085	0.269846	0.330729	-0.208648	0.455512	0.186452	0.505826	0.228764	0.412162	-0.126901	0.652222	0.550166	0.0335908	0.479545	0.0704762	0.0781075	0.78202	-0.702176	0.00351725	-0.405643	0.133582	-0.0347124	0.902255	0.151531	0.589823	-0.0808872	0.774445	0.547094	0.0348003	-0.170918	0.542495	0.68293	0.00501571	0.0012125	0.996578	-0.406274	0.13292	-0.430802	0.108912	0.0905385	0.748291	0.533712	0.0404535	0.23923	0.390494
CA_C0448	yellow	-0.00244432	0.993102	-0.485546	0.0665345	0.136121	0.628584	-0.027748	0.921804	0.0333214	0.906156	0.0283374	0.920147	0.058506	0.835923	0.365818	0.179941	0.439214	0.101423	0.0275123	0.922466	-0.786426	0.000506339	-0.0461181	0.870357	-0.129983	0.644286	0.174499	0.533939	-0.0855545	0.761767	0.485891	0.0663128	-0.398364	0.141373	0.615712	0.0145389	0.11208	0.690865	-0.186359	0.506041	-0.37807	0.164697	0.342383	0.211597	0.453416	0.0896093	0.32743	0.233532
CA_C0449	turquoise	0.793203	0.000417887	0.408158	0.130959	0.924914	8.04559e-07	-0.425295	0.114018	0.923729	8.88124e-07	0.768385	0.000818286	-0.813214	0.000227099	0.881671	1.38982e-05	-0.495636	0.0602703	-0.443858	0.0974462	0.0230259	0.935082	0.0347975	0.902017	-0.185808	0.507322	0.494864	0.0607338	0.856832	4.50571e-05	-0.529275	0.0424707	0.0471999	0.867341	0.384299	0.157283	0.768499	0.000815917	-0.522501	0.0456929	0.473749	0.0744395	0.0380145	0.893004	-0.310661	0.259754	-0.124852	0.657518
CA_C0450	yellow	-0.26462	0.340541	-0.730761	0.00197077	-0.250343	0.368167	-0.105701	0.707724	-0.356822	0.191703	-0.174397	0.534182	0.297948	0.280776	-0.169692	0.545438	0.223401	0.423502	0.597864	0.0185735	-0.790461	0.000452025	0.138887	0.621556	0.362009	0.184862	0.268941	0.332416	-0.446727	0.0950457	0.593186	0.019761	-0.181109	0.518307	0.546896	0.0348796	-0.244572	0.379674	0.447284	0.0945843	-0.385301	0.156112	0.616308	0.0144171	0.787142	0.000496339	-0.0525163	0.852542
CA_C0451	yellow	-0.181758	0.516784	-0.220612	0.429463	-0.0226575	0.936119	0.219665	0.431496	-0.140387	0.617758	-0.173473	0.536384	0.207455	0.458151	0.162757	0.562215	0.322504	0.241057	-0.0863399	0.759639	-0.774117	0.000705802	0.375196	0.168192	-0.280984	0.310361	0.191264	0.494704	-0.0373696	0.89481	0.253025	0.362887	-0.599981	0.0180546	0.452459	0.0903734	0.180836	0.518949	-0.0308598	0.913063	-0.149353	0.595242	0.60877	0.0160184	0.255073	0.358882	-0.22227	0.425916
CA_C0452	red	0.144127	0.608327	-0.76139	0.000974818	0.068918	0.807191	-0.572064	0.0258599	0.00197196	0.994435	0.262593	0.34439	-0.124473	0.658499	0.0141647	0.960041	-0.200452	0.473795	0.8224	0.000167531	-0.552458	0.032709	-0.0836543	0.766922	0.75037	0.00126986	0.531681	0.0413678	-0.24823	0.372358	0.427082	0.112343	0.295727	0.284551	0.649153	0.00882885	-0.213666	0.444492	0.469376	0.0775341	-0.228254	0.413233	0.485095	0.066825	0.867276	2.82735e-05	-0.216844	0.437583
CA_C0453	yellow	0.221128	0.428357	-0.288976	0.296205	0.467426	0.0789432	-0.261323	0.346815	0.359184	0.188567	0.289181	0.295849	-0.20283	0.468454	0.541442	0.0371107	0.0274781	0.922562	0.00742268	0.979055	-0.811094	0.000243055	0.234751	0.39969	-0.0375293	0.894362	0.467924	0.0785818	0.212484	0.447076	0.2505	0.367857	-0.403021	0.136354	0.783496	0.000549034	0.489468	0.0640461	-0.0549835	0.845689	-0.186182	0.506454	0.622821	0.0131357	0.377015	0.165974	-0.317442	0.248943
CA_C0454	blue	0.491028	0.0630757	-0.164776	0.557307	0.674807	0.00578276	-0.448839	0.0933048	0.569371	0.0267298	0.548535	0.0342288	-0.491971	0.0624937	0.682628	0.00504272	-0.325912	0.235835	0.0447052	0.8743	-0.722177	0.00236198	0.320757	0.243761	0.0821539	0.770999	0.758246	0.00105263	0.494911	0.0607059	-0.0429159	0.879296	-0.219508	0.431835	0.854317	5.01368e-05	0.615538	0.0145748	-0.0587552	0.835233	0.151287	0.590428	0.709592	0.00304573	0.339369	0.215909	-0.33285	0.225425
CA_C0455	turquoise	-0.0884238	0.754001	-0.00850863	0.975991	0.0833104	0.767856	0.0352496	0.900749	-0.0127057	0.964154	-0.0442896	0.87546	0.0646223	0.819019	0.0510529	0.856611	-0.15874	0.57203	0.042362	0.880844	-0.587991	0.0211463	0.653316	0.00826403	-0.0407089	0.885465	0.433703	0.106287	0.14206	0.613531	-0.019319	0.945518	-0.439947	0.100788	0.394068	0.146112	0.378474	0.164208	0.307359	0.265119	0.1312	0.64116	0.785998	0.000512406	0.163735	0.559835	-0.124515	0.658392
CA_C0456	yellow	-0.0799409	0.777021	0.55524	0.0316625	-0.151922	0.588853	0.534042	0.0403066	-0.0762813	0.787007	-0.225567	0.418902	0.090849	0.747454	0.00490451	0.98616	0.341225	0.213247	-0.706188	0.00325542	0.60701	0.0164113	-0.246951	0.374906	-0.666633	0.00664523	-0.537013	0.0389998	0.200756	0.473112	-0.326994	0.234193	-0.087821	0.755631	-0.666016	0.00671414	-0.0830214	0.768641	-0.650892	0.00858945	0.11215	0.690679	-0.720615	0.00243947	-0.722228	0.00235953	0.298712	0.279486
CA_C0457	blue	-0.276306	0.318825	0.313927	0.254512	-0.271682	0.327321	0.530431	0.0419383	-0.216061	0.439282	-0.370295	0.174267	0.297565	0.281425	-0.116769	0.678556	0.518992	0.0474315	-0.541969	0.0368908	0.384659	0.156862	-0.244913	0.378988	-0.564998	0.0281893	-0.654066	0.00816542	-0.098196	0.727719	-0.0036578	0.989678	-0.185738	0.507487	-0.551883	0.0329285	-0.137864	0.624152	-0.453591	0.0894704	-0.187732	0.502855	-0.59854	0.0184068	-0.505522	0.0545604	0.427928	0.111556
CA_C0458	brown	-0.0298697	0.915843	-0.208839	0.45509	0.281411	0.309596	0.0613324	0.828103	0.235321	0.398514	0.000955879	0.997302	0.0814064	0.773032	0.476123	0.072797	0.614024	0.0148885	-0.369449	0.175331	-0.508559	0.052889	-0.21214	0.447829	-0.418442	0.120599	-0.250532	0.367794	-0.0984565	0.727023	0.516005	0.0489496	-0.524557	0.0446963	0.394713	0.145393	0.359967	0.187536	-0.405323	0.133918	-0.570147	0.0264768	-0.0415633	0.883076	0.0635661	0.821934	0.450157	0.0922296
CA_C0459	turquoise	0.244077	0.380668	-0.302159	0.273704	0.395054	0.145015	-0.253949	0.361076	0.350138	0.200756	0.283802	0.305326	-0.205138	0.463299	0.508207	0.0530806	0.2077	0.457609	-0.0476089	0.866201	-0.440619	0.100208	-0.227679	0.414443	-0.0398912	0.887752	0.149777	0.594185	0.0647761	0.818595	0.319114	0.246322	-0.141331	0.615373	0.512708	0.0506659	0.25396	0.361055	-0.279546	0.312949	-0.313529	0.255147	0.0722316	0.798093	0.253411	0.36213	0.193206	0.490249
CA_C0460	turquoise	0.443016	0.098159	-0.737629	0.00169678	0.354429	0.194913	-0.846598	6.87739e-05	0.346543	0.205736	0.566338	0.0277357	-0.415249	0.123753	0.260345	0.348687	-0.267137	0.335795	0.765307	0.000884439	-0.246769	0.37527	-0.511745	0.0511756	0.838729	9.33127e-05	0.41313	0.125877	-0.17572	0.531038	0.408154	0.130962	0.60845	0.0160892	0.623598	0.0129891	-0.174226	0.534589	0.233489	0.402303	-0.267891	0.33438	0.0438654	0.876644	0.777831	0.00063988	0.0739397	0.793413
CA_C0461	turquoise	0.263527	0.342614	-0.764472	0.000903104	0.266095	0.337755	-0.7444	0.00145751	0.210846	0.450669	0.414096	0.124906	-0.247975	0.372866	0.153605	0.584681	-0.271273	0.328077	0.814738	0.000216169	-0.542869	0.0365168	-0.1542	0.583209	0.808852	0.000260916	0.521161	0.0463511	-0.230273	0.408999	0.466014	0.079975	0.340835	0.213805	0.751842	0.00122674	-0.0617542	0.826937	0.468228	0.0783616	-0.284186	0.304644	0.442737	0.0983963	0.874164	2.0344e-05	-0.133972	0.634064
CA_C0462	turquoise	0.548973	0.0340568	-0.596627	0.018882	0.660009	0.00741583	-0.868691	2.64642e-05	0.609655	0.0158236	0.689799	0.00443209	-0.532604	0.0409505	0.561281	0.0294764	-0.326995	0.23419	0.52794	0.0430918	-0.540314	0.0375853	-0.221913	0.426678	0.630071	0.0118153	0.587226	0.0213567	0.0747819	0.791108	0.345609	0.207044	0.273403	0.324142	0.894131	6.95634e-06	0.286195	0.301087	0.164765	0.557335	-0.205977	0.461431	0.36147	0.185565	0.692443	0.00422237	-0.11846	0.674137
CA_C0463	blue	0.32061	0.243989	-0.818736	0.000189522	0.39131	0.14921	-0.778449	0.000629403	0.331313	0.227705	0.476877	0.0722812	-0.289733	0.294886	0.328783	0.231491	-0.133964	0.634085	0.715028	0.00273333	-0.633178	0.011282	-0.276669	0.318164	0.719273	0.00250764	0.448515	0.0935706	-0.237675	0.393673	0.581769	0.0229023	0.251205	0.366467	0.86268	3.48699e-05	0.0308479	0.913097	0.318507	0.247272	-0.390233	0.150432	0.377832	0.164984	0.877983	1.68114e-05	-0.186557	0.505582
CA_C0464	turquoise	0.796148	0.000383615	-0.0438904	0.876575	0.712765	0.00286008	-0.569941	0.0265438	0.757357	0.00107555	0.769672	0.000791847	-0.765338	0.00088374	0.76719	0.000843458	-0.201131	0.472268	-0.115431	0.682062	0.226008	0.417971	-0.676636	0.00560241	0.109189	0.698488	0.217638	0.435867	0.456801	0.0869438	-0.16597	0.554414	0.49471	0.0608269	0.286776	0.300065	0.170654	0.543129	-0.647786	0.00902073	0.155541	0.579898	-0.508233	0.0530667	-0.0113605	0.967948	0.169949	0.544821
CA_C0465	blue	0.415617	0.123387	-0.720236	0.00245855	0.411992	0.127028	-0.650913	0.00858647	0.363203	0.18331	0.505163	0.054761	-0.365063	0.18091	0.474488	0.0739253	0.0103704	0.97074	0.486518	0.0659112	-0.510185	0.0520094	-0.461192	0.083571	0.491956	0.0625034	0.396878	0.143	-0.0686216	0.808006	0.474513	0.0739082	0.264067	0.341589	0.749507	0.00129572	-0.0220701	0.937772	-0.0595749	0.832964	-0.339392	0.215876	0.122681	0.663148	0.719813	0.00247999	-0.0415873	0.883009
CA_C0466	turquoise	0.624132	0.0128889	0.449648	0.092644	0.781544	0.000579063	-0.308964	0.262503	0.810607	0.000246851	0.602495	0.017453	-0.643753	0.00960596	0.721965	0.00237239	-0.346161	0.20627	-0.500639	0.0573291	0.182091	0.516004	-0.0572554	0.839388	-0.244204	0.380412	0.211198	0.449896	0.684245	0.00489956	-0.427737	0.111734	0.0278036	0.921647	0.182636	0.514726	0.693657	0.00412877	-0.486436	0.0659639	0.331599	0.22728	-0.164798	0.557254	-0.412051	0.126968	0.115114	0.682893
CA_C0467	turquoise	0.621791	0.0133322	-0.308783	0.262798	0.542365	0.0367258	-0.414489	0.124512	0.544501	0.0358464	0.589447	0.0207508	-0.555706	0.0314897	0.753025	0.00119294	0.163769	0.559753	-0.0847438	0.763965	-0.0853783	0.762245	-0.746672	0.00138365	0.00680008	0.980811	0.137502	0.625072	0.273927	0.32318	0.125916	0.654766	0.301409	0.274956	0.41515	0.123852	0.0251737	0.92904	-0.726236	0.0021699	-0.121062	0.667354	-0.441006	0.0998749	0.196372	0.483028	0.28414	0.304725
CA_C0468	turquoise	0.800377	0.000338423	0.188721	0.500568	0.819878	0.000182431	-0.647873	0.00900845	0.885798	1.11487e-05	0.810404	0.000248446	-0.80969	0.000254121	0.699653	0.00369025	-0.479881	0.0702507	-0.145523	0.60482	0.362005	0.184868	-0.436254	0.104016	0.169852	0.545053	0.244914	0.378987	0.535525	0.0396501	-0.324124	0.238566	0.479383	0.0705849	0.217339	0.436513	0.424057	0.115188	-0.411224	0.127809	0.269141	0.332043	-0.396052	0.143909	-0.17561	0.531298	-0.014154	0.960071
CA_C0469	blue	0.609305	0.0159005	-0.6173	0.0142159	0.582471	0.0226989	-0.600378	0.0179586	0.518945	0.047455	0.643087	0.00970539	-0.543806	0.0361311	0.763672	0.000921286	0.0589487	0.834697	0.244147	0.380528	-0.551768	0.0329725	-0.514999	0.0494686	0.260697	0.348013	0.476746	0.0723703	0.188601	0.500845	0.315497	0.252015	0.21206	0.448003	0.822936	0.000164498	0.0774545	0.783803	-0.414951	0.12405	-0.177943	0.52577	0.0619675	0.826348	0.605173	0.0168292	0.190414	0.496661
CA_C0470	turquoise	0.623704	0.012969	-0.523191	0.0453566	0.67915	0.00536195	-0.949943	6.13027e-08	0.642237	0.00983345	0.764228	0.000908614	-0.623752	0.0129601	0.510032	0.0520917	-0.539028	0.0381315	0.608168	0.016152	-0.411061	0.127974	-0.16811	0.549246	0.74976	0.00128808	0.68412	0.00491047	0.14399	0.60867	0.190104	0.497376	0.414437	0.124564	0.841092	8.52891e-05	0.277668	0.316346	0.258146	0.35292	-0.030357	0.914475	0.381654	0.160403	0.666399	0.00667132	-0.297145	0.282137
CA_C0471	blue	0.523283	0.045312	-0.594133	0.0195159	0.609507	0.0158561	-0.719667	0.00248744	0.521672	0.0460996	0.62863	0.0120691	-0.4971	0.0593986	0.613172	0.0150674	-0.242006	0.384849	0.443713	0.0975692	-0.720019	0.00246953	-0.0948597	0.736662	0.469783	0.0772423	0.686339	0.0047189	0.166914	0.552132	0.29278	0.289605	0.114302	0.685023	0.961454	1.15337e-08	0.286334	0.300842	0.0494282	0.861133	-0.127317	0.65115	0.517405	0.0482334	0.710666	0.00298186	-0.238271	0.392452
CA_C0472	brown	-0.0232797	0.934368	0.771846	0.000748748	0.0972176	0.730339	0.165826	0.554763	0.136811	0.626827	-0.0408072	0.88519	-0.0618327	0.826721	-0.158056	0.573708	-0.535533	0.0396464	-0.356524	0.1921	0.40763	0.131506	0.642484	0.00979614	-0.205844	0.461727	0.0623723	0.82523	0.38452	0.157025	-0.643028	0.00971423	-0.149896	0.59389	-0.378999	0.163576	0.469542	0.0774151	0.235565	0.398012	0.537071	0.0389745	0.194656	0.486935	-0.635577	0.0108833	-0.434115	0.105918
CA_C0473	blue	0.356513	0.192115	0.734528	0.00181641	0.320842	0.24363	-0.122611	0.663328	0.405236	0.134009	0.312671	0.25652	-0.428207	0.111297	0.0727632	0.796636	-0.69567	0.00397717	-0.294094	0.287345	0.701829	0.00354065	0.215171	0.441213	-0.0324897	0.908489	0.131309	0.640882	0.555052	0.0317322	-0.78157	0.000578651	0.288613	0.296841	-0.384697	0.156817	0.359791	0.187768	-0.0298125	0.916004	0.692808	0.00419406	-0.191609	0.493912	-0.623376	0.0130308	-0.269385	0.331587
CA_C0474	blue	0.178967	0.523351	0.0568881	0.840406	0.394875	0.145213	-0.327406	0.233569	0.338803	0.216725	0.271154	0.328297	-0.225335	0.419395	0.195921	0.484053	-0.490044	0.0636865	0.130728	0.642371	-0.389679	0.151062	0.553074	0.0324752	0.205	0.463606	0.524226	0.0448559	0.259477	0.350355	-0.11908	0.67252	-0.17029	0.544002	0.46632	0.079751	0.540985	0.0373026	0.402209	0.137219	0.157484	0.575114	0.690257	0.00439516	0.140371	0.617798	-0.265293	0.339267
CA_C0475	yellow	-0.069172	0.806493	-0.678085	0.00546283	-0.0297497	0.91618	-0.287746	0.298359	-0.142819	0.611619	0.0362604	0.897917	0.0887477	0.753126	-0.0104753	0.970444	-0.0117119	0.966956	0.621077	0.0134698	-0.824699	0.000154836	0.225809	0.418391	0.450354	0.0920701	0.480777	0.069653	-0.257034	0.355071	0.462538	0.0825558	-0.114903	0.683446	0.690919	0.00434227	-0.0826055	0.769771	0.458888	0.0853293	-0.263666	0.342349	0.753132	0.00118993	0.797575	0.000367847	-0.370855	0.173566
CA_C0476	black	0.679931	0.00528891	0.546388	0.0350828	0.652021	0.00843667	-0.276176	0.319062	0.705618	0.00329165	0.61145	0.0154342	-0.707415	0.00317858	0.584402	0.0221462	-0.510407	0.0518902	-0.429249	0.110335	0.451437	0.0911943	-0.0961826	0.733112	-0.159258	0.570759	0.271004	0.328577	0.754167	0.00116102	-0.673623	0.0059019	0.272865	0.325134	-0.0355012	0.900044	0.450835	0.0916802	-0.509818	0.0522072	0.612554	0.0151982	-0.284908	0.303362	-0.495787	0.0601802	-0.0743485	0.792294
CA_C0477	turquoise	0.744376	0.00145831	-0.0720439	0.798608	0.825433	0.000150953	-0.696917	0.00388549	0.770337	0.000778456	0.800151	0.000340726	-0.760677	0.000992041	0.727135	0.00212913	-0.633956	0.0111515	0.140515	0.617434	-0.375419	0.167919	0.141725	0.614377	0.304802	0.26932	0.818445	0.000191365	0.607588	0.0162815	-0.258972	0.351327	0.170366	0.54382	0.755166	0.00113368	0.579073	0.0236965	-0.0605762	0.830194	0.350018	0.20092	0.482349	0.0686137	0.269022	0.332265	-0.327776	0.233009
CA_C0478	red	0.219414	0.432037	-0.902555	4.14377e-06	0.173732	0.535767	-0.593028	0.0198019	0.114491	0.684527	0.32743	0.233532	-0.16284	0.562012	0.241466	0.385944	0.107721	0.702372	0.691546	0.00429261	-0.591596	0.0201774	-0.449137	0.093061	0.615865	0.0145077	0.313987	0.254416	-0.345929	0.206595	0.640105	0.0101605	0.279853	0.312396	0.729773	0.00201293	-0.237449	0.394137	0.15158	0.589702	-0.444837	0.0966225	0.19175	0.493588	0.895464	6.42745e-06	0.142207	0.613161
CA_C0479	blue	0.0527684	0.851841	-0.808728	0.000261935	0.0478844	0.865433	-0.430644	0.109056	-0.0471023	0.867613	0.162174	0.563634	-0.0160697	0.954672	0.0910787	0.746835	0.0360649	0.898464	0.687347	0.0046339	-0.757034	0.00108395	-0.0574564	0.838831	0.548004	0.0344389	0.411713	0.127311	-0.325395	0.236623	0.553199	0.0324279	0.0526471	0.852178	0.73588	0.00176345	-0.172346	0.539076	0.351967	0.198252	-0.309823	0.261109	0.546448	0.0350588	0.877239	1.7456e-05	-0.289586	0.295142
CA_C0480	red	-0.389124	0.151697	-0.852218	5.47318e-05	-0.331277	0.227758	-0.0919094	0.744597	-0.420282	0.118807	-0.274977	0.321253	0.435935	0.104298	-0.242795	0.383254	0.43092	0.108804	0.625152	0.0126994	-0.765855	0.000872346	-0.0474215	0.866723	0.379129	0.16342	0.0320712	0.909663	-0.676287	0.0056365	0.837271	9.85699e-05	-0.185563	0.507893	0.495927	0.0600964	-0.34655	0.205727	0.457129	0.0866887	-0.675776	0.00568666	0.450145	0.0922398	0.828222	0.000136924	0.00178072	0.994975
CA_C0481	turquoise	0.691049	0.00433196	-0.432292	0.107558	0.827998	0.000138009	-0.866534	2.92615e-05	0.776827	0.000657188	0.806966	0.000276764	-0.679393	0.00533912	0.745017	0.00143716	-0.397656	0.142146	0.340076	0.214892	-0.511393	0.051363	-0.176044	0.530269	0.485555	0.0665289	0.657337	0.00774583	0.293093	0.289065	0.175901	0.530608	0.217588	0.435974	0.917675	1.43765e-06	0.463921	0.0815221	-0.006461	0.981768	-0.0510618	0.856586	0.353927	0.195591	0.54293	0.0364917	-0.193825	0.488833
CA_C0482	brown	-0.175786	0.530881	-0.36036	0.187019	-0.45595	0.0876086	0.0654743	0.816671	-0.448152	0.0938685	-0.200524	0.473632	0.205706	0.462034	-0.365532	0.180307	0.164687	0.557523	0.40201	0.137433	0.0899648	0.749839	-0.291129	0.292458	0.278531	0.314783	-0.0584455	0.836091	-0.33533	0.221774	0.176628	0.528882	0.327905	0.232815	-0.169294	0.546395	-0.642852	0.00974079	0.0990373	0.725469	-0.120996	0.667526	-0.182078	0.516034	0.307028	0.265661	0.182408	0.515259
CA_C0483	turquoise	0.665082	0.00681969	-0.474759	0.0737376	0.760837	0.000988139	-0.941209	1.70706e-07	0.728473	0.00206955	0.799556	0.000346843	-0.661099	0.00728439	0.611868	0.0153445	-0.484824	0.0670002	0.490987	0.0631011	-0.39957	0.140061	-0.218462	0.434088	0.654369	0.00812586	0.62821	0.012144	0.185219	0.508695	0.191831	0.493403	0.368774	0.176182	0.848821	6.29008e-05	0.359373	0.188319	0.14261	0.612144	-0.0576806	0.83821	0.310544	0.259943	0.592966	0.0198182	-0.228559	0.412593
CA_C0484	blue	0.682167	0.00508413	-0.449405	0.0928424	0.775693	0.000677189	-0.798796	0.000354779	0.702335	0.00350656	0.777575	0.000644243	-0.666482	0.00666199	0.743392	0.00149131	-0.389836	0.150883	0.346413	0.205918	-0.605912	0.01666	-0.0940562	0.738821	0.446479	0.0952511	0.760697	0.000991549	0.356802	0.19173	0.127844	0.64979	0.173806	0.53559	0.952942	4.13311e-08	0.421815	0.117327	-0.0357489	0.89935	0.0202245	0.942968	0.462363	0.0826874	0.584936	0.0219953	-0.230119	0.409322
CA_C0485	turquoise	0.552741	0.0326014	-0.409074	0.130012	0.655727	0.00795024	-0.487083	0.0655513	0.620478	0.0135862	0.582972	0.0225542	-0.492104	0.0624122	0.823045	0.000163889	0.189673	0.498368	-0.0500101	0.859513	-0.414809	0.124192	-0.547899	0.0344804	0.019734	0.944349	0.210845	0.450671	0.194583	0.487103	0.322301	0.241369	0.0520369	0.853875	0.679208	0.0053565	0.273182	0.324551	-0.548772	0.0341356	-0.286675	0.300242	-0.129308	0.646021	0.330876	0.228356	0.240603	0.387697
CA_C0486	brown	-0.751872	0.00122587	-0.47284	0.0750758	-0.609529	0.0158511	0.47026	0.0769013	-0.660883	0.00731029	-0.708032	0.00314044	0.801318	0.000328994	-0.427206	0.112228	0.862266	3.55211e-05	0.0886375	0.753424	-0.49106	0.0630556	-0.0326377	0.908074	-0.196007	0.483857	-0.556888	0.0310542	-0.790313	0.000453923	0.805281	0.000291582	-0.535128	0.039825	-0.00656696	0.981469	-0.350023	0.200914	0.193951	0.488547	-0.794296	0.000404885	0.093073	0.741464	0.30855	0.263176	0.196252	0.483301
CA_C0487	turquoise	0.594837	0.0193354	-0.540569	0.0374775	0.741119	0.00156981	-0.730659	0.00197509	0.676914	0.00557545	0.693264	0.00415889	-0.556969	0.0310248	0.776436	0.000664022	-0.105727	0.707655	0.255803	0.357461	-0.624556	0.0128098	-0.301956	0.274042	0.333847	0.223952	0.516061	0.0489205	0.187718	0.502889	0.348877	0.202493	0.0915868	0.745466	0.931246	4.60889e-07	0.375555	0.167753	-0.169975	0.544758	-0.233375	0.402539	0.266778	0.336469	0.580621	0.0232379	-0.0408202	0.885154
CA_C0488	blue	0.686592	0.00469744	-0.341972	0.212182	0.767201	0.000843234	-0.654371	0.00812553	0.677854	0.00548492	0.74194	0.00154107	-0.667794	0.0065169	0.806341	0.000282188	-0.341501	0.212853	0.185761	0.507433	-0.647633	0.0090424	-0.00296658	0.991628	0.257657	0.353865	0.793586	0.000413299	0.477913	0.0715766	0.00964067	0.972798	0.0501022	0.859257	0.930913	4.75215e-07	0.462224	0.0827917	-0.182978	0.513926	0.150657	0.591995	0.505274	0.0546986	0.480055	0.0701343	-0.249228	0.370376
CA_C0489	turquoise	0.215844	0.439751	0.228717	0.412261	0.556484	0.0312025	-0.268879	0.332533	0.492983	0.0618744	0.30348	0.271508	-0.268606	0.333042	0.363267	0.183228	-0.465308	0.0804943	-0.119855	0.670497	-0.447551	0.094364	0.669447	0.00633752	-0.015695	0.955728	0.500707	0.0572898	0.390292	0.150365	-0.18023	0.520375	-0.393564	0.146675	0.510943	0.0516031	0.826967	0.000143099	0.277621	0.316432	0.206514	0.460238	0.746564	0.00138708	-0.0344032	0.903122	-0.421361	0.117764
CA_C0490	red	0.0498495	0.85996	-0.294921	0.285928	0.00872666	0.975376	-0.468485	0.0781756	-0.0196841	0.94449	0.167275	0.551261	-0.0914954	0.745712	-0.255929	0.357217	-0.588227	0.0210818	0.7179	0.00257893	-0.201181	0.472156	0.327437	0.233521	0.732556	0.00189595	0.496821	0.0595643	-0.123613	0.660729	0.0294413	0.917046	0.284456	0.304163	0.314117	0.254208	-0.0374985	0.894449	0.774273	0.000702924	0.155471	0.58007	0.586401	0.0215849	0.498638	0.0584929	-0.603044	0.0173237
CA_C0491	red	-0.0274214	0.922721	-0.633973	0.0111486	0.0444211	0.875093	-0.444741	0.0967033	-0.0441364	0.875888	0.115981	0.680621	0.026395	0.925606	-0.0650285	0.8179	-0.205874	0.46166	0.7209	0.0024252	-0.69811	0.00379938	0.248113	0.37259	0.6217	0.0133497	0.494512	0.0609459	-0.278019	0.31571	0.431448	0.108324	-0.00724989	0.979542	0.670439	0.00623183	-0.00547418	0.984552	0.651457	0.00851269	-0.220109	0.430542	0.750554	0.0012644	0.781913	0.000573283	-0.518254	0.0478034
CA_C0492	blue	0.36669	0.178827	0.0314837	0.911312	0.614321	0.0148265	-0.382971	0.158845	0.533568	0.040518	0.440958	0.0999168	-0.39585	0.144133	0.507163	0.0536524	-0.43294	0.106973	-0.00734742	0.979267	-0.556756	0.0311029	0.489879	0.0637894	0.071094	0.801214	0.64104	0.0100161	0.428908	0.11065	-0.133033	0.636465	-0.252497	0.363923	0.671628	0.00610697	0.709387	0.00305804	0.132568	0.637657	0.186616	0.505444	0.717157	0.00261815	0.161393	0.565539	-0.24866	0.371503
CA_C0493	turquoise	0.515825	0.0490419	-0.255164	0.358705	0.692933	0.00418437	-0.51651	0.0486904	0.59127	0.0202634	0.584326	0.0221678	-0.509251	0.0525134	0.705262	0.00331446	-0.293651	0.288105	0.105388	0.708553	-0.731031	0.00195936	0.214032	0.443693	0.146387	0.602653	0.727672	0.00210503	0.417949	0.121083	0.0364116	0.897493	-0.16887	0.547416	0.897464	5.69716e-06	0.579768	0.0234899	-0.0580094	0.837299	0.112547	0.689636	0.654308	0.00813382	0.40758	0.131557	-0.270513	0.329489
CA_C0494	pink	0.23372	0.401823	0.109885	0.69665	0.573576	0.0253811	-0.286632	0.300317	0.490854	0.0631834	0.322769	0.240648	-0.272636	0.325557	0.435278	0.10488	-0.382046	0.159938	-0.0888917	0.752737	-0.589284	0.0207948	0.624944	0.0127379	-0.0201071	0.943298	0.552151	0.0328263	0.396436	0.143486	-0.0874095	0.756744	-0.424552	0.114719	0.626094	0.0125261	0.808506	0.000263771	0.215018	0.441546	0.114295	0.685041	0.788521	0.00047751	0.0831539	0.768281	-0.399159	0.140507
CA_C0495	blue	0.442837	0.0983113	-0.143441	0.610052	0.570802	0.0262647	-0.394264	0.145893	0.459302	0.0850111	0.489179	0.0642273	-0.450701	0.0917891	0.571113	0.0261647	-0.392183	0.148225	0.105753	0.707585	-0.708727	0.00309795	0.424044	0.1152	0.116145	0.68019	0.828785	0.000134225	0.502882	0.0560451	-0.121684	0.665736	-0.198969	0.477141	0.799512	0.000347297	0.538989	0.0381485	0.0233617	0.934137	0.258525	0.352188	0.79037	0.000453195	0.350129	0.200768	-0.359765	0.187802
CA_C0496	blue	0.450892	0.0916344	-0.0634928	0.822136	0.720206	0.00246008	-0.4415	0.0994514	0.629583	0.0119008	0.525968	0.0440222	-0.463171	0.0820817	0.671229	0.00614868	-0.335124	0.222075	-0.0406616	0.885597	-0.659853	0.00743472	0.364411	0.181749	0.0365759	0.897033	0.650191	0.00868526	0.463927	0.0815175	-0.0372999	0.895005	-0.29363	0.288141	0.803464	0.00030827	0.742161	0.00153342	-0.00650797	0.981635	0.122662	0.663195	0.680517	0.00523462	0.223734	0.422794	-0.372342	0.171713
CA_C0497	green	0.208163	0.456584	-0.233532	0.402213	0.281259	0.309867	-0.255074	0.35888	0.160309	0.568187	0.257905	0.353387	-0.217272	0.436657	0.282773	0.307158	-0.322794	0.24061	0.260685	0.348035	-0.74401	0.00147053	0.523345	0.0452821	0.187325	0.5038	0.775822	0.00067488	0.305295	0.268507	-0.0373106	0.894975	-0.219387	0.432096	0.695384	0.00399843	0.312897	0.256158	0.228384	0.41296	0.194748	0.486726	0.886259	1.0872e-05	0.445677	0.095919	-0.398194	0.141558
CA_C0498	green	0.0969915	0.730944	0.198228	0.478818	0.404369	0.134923	-0.173137	0.537188	0.328274	0.232258	0.17972	0.521576	-0.151182	0.59069	0.223079	0.424188	-0.440501	0.10031	-0.0545967	0.846763	-0.497183	0.0593497	0.769201	0.000801426	-0.00642915	0.981858	0.519321	0.0472662	0.347231	0.204777	-0.166559	0.552991	-0.43401	0.106012	0.467142	0.0791499	0.737873	0.00168763	0.367477	0.177824	0.199027	0.47701	0.84126	8.47415e-05	0.017776	0.949864	-0.499902	0.0577558
CA_C0499	blue	0.575365	0.0248232	-0.500002	0.0576977	0.665841	0.00673388	-0.659462	0.00748244	0.568892	0.0268866	0.655609	0.00796535	-0.54883	0.0341129	0.708274	0.00312561	-0.243117	0.382603	0.314281	0.253947	-0.74161	0.00155256	-0.0378277	0.893527	0.344151	0.209094	0.74764	0.0013531	0.304245	0.27024	0.189926	0.497786	0.0411803	0.884147	0.971049	1.83663e-09	0.363487	0.182942	-0.0695337	0.805499	-0.0217484	0.938678	0.538716	0.0382651	0.62171	0.0133479	-0.108352	0.700701
CA_C0500	blue	0.623262	0.0130523	-0.370648	0.173825	0.654506	0.00810798	-0.579572	0.0235479	0.555858	0.0314335	0.66517	0.00680965	-0.601743	0.0176313	0.722719	0.00233558	-0.313652	0.25495	0.227535	0.414747	-0.67356	0.00590823	0.0369583	0.895962	0.256432	0.356238	0.79836	0.000359398	0.432214	0.107629	-0.00151274	0.995731	0.0451162	0.873153	0.897917	5.54187e-06	0.359971	0.187531	-0.157833	0.574257	0.186938	0.504698	0.550737	0.0333693	0.513596	0.0501993	-0.306365	0.266747
CA_C0501	turquoise	0.408562	0.13054	0.282697	0.307294	0.314122	0.254201	-0.298136	0.280459	0.287091	0.299509	0.402949	0.136429	-0.466994	0.0792583	0.133923	0.634189	-0.82312	0.000163466	0.15441	0.582691	0.014408	0.959355	0.520379	0.0467385	0.262218	0.345105	0.736239	0.00174959	0.591581	0.0201812	-0.643781	0.00960188	0.209526	0.453573	0.188217	0.501734	0.292784	0.289598	0.235888	0.397344	0.727123	0.00212967	0.524756	0.044601	-0.0179381	0.949407	-0.650408	0.00865559
CA_C0502	yellow	-0.134136	0.633647	-0.0736783	0.794129	-0.48998	0.0637262	0.0551081	0.845343	-0.481597	0.0691095	-0.169022	0.547051	0.113116	0.688139	-0.555518	0.0315591	-0.331819	0.226952	0.493952	0.0612847	0.24662	0.375567	0.146765	0.601708	0.409303	0.129776	0.229696	0.410206	-0.089999	0.749747	-0.260773	0.347867	0.419882	0.119195	-0.290341	0.293827	-0.565999	0.0278498	0.407445	0.131698	0.390089	0.150595	0.109633	0.697317	0.187082	0.504364	-0.0963407	0.732688
CA_C0503	yellow	0.145875	0.603937	0.0689806	0.807019	-0.0934482	0.740455	-0.312266	0.257169	-0.013506	0.961898	0.16411	0.558923	-0.186307	0.506162	-0.338118	0.217715	-0.560699	0.0296819	0.428623	0.110912	0.586795	0.0214757	-0.116601	0.678996	0.564671	0.0283008	0.0940014	0.738968	-0.0392759	0.889473	-0.294714	0.286282	0.67028	0.00624867	-0.308437	0.26336	-0.31053	0.259965	0.373824	0.169879	0.35641	0.192253	-0.210594	0.451222	0.00345959	0.990237	-0.153982	0.583748
CA_C0504	blue	0.749573	0.00129372	-0.384755	0.156749	0.785229	0.000523439	-0.848757	6.30639e-05	0.724835	0.00223473	0.836823	0.000100232	-0.744312	0.00146047	0.711513	0.00293225	-0.539906	0.037758	0.391207	0.149326	-0.482473	0.0685327	-0.0803415	0.77593	0.522524	0.0456816	0.822219	0.000168566	0.417983	0.121049	-0.00618627	0.982543	0.30249	0.273153	0.890783	8.44573e-06	0.388148	0.152816	-0.00534222	0.984925	0.155533	0.579917	0.442236	0.0988223	0.548768	0.0341374	-0.357776	0.190432
CA_C0505	brown	0.409835	0.129229	0.344638	0.208407	0.371266	0.173053	-0.333181	0.224935	0.367405	0.177917	0.419285	0.119776	-0.473867	0.0743573	0.143585	0.609689	-0.821497	0.000172745	0.0963264	0.732727	0.121531	0.666136	0.460055	0.0844351	0.260541	0.348311	0.609235	0.0159157	0.54349	0.0362609	-0.616246	0.0144297	0.221395	0.427785	0.127258	0.651302	0.366664	0.17886	0.241233	0.386416	0.703768	0.00341144	0.414424	0.124577	-0.118034	0.675249	-0.52816	0.042989
CA_C0506	brown	0.487013	0.0655957	-0.0957254	0.734339	0.413844	0.125159	-0.553386	0.0323572	0.372483	0.171538	0.535287	0.0397551	-0.51867	0.0475937	0.257956	0.353287	-0.712348	0.00288395	0.399317	0.140336	-0.20459	0.46452	0.259665	0.349993	0.493075	0.0618182	0.766129	0.000866363	0.409509	0.129564	-0.30915	0.2622	0.321031	0.243335	0.473207	0.074818	0.218079	0.434914	0.256805	0.355515	0.410283	0.12877	0.517387	0.048243	0.326848	0.234413	-0.577977	0.0240256
CA_C0507	blue	0.560988	0.0295799	-0.578229	0.0239496	0.693681	0.00412693	-0.829673	0.000130058	0.630792	0.0116898	0.692771	0.00419691	-0.541054	0.0372736	0.629366	0.0119389	-0.287649	0.29853	0.455992	0.0875762	-0.613728	0.0149505	-0.183981	0.511581	0.54265	0.0366074	0.601765	0.0176261	0.115271	0.682482	0.334615	0.222823	0.178441	0.524593	0.942411	1.49697e-07	0.348817	0.202577	0.0982241	0.727644	-0.170027	0.544634	0.410173	0.128882	0.674267	0.00583683	-0.241794	0.385279
CA_C0508	blue	0.295212	0.285431	-0.564163	0.0284745	0.322801	0.240599	-0.583021	0.0225404	0.221422	0.427727	0.405728	0.133492	-0.292273	0.290479	0.259761	0.349808	-0.369079	0.175797	0.622361	0.0132233	-0.728197	0.00208171	0.215154	0.44125	0.579489	0.0235726	0.762966	0.000937584	0.0579782	0.837385	0.212031	0.448067	0.0889411	0.752603	0.831124	0.000123481	0.143761	0.609246	0.390875	0.149703	-0.00167862	0.995263	0.768631	0.000813165	0.754519	0.00115135	-0.395981	0.143988
CA_C0509	blue	0.128168	0.648956	-0.386854	0.154308	0.193426	0.489747	-0.293459	0.288436	0.0754837	0.789188	0.20199	0.470337	-0.129723	0.644952	0.187226	0.504029	-0.247091	0.374628	0.401338	0.138153	-0.772316	0.00073969	0.430844	0.108874	0.300501	0.276476	0.673401	0.00592442	0.104397	0.711186	0.124918	0.657348	-0.18421	0.511047	0.712558	0.00287189	0.196494	0.48275	0.338865	0.216635	0.0830247	0.768632	0.856725	4.52644e-05	0.574122	0.0252098	-0.529193	0.0425085
CA_C0510	yellow	-0.187879	0.502515	-0.390631	0.14998	-0.126148	0.654167	-0.0553876	0.844568	-0.240329	0.388254	-0.115035	0.6831	0.18425	0.510953	-0.128727	0.647517	-0.0763528	0.786812	0.427279	0.112159	-0.740055	0.00160769	0.517855	0.0480052	0.245307	0.378196	0.457965	0.086041	-0.155656	0.579615	0.233649	0.401971	-0.279749	0.312583	0.505129	0.0547795	0.0187457	0.947132	0.498271	0.0587081	-0.0547112	0.846445	0.851697	5.59245e-05	0.551023	0.0332589	-0.303878	0.270847
CA_C0511	brown	0.436195	0.104068	0.522301	0.0457906	0.497914	0.0589182	-0.247603	0.373607	0.505688	0.0544683	0.429922	0.109716	-0.499793	0.0578192	0.294229	0.287112	-0.720307	0.00245496	-0.190845	0.495669	0.17613	0.530063	0.440792	0.100059	0.00829142	0.976604	0.474426	0.0739686	0.642761	0.00975446	-0.659896	0.00742949	0.088215	0.754565	0.079755	0.777528	0.562701	0.0289795	0.0387976	0.890812	0.598764	0.0183517	0.28269	0.307307	-0.325654	0.236227	-0.342052	0.212068
CA_C0512	turquoise	0.755446	0.00112613	-0.314062	0.254296	0.731913	0.00192246	-0.835021	0.000107154	0.69103	0.00433341	0.828583	0.00013519	-0.757083	0.00108266	0.632506	0.0113957	-0.611377	0.0154498	0.404453	0.134834	-0.321768	0.242193	-0.103814	0.712734	0.554039	0.0321112	0.797264	0.000371238	0.428095	0.111401	-0.10391	0.712479	0.409759	0.129307	0.759989	0.0010089	0.319535	0.245663	0.00465673	0.986859	0.253866	0.361239	0.350122	0.200777	0.481682	0.0690534	-0.326901	0.234333
CA_C0513	blue	0.347314	0.204662	-0.268047	0.334089	0.543688	0.0361793	-0.400086	0.139502	0.437096	0.103273	0.42178	0.117361	-0.342612	0.211271	0.555165	0.0316904	-0.207054	0.45904	0.122059	0.664763	-0.765389	0.00088262	0.295219	0.285417	0.118599	0.673775	0.666928	0.00661245	0.317209	0.24931	0.114512	0.684471	-0.249875	0.369093	0.82716	0.000142135	0.507297	0.0535789	0.0323851	0.908783	-0.0182633	0.948491	0.709511	0.00305058	0.413507	0.125497	-0.235012	0.399151
CA_C0514	blue	0.45601	0.0875622	-0.300158	0.277051	0.645648	0.0093275	-0.488425	0.0647015	0.539417	0.0379657	0.53077	0.0417829	-0.446044	0.0956131	0.667766	0.00651997	-0.232627	0.404092	0.125098	0.656883	-0.775442	0.000681681	0.215205	0.44114	0.14782	0.599069	0.704804	0.00334389	0.368333	0.176739	0.108437	0.700476	-0.196678	0.482332	0.900721	4.65644e-06	0.539469	0.0379435	-0.0381726	0.892561	0.00972758	0.972553	0.673672	0.00589688	0.440883	0.0999814	-0.255455	0.358138
CA_C0515	turquoise	0.6596	0.00746562	-0.147179	0.600672	0.839228	9.15705e-05	-0.578883	0.0237533	0.756447	0.00109937	0.714659	0.00275368	-0.655208	0.00801695	0.842425	8.10177e-05	-0.358366	0.189649	-0.00638571	0.98198	-0.605553	0.0167421	0.12788	0.649698	0.101025	0.720161	0.735924	0.00176174	0.563822	0.0285917	-0.070149	0.803809	-0.095001	0.736283	0.870651	2.41187e-05	0.664564	0.0068788	-0.204	0.465837	0.168315	0.548753	0.520223	0.046816	0.290181	0.294106	-0.214379	0.442938
CA_C0516	green	0.0912224	0.746448	-0.0771758	0.784563	0.340623	0.214108	-0.220159	0.430435	0.234968	0.399243	0.179966	0.520995	-0.121014	0.66748	0.242734	0.383378	-0.31802	0.248034	0.122147	0.664534	-0.710272	0.00300513	0.663412	0.00701159	0.0964275	0.732456	0.611248	0.0154775	0.236627	0.395825	0.014818	0.958199	-0.402039	0.137402	0.638135	0.0104702	0.555285	0.0316458	0.35323	0.196535	0.0723456	0.797781	0.919423	1.25579e-06	0.279792	0.312504	-0.476381	0.0726201
CA_C0517	brown	-0.599083	0.0182734	-0.539349	0.0379945	-0.445008	0.0964792	0.341094	0.213434	-0.511009	0.051568	-0.549011	0.034042	0.655382	0.00799454	-0.242682	0.383483	0.816464	0.000204312	0.10314	0.714527	-0.602466	0.0174599	-0.0744569	0.791997	-0.159998	0.568949	-0.387499	0.153563	-0.656073	0.00790586	0.812991	0.000228734	-0.509898	0.0521638	0.16855	0.548186	-0.263202	0.343231	0.109161	0.698562	-0.803847	0.000304688	0.145615	0.604589	0.392446	0.147929	0.311062	0.259106
CA_C0518	brown	-0.429535	0.110072	-0.585823	0.0217462	-0.30647	0.266576	0.264773	0.340251	-0.385811	0.155518	-0.397429	0.142395	0.499018	0.0582706	-0.0404527	0.886181	0.811171	0.000242464	0.0698459	0.804641	-0.677982	0.00547264	-0.162582	0.562641	-0.186567	0.505559	-0.278511	0.314818	-0.551429	0.0331027	0.771382	0.000757788	-0.483312	0.067983	0.304239	0.270251	-0.222086	0.426308	-0.0668381	0.812914	-0.695697	0.00397515	0.141847	0.61407	0.435101	0.105038	0.266993	0.336065
CA_C0519	blue	0.45126	0.0913373	-0.505235	0.0547203	0.55052	0.0334533	-0.418754	0.120294	0.472693	0.0751786	0.487327	0.0653961	-0.390613	0.15	0.746336	0.00139437	0.196679	0.48233	0.0529566	0.851318	-0.658376	0.00761619	-0.337596	0.218471	0.0401212	0.887109	0.366964	0.178478	0.167313	0.551168	0.360938	0.186261	-0.0736399	0.794234	0.79914	0.000351167	0.231167	0.407132	-0.41323	0.125776	-0.265034	0.339758	0.15891	0.571613	0.47888	0.0709228	0.267679	0.334778
CA_C0521	turquoise	0.333082	0.225081	0.53373	0.0404457	0.596346	0.0189527	0.112561	0.689599	0.573168	0.0255096	0.27541	0.320461	-0.341592	0.212724	0.681456	0.0051486	-0.00222706	0.993715	-0.789492	0.000464605	-0.117429	0.676831	0.227693	0.414414	-0.670276	0.00624911	0.0978942	0.728527	0.641185	0.00999376	-0.358729	0.189168	-0.469205	0.0776569	0.171112	0.542031	0.767691	0.000832839	-0.598976	0.0182996	0.227146	0.415566	0.0557114	0.843669	-0.525685	0.0441567	0.0765897	0.786165
CA_C0522	pink	-0.120885	0.667815	0.522807	0.0455437	0.297565	0.281425	0.22559	0.418854	0.248918	0.370991	-0.0890643	0.752271	0.06898	0.807021	0.189703	0.4983	-0.110702	0.694495	-0.541297	0.0371713	-0.31324	0.255608	0.775537	0.000679973	-0.497833	0.0589655	0.078955	0.779708	0.316836	0.249898	-0.199736	0.47541	-0.747617	0.00135381	0.139353	0.620376	0.836732	0.000100575	0.103393	0.713853	0.0950328	0.736197	0.568148	0.0271321	-0.420875	0.118233	-0.398398	0.141336
CA_C0523	turquoise	0.737914	0.00168612	-0.403979	0.135336	0.759396	0.00102362	-0.873429	2.10899e-05	0.705058	0.00332754	0.831812	0.000120458	-0.734849	0.00180373	0.664428	0.00689436	-0.565354	0.0280684	0.445235	0.0962892	-0.447656	0.0942767	-0.0966528	0.731852	0.579755	0.0234935	0.801639	0.000325821	0.359099	0.18868	0.00226771	0.9936	0.345945	0.206572	0.871397	2.32719e-05	0.353611	0.196018	0.0539033	0.848688	0.17726	0.527385	0.42939	0.110206	0.567356	0.027395	-0.380607	0.161649
CA_C0524	pink	-0.217446	0.43628	0.700007	0.0036656	0.00448594	0.987341	0.367323	0.178021	0.000984589	0.997221	-0.23342	0.402446	0.146606	0.602104	-0.155748	0.579386	-0.26495	0.339916	-0.46579	0.0801396	0.103811	0.712743	0.782678	0.000561458	-0.419111	0.119945	-0.00343323	0.990311	0.290135	0.294186	-0.462472	0.0826058	-0.499417	0.058038	-0.272304	0.326171	0.544719	0.0357579	0.214532	0.442605	0.373277	0.170554	0.372125	0.171983	-0.584481	0.0221237	-0.384668	0.156851
CA_C0525	pink	-0.332717	0.22562	0.420469	0.118626	-0.0947755	0.736888	0.414505	0.124496	-0.138547	0.622419	-0.335174	0.222002	0.289947	0.294512	-0.14836	0.597719	-0.00771625	0.978227	-0.365809	0.179953	-0.207686	0.45764	0.729571	0.00202167	-0.420385	0.118707	-0.0261007	0.926434	0.0936482	0.739917	-0.179108	0.523018	-0.631145	0.0116287	-0.0889996	0.752445	0.438936	0.101664	0.211958	0.448229	0.192523	0.491814	0.491665	0.0626822	-0.342722	0.211115	-0.143356	0.610267
CA_C0526	turquoise	-0.702836	0.00347303	-0.100068	0.722715	-0.543486	0.0362626	0.453251	0.0897406	-0.592196	0.0200194	-0.655528	0.00797577	0.693738	0.00412254	-0.548495	0.0342447	0.35789	0.190281	0.073644	0.794223	-0.349848	0.201155	0.466809	0.0793927	-0.139042	0.621165	-0.292345	0.290356	-0.535456	0.0396805	0.362836	0.183787	-0.533824	0.0404038	-0.108841	0.699407	-0.104244	0.711591	0.486298	0.066052	-0.31904	0.246437	0.413056	0.125952	0.0961541	0.733189	-0.0733519	0.795023
CA_C0527	turquoise	-0.73178	0.001928	0.367936	0.177242	-0.603027	0.0173278	0.777873	0.000639158	-0.623884	0.0129354	-0.770497	0.000775259	0.7047	0.00335064	-0.57732	0.0242242	0.338282	0.217478	-0.342194	0.211867	-0.032316	0.908976	0.613548	0.0149883	-0.511283	0.0514214	-0.396387	0.14354	-0.245497	0.377815	-0.02238	0.9369	-0.633709	0.0111928	-0.47787	0.0716054	6.78445e-05	0.999809	0.252832	0.363266	-0.0474317	0.866695	0.238238	0.392521	-0.386483	0.154738	0.203491	0.466975
CA_C0528	black	-0.580744	0.0232017	-0.385372	0.15603	-0.546646	0.0349794	0.159383	0.570453	-0.621841	0.0133228	-0.493136	0.0617806	0.566838	0.0275681	-0.618113	0.0140527	0.0664638	0.813944	0.540447	0.037529	-0.503522	0.0556822	0.514724	0.049611	0.310501	0.260011	0.0919282	0.744546	-0.541696	0.0370045	0.378826	0.163784	-0.262221	0.3451	0.129981	0.644292	-0.261878	0.345754	0.787855	0.000486533	-0.230693	0.408122	0.694345	0.00407645	0.486505	0.0659198	-0.312228	0.257231
CA_C0529	turquoise	0.410331	0.12872	-0.676125	0.00565235	0.066311	0.814365	-0.450316	0.0921006	0.070821	0.801963	0.392939	0.147375	-0.338342	0.21739	0.249643	0.369553	0.1058	0.707459	0.505005	0.054849	-0.0247953	0.930105	-0.835653	0.000104683	0.478969	0.0708631	0.19148	0.494208	-0.120024	0.670058	0.267078	0.335906	0.660365	0.00737269	0.289781	0.294802	-0.597092	0.0187656	-0.323753	0.239135	-0.105883	0.707239	-0.399524	0.140111	0.590305	0.0205203	0.210666	0.451064
CA_C0530	red	0.385404	0.155992	-0.797122	0.000372794	0.143682	0.609444	-0.439259	0.101384	0.0951355	0.735922	0.388245	0.152705	-0.303649	0.271227	0.385409	0.155986	0.206189	0.46096	0.48816	0.0648687	-0.400285	0.139287	-0.679473	0.00533163	0.399537	0.140096	0.314221	0.254043	-0.107442	0.70311	0.403476	0.135869	0.40558	0.133647	0.56695	0.0275305	-0.44309	0.0980963	-0.316085	0.251085	-0.195864	0.484182	-0.104922	0.709791	0.737177	0.00171381	0.11739	0.676933
CA_C0531	turquoise	-0.801138	0.000330779	0.350167	0.200716	-0.794183	0.000406222	0.854094	5.061e-05	-0.804967	0.000294409	-0.864118	3.26811e-05	0.77512	0.000687471	-0.754176	0.00116079	0.3302	0.229366	-0.244773	0.379269	0.0892948	0.751648	0.579454	0.0235832	-0.454018	0.0891312	-0.415275	0.123727	-0.302446	0.273226	-0.0768714	0.785395	-0.51353	0.0502341	-0.630181	0.011796	-0.247276	0.374259	0.285201	0.302844	0.00993881	0.971957	0.169779	0.545229	-0.36661	0.178929	0.0263776	0.925655
CA_C0532	turquoise	0.50564	0.0544947	0.704669	0.00335265	0.27806	0.315636	0.00908335	0.97437	0.32097	0.24343	0.371702	0.172509	-0.551893	0.0329248	0.226463	0.417009	-0.652886	0.00832112	-0.356914	0.19158	0.57998	0.0234269	0.203356	0.467276	-0.178115	0.525362	0.39557	0.144443	0.825488	0.000150666	-0.988018	6.18341e-12	0.320454	0.244232	-0.318925	0.246617	0.185831	0.507269	-0.3632	0.183315	0.955022	3.09637e-08	-0.13515	0.63106	-0.569473	0.0266964	-0.183749	0.512123
CA_C0533	turquoise	0.407596	0.131542	0.375525	0.16779	0.296384	0.283432	-0.0443456	0.875304	0.395385	0.144648	0.311126	0.259003	-0.394911	0.145174	0.35434	0.195033	-0.00238372	0.993273	-0.456516	0.0871667	0.675876	0.00567684	-0.571316	0.0260992	-0.257227	0.354697	-0.286997	0.299675	0.326809	0.234473	-0.348152	0.203498	0.34935	0.20184	-0.356187	0.192551	0.0292136	0.917686	-0.673386	0.00592595	0.239133	0.39069	-0.828225	0.000136908	-0.512135	0.0509688	0.410467	0.128581
CA_C0534	turquoise	-0.399884	0.139721	-0.266563	0.336874	-0.319283	0.246057	0.403334	0.13602	-0.312601	0.256631	-0.425248	0.114061	0.469112	0.0777236	-0.0524662	0.852681	0.916222	1.60496e-06	-0.262283	0.34498	-0.109884	0.696654	-0.491589	0.062729	-0.412137	0.12688	-0.709034	0.00307932	-0.503672	0.0555975	0.60571	0.0167061	-0.318064	0.247966	-0.151683	0.589445	-0.28389	0.305169	-0.383292	0.158466	-0.708201	0.00313006	-0.488683	0.0645389	-0.00139476	0.996064	0.488358	0.0647433
CA_C0535	blue	0.225511	0.419022	-0.149481	0.594923	0.477392	0.07193	-0.131463	0.640487	0.361866	0.185049	0.259537	0.35024	-0.208265	0.456357	0.597864	0.0185736	0.0570605	0.839928	-0.168146	0.549159	-0.807506	0.000272149	0.320727	0.243807	-0.218961	0.433011	0.46851	0.0781579	0.329201	0.230863	0.126959	0.652072	-0.502766	0.056111	0.73339	0.00186197	0.568243	0.0271005	-0.185605	0.507795	-0.0810963	0.773875	0.630066	0.0118161	0.237655	0.393715	-0.100644	0.721179
CA_C0536	yellow	-0.0172094	0.95146	-0.459999	0.0844783	0.0322211	0.909243	-0.212579	0.446868	-0.0868575	0.758238	0.0615977	0.82737	0.0197629	0.944268	0.0368156	0.896361	-0.147731	0.599291	0.471041	0.076345	-0.788141	0.000482644	0.428015	0.111476	0.326939	0.234276	0.608526	0.0160725	-0.0327141	0.907859	0.229483	0.410653	-0.190841	0.495679	0.648512	0.00891842	0.0690905	0.806717	0.424272	0.114983	-0.0451118	0.873165	0.851198	5.7087e-05	0.628523	0.0120882	-0.22014	0.430476
CA_C0537	blue	-0.402575	0.136829	-0.143084	0.610951	-0.669256	0.0063581	0.168518	0.548263	-0.598854	0.0183295	-0.410213	0.128842	0.400393	0.139171	-0.737548	0.00169982	0.0818882	0.771721	0.405821	0.133395	0.492459	0.0621947	-0.24262	0.383608	0.339269	0.216053	-0.40197	0.137475	-0.539869	0.0377735	0.117395	0.67692	0.418394	0.120646	-0.571674	0.0259846	-0.739237	0.00163728	0.372465	0.17156	-0.0944888	0.737658	-0.382846	0.158992	0.0696167	0.805271	0.158385	0.572901
CA_C0538	red	0.251117	0.36664	-0.883156	1.28509e-05	0.100159	0.722473	-0.607678	0.0162612	0.0817844	0.772003	0.337733	0.218273	-0.190391	0.496713	0.162731	0.562278	0.106226	0.70633	0.721896	0.0023758	-0.314537	0.25354	-0.676316	0.0056337	0.683212	0.00499059	0.186916	0.504749	-0.381575	0.160497	0.595342	0.0192066	0.503102	0.0559203	0.533729	0.0404461	-0.423404	0.115808	0.0851201	0.762945	-0.423153	0.116047	-0.10371	0.713012	0.829948	0.000128792	0.20818	0.456545
CA_C0539	yellow	0.943277	1.35943e-07	0.0518206	0.854476	0.877523	1.72073e-05	-0.746134	0.00140086	0.875191	1.9339e-05	0.946304	9.58832e-08	-0.953653	3.75031e-08	0.799123	0.000351347	-0.700716	0.00361657	0.0567585	0.840765	0.0143292	0.959577	-0.169495	0.545912	0.304459	0.269886	0.736423	0.00174251	0.734302	0.0018254	-0.459635	0.0847566	0.479894	0.0702419	0.534339	0.0401746	0.437202	0.10318	-0.322674	0.240795	0.538596	0.0383166	0.0625074	0.824857	0.0935387	0.740212	-0.0743614	0.792258
CA_C0540	yellow	0.931653	4.43894e-07	0.0534678	0.849898	0.931361	4.56043e-07	-0.74563	0.00141714	0.9272	6.6175e-07	0.945739	1.02494e-07	-0.939757	1.99347e-07	0.855737	4.72138e-05	-0.637845	0.0105164	-0.00638884	0.981972	-0.0344022	0.903125	-0.177101	0.527761	0.249339	0.370155	0.683801	0.00493851	0.730953	0.00196264	-0.391343	0.149173	0.383953	0.15769	0.575585	0.0247552	0.522747	0.045573	-0.35087	0.199751	0.457475	0.08642	0.065245	0.817303	0.0711072	0.801178	-0.280228	0.31172
CA_C0541	turquoise	0.217937	0.435221	0.445166	0.0963468	0.474332	0.0740336	-0.0963948	0.732543	0.42721	0.112224	0.246484	0.375839	-0.276465	0.318535	0.316029	0.251173	-0.490903	0.0631529	-0.285763	0.30185	-0.241978	0.384907	0.702615	0.00348776	-0.180786	0.519067	0.458702	0.0854721	0.536365	0.0392822	-0.416654	0.122358	-0.369992	0.174648	0.28155	0.309345	0.767311	0.00084089	0.115677	0.681417	0.396858	0.143022	0.621954	0.0133011	-0.251035	0.366802	-0.564409	0.0283902
CA_C0542	turquoise	0.138128	0.623483	-0.491732	0.0626407	-0.0174847	0.950685	-0.0969163	0.731146	-0.0313615	0.911655	0.108212	0.701071	-0.0654344	0.816781	0.23182	0.405771	0.422428	0.11674	0.13597	0.62897	-0.165024	0.556706	-0.625194	0.0126916	0.0496124	0.86062	-0.0533772	0.85015	-0.159109	0.571126	0.360316	0.187077	0.181313	0.517828	0.205216	0.463126	-0.383614	0.158088	-0.413631	0.125373	-0.30326	0.271872	-0.329723	0.230079	0.350467	0.200303	0.239003	0.390957
CA_C0543	turquoise	0.615289	0.0146261	-0.400676	0.138865	0.707514	0.0031724	-0.528933	0.0426292	0.663457	0.00700642	0.643985	0.00957154	-0.558035	0.0306363	0.869342	2.56653e-05	0.109207	0.69844	-0.0312567	0.911949	-0.451944	0.0907861	-0.495348	0.0604432	0.0450259	0.873405	0.320414	0.244295	0.277357	0.316912	0.262648	0.344286	0.0669807	0.812521	0.738422	0.00166723	0.308646	0.26302	-0.54248	0.0366779	-0.2073	0.458495	-0.0532283	0.850563	0.354236	0.195173	0.234499	0.400211
CA_C0544	green	0.144163	0.608236	0.0571509	0.839678	0.50427	0.0552609	-0.205853	0.461708	0.40596	0.133249	0.233066	0.40318	-0.175952	0.530486	0.406038	0.133167	-0.268887	0.332516	-0.099599	0.723968	-0.697784	0.00382278	0.660232	0.00738872	-0.0763118	0.786924	0.524006	0.0449621	0.329045	0.231098	-0.00350627	0.990105	-0.530009	0.0421321	0.653655	0.00821941	0.779365	0.000614142	0.218305	0.434426	0.0354807	0.900101	0.849465	6.12796e-05	0.120295	0.669352	-0.356513	0.192115
CA_C0545	turquoise	0.151583	0.589694	-0.823231	0.000162851	-0.0267433	0.924627	-0.265733	0.338437	-0.121483	0.666258	0.169185	0.546658	-0.0787358	0.780306	0.220568	0.429559	0.256188	0.356712	0.528786	0.0426973	-0.672699	0.00599621	-0.332844	0.225433	0.341889	0.2123	0.396025	0.143939	-0.174738	0.533372	0.466147	0.0798776	0.13739	0.625356	0.632564	0.0113859	-0.407226	0.131926	-0.0949267	0.736482	-0.234995	0.399187	0.256886	0.355358	0.817948	0.000194548	0.0990791	0.725358
CA_C0546	turquoise	0.735544	0.00177648	-0.383771	0.157904	0.85514	4.84262e-05	-0.869245	2.57832e-05	0.804063	0.000302687	0.841271	8.47053e-05	-0.727263	0.00212338	0.770869	0.000767877	-0.452841	0.0900683	0.316642	0.250204	-0.485423	0.0666135	-0.149247	0.595507	0.473591	0.0745496	0.70908	0.00307657	0.361501	0.185524	0.097788	0.728811	0.238459	0.392067	0.908824	2.73156e-06	0.484857	0.0669784	-0.0348892	0.90176	0.0287965	0.918858	0.36406	0.182201	0.508352	0.0530019	-0.183639	0.51238
CA_C0547	yellow	-0.214599	0.442458	-0.317685	0.248562	-0.0630457	0.82337	0.124947	0.657274	-0.158678	0.572183	-0.177691	0.526365	0.240852	0.38719	0.0708346	0.801926	0.325561	0.23637	0.0481651	0.864651	-0.685719	0.00477188	0.241158	0.386568	-0.126837	0.652388	0.0804604	0.775606	-0.191962	0.493101	0.37297	0.170935	-0.474188	0.0741339	0.412131	0.126887	0.0765977	0.786143	0.0736763	0.794134	-0.265214	0.339418	0.498051	0.0588376	0.326001	0.235699	-0.27915	0.313664
CA_C0548	green	0.22726	0.415326	0.16827	0.548859	0.402331	0.137089	-0.311422	0.258526	0.341314	0.21312	0.301959	0.274038	-0.287211	0.299298	0.180665	0.519352	-0.647178	0.00910713	0.121643	0.665844	-0.351944	0.198284	0.696814	0.00389296	0.201699	0.470991	0.642967	0.00972337	0.394603	0.145516	-0.302659	0.272871	-0.169119	0.546816	0.437279	0.103113	0.586387	0.0215888	0.430074	0.109578	0.391574	0.148912	0.793834	0.000410346	0.0826469	0.769658	-0.647802	0.00901846
CA_C0549	blue	0.622576	0.0131824	-0.268783	0.332712	0.708547	0.00310889	-0.564347	0.0284116	0.609316	0.015898	0.66935	0.00634801	-0.612185	0.0152768	0.743334	0.00149328	-0.368332	0.17674	0.151799	0.589157	-0.673145	0.00595054	0.146344	0.602762	0.20136	0.471753	0.817292	0.000198815	0.497092	0.0594036	-0.0598982	0.83207	-0.0282987	0.920256	0.89376	7.1094e-06	0.481733	0.0690198	-0.134355	0.633088	0.224434	0.421306	0.61107	0.015516	0.432629	0.107253	-0.320767	0.243745
CA_C0550	red	0.241994	0.384874	-0.741868	0.00154359	0.190019	0.497571	-0.694803	0.00404188	0.118158	0.674926	0.378662	0.163982	-0.233734	0.401796	0.0795688	0.778035	-0.362249	0.184549	0.871008	2.37103e-05	-0.584831	0.0220248	-0.0034963	0.990133	0.832464	0.000117651	0.64338	0.00966156	-0.179588	0.521887	0.359871	0.187662	0.329341	0.230653	0.748537	0.00132527	-0.107343	0.703371	0.54551	0.0354366	-0.121862	0.665274	0.595633	0.0191328	0.898379	5.38692e-06	-0.322922	0.240412
CA_C0551	red	-0.237923	0.393166	-0.377163	0.165794	-0.485833	0.06635	-0.173155	0.537144	-0.43833	0.102192	-0.181739	0.516828	0.231339	0.406774	-0.63605	0.0108059	-0.140922	0.616404	0.713706	0.00280682	0.285032	0.303144	-0.221765	0.426994	0.666748	0.00663237	-0.109991	0.69637	-0.545745	0.0353417	0.212247	0.447594	0.541922	0.0369103	-0.241868	0.385129	-0.648937	0.00885904	0.591194	0.0202835	-0.117394	0.676921	-0.139917	0.618947	0.384524	0.15702	-0.0586039	0.835652
CA_C0552	red	0.529567	0.0423355	-0.608517	0.0160743	0.517086	0.0483959	-0.877524	1.72069e-05	0.463222	0.0820435	0.661607	0.00722383	-0.526058	0.0439794	0.378008	0.16477	-0.515098	0.0494172	0.723172	0.00231369	-0.482308	0.0686407	-0.103774	0.712841	0.799414	0.000348312	0.733302	0.00186554	0.0777612	0.782965	0.208941	0.454864	0.419066	0.11999	0.82939	0.000131378	0.124079	0.659522	0.342837	0.210952	-0.0115974	0.967279	0.480073	0.0701222	0.770756	0.000770107	-0.321288	0.242937
CA_C0553	blue	0.454317	0.0888947	-0.658162	0.00764272	0.600209	0.0179995	-0.859557	4.00413e-05	0.555033	0.0317393	0.615674	0.0145469	-0.435816	0.104403	0.485725	0.0664191	-0.246473	0.375861	0.569239	0.0267728	-0.55159	0.033041	-0.256902	0.355328	0.657036	0.00778368	0.473385	0.0746936	-0.0759742	0.787847	0.471189	0.07624	0.24281	0.383223	0.878162	1.66594e-05	0.256302	0.356491	0.242885	0.383073	-0.331717	0.227104	0.334609	0.222832	0.72926	0.00203511	-0.122879	0.662632
CA_C0554	red	-0.152938	0.586334	0.274433	0.322251	0.0840141	0.765945	0.0710861	0.801236	0.0131873	0.962796	-0.0945722	0.737434	0.0896092	0.750799	-0.0974733	0.729654	-0.390281	0.150377	-0.0300091	0.915452	-0.391292	0.14923	0.909056	2.68825e-06	-0.051402	0.85564	0.390813	0.149773	0.205337	0.462856	-0.222271	0.425913	-0.461723	0.0831697	0.21536	0.440802	0.528742	0.0427181	0.511935	0.0510747	0.25025	0.368352	0.851743	5.58172e-05	-0.0532921	0.850386	-0.380864	0.161343
CA_C0555	blue	0.225792	0.418427	-0.89892	5.21047e-06	0.141022	0.616153	-0.500658	0.0573183	0.0490215	0.862265	0.305269	0.26855	-0.164899	0.557009	0.278657	0.314555	0.112298	0.690291	0.661186	0.00727396	-0.737173	0.00171396	-0.314968	0.252855	0.531031	0.0416636	0.471972	0.0756862	-0.212129	0.447852	0.561679	0.0293364	0.179558	0.521956	0.796293	0.000381987	-0.247164	0.374481	0.0845172	0.76458	-0.332206	0.226378	0.361789	0.185149	0.927687	6.34279e-07	-0.0756824	0.788644
CA_C0556	blue	0.467599	0.0788178	-0.659878	0.00743176	0.613859	0.0149231	-0.846641	6.86544e-05	0.568633	0.0269718	0.622342	0.013227	-0.444302	0.097072	0.522266	0.0458081	-0.20562	0.462225	0.532881	0.0408256	-0.554849	0.031808	-0.294678	0.286344	0.619683	0.0137416	0.453005	0.0899374	-0.0657453	0.815924	0.480143	0.0700758	0.232639	0.404067	0.881587	1.39596e-05	0.256745	0.355632	0.181814	0.516654	-0.348032	0.203664	0.298197	0.280356	0.716806	0.00263687	-0.0794462	0.778369
CA_C0557	red	0.219044	0.432833	-0.853406	5.20912e-05	0.195529	0.484946	-0.522563	0.0456626	0.104181	0.711758	0.314993	0.252814	-0.16652	0.553083	0.293483	0.288394	0.0757982	0.788328	0.631273	0.0116067	-0.752979	0.00119425	-0.247575	0.373661	0.524488	0.0447296	0.475354	0.073326	-0.195924	0.484045	0.56431	0.0284241	0.128156	0.648986	0.816206	0.000206051	-0.147573	0.599687	0.133991	0.634016	-0.355619	0.193312	0.408931	0.130159	0.891441	8.13374e-06	-0.0653499	0.817014
CA_C0558	pink	0.0713914	0.800398	-0.231461	0.40652	0.11419	0.685318	-0.310604	0.259845	0.0302476	0.914782	0.1581	0.573602	-0.102695	0.715712	-0.0271248	0.923555	-0.462414	0.0826487	0.473271	0.0747737	-0.521767	0.0460526	0.538036	0.0385573	0.424141	0.115108	0.621297	0.0134274	0.0614756	0.827707	-0.019191	0.945878	-0.053355	0.850211	0.505935	0.054331	0.189056	0.499793	0.561317	0.0294638	0.220744	0.42918	0.830413	0.000126671	0.457583	0.0863362	-0.614905	0.0147053
CA_C0559	brown	-0.0663349	0.814299	0.713341	0.00282739	0.00311438	0.991211	0.106085	0.706705	0.0714819	0.80015	-0.0688523	0.807372	-0.020971	0.940866	-0.30483	0.269274	-0.560581	0.0297236	-0.217649	0.435842	0.570151	0.0264755	0.512909	0.0505601	-0.0516184	0.855038	-0.0553484	0.844677	0.231812	0.405788	-0.590194	0.0205499	0.0240871	0.932097	-0.493753	0.0614057	0.319671	0.24545	0.344936	0.207988	0.477025	0.0721802	0.044965	0.873575	-0.594599	0.0193964	-0.428507	0.111019
CA_C0560	blue	-0.43468	0.105413	0.719279	0.00250731	-0.258076	0.353056	0.398909	0.140779	-0.179652	0.521737	-0.429103	0.11047	0.356124	0.192636	-0.529682	0.0422825	-0.184537	0.510283	-0.358202	0.189868	0.569068	0.0268289	0.503353	0.0557782	-0.260439	0.348506	-0.449133	0.0930641	-0.0560568	0.842711	-0.326528	0.2349	-0.22947	0.41068	-0.694849	0.00403842	0.246691	0.375427	0.385034	0.156424	0.122785	0.662876	-0.0795329	0.778133	-0.697518	0.00384191	-0.121683	0.66574
CA_C0561	yellow	-0.332436	0.226037	0.538004	0.0385709	-0.384826	0.156667	0.839861	8.9396e-05	-0.379392	0.163104	-0.49963	0.057914	0.344005	0.209299	-0.132595	0.637587	0.469095	0.0777361	-0.736985	0.00172107	0.237451	0.394132	0.163034	0.561541	-0.852668	5.37196e-05	-0.431833	0.107974	0.148604	0.597109	-0.32411	0.238586	-0.45169	0.0909903	-0.584566	0.0220996	-0.0829414	0.768858	-0.539275	0.0380262	0.208256	0.456377	-0.279861	0.312381	-0.652056	0.00843191	0.204471	0.464787
CA_C0562	red	0.266596	0.336811	-0.803511	0.000307834	0.303572	0.271356	-0.730465	0.00198334	0.226755	0.416392	0.419062	0.119993	-0.245557	0.377694	0.226232	0.417495	-0.223308	0.423701	0.787529	0.000490998	-0.688993	0.00449759	-0.10146	0.719003	0.75695	0.00108616	0.572978	0.0255698	-0.207099	0.45894	0.506507	0.054014	0.228406	0.412915	0.860839	3.78465e-05	0.00122873	0.996532	0.441981	0.0990403	-0.286016	0.301403	0.549967	0.0336682	0.916832	1.53283e-06	-0.219153	0.432599
CA_C0563	blue	0.545658	0.0353769	-0.541707	0.0369997	0.58052	0.0232678	-0.668767	0.00641084	0.477998	0.0715184	0.627886	0.0122018	-0.524101	0.044916	0.603532	0.0172094	-0.320297	0.244475	0.439796	0.100918	-0.747091	0.00137035	0.0240603	0.932172	0.446177	0.0955024	0.813964	0.000221666	0.265592	0.338703	0.159925	0.569126	0.0987924	0.726124	0.961102	1.22257e-08	0.270931	0.328713	0.0471078	0.867598	0.0586415	0.835548	0.624675	0.0127878	0.694331	0.00407745	-0.273116	0.324673
CA_C0564	turquoise	0.0503171	0.858658	-0.357392	0.190943	0.110702	0.694496	0.0632123	0.82291	0.0078697	0.977794	0.035819	0.899154	0.00291536	0.991773	0.378045	0.164726	0.379211	0.163321	-0.0621562	0.825827	-0.699744	0.00368387	0.00464435	0.986894	-0.221193	0.428217	0.235305	0.398546	0.0546005	0.846752	0.285041	0.303127	-0.383728	0.157953	0.525866	0.0440705	0.0914848	0.74574	-0.297754	0.281105	-0.164767	0.557329	0.327754	0.233043	0.337288	0.218918	0.140101	0.61848
CA_C0565	turquoise	0.421603	0.117532	-0.375311	0.168051	0.641343	0.00996956	-0.413618	0.125386	0.591687	0.0201534	0.476798	0.0723351	-0.369183	0.175665	0.781687	0.000576822	0.246794	0.37522	-0.109253	0.69832	-0.540853	0.0373579	-0.378375	0.164328	-0.0581046	0.837035	0.166833	0.552328	0.135396	0.630432	0.404754	0.134517	-0.153259	0.585537	0.71601	0.00267969	0.40426	0.135038	-0.439359	0.101297	-0.390276	0.150383	0.0193544	0.945418	0.304221	0.27028	0.248981	0.370865
CA_C0566	brown	-0.210652	0.451096	-0.241529	0.385816	0.0197316	0.944356	0.300472	0.276524	-0.0638934	0.82103	-0.215422	0.440668	0.267113	0.335839	0.300908	0.275794	0.704105	0.00338931	-0.333878	0.223906	-0.658594	0.00758911	-0.012541	0.964618	-0.505871	0.0543664	-0.174881	0.53303	-0.134525	0.632652	0.482048	0.068812	-0.655734	0.00794931	0.348909	0.20245	0.177542	0.526717	-0.369924	0.174733	-0.513709	0.0501401	0.168343	0.548684	0.123368	0.661364	0.177514	0.526783
CA_C0567	yellow	-0.315568	0.251903	-0.324963	0.237283	-0.0487762	0.862949	0.276154	0.319103	-0.148321	0.597817	-0.285225	0.302802	0.363373	0.183089	0.181282	0.517902	0.662454	0.00712365	-0.190343	0.496824	-0.781902	0.000573449	0.12851	0.648073	-0.393147	0.147142	-0.135075	0.631251	-0.246223	0.376361	0.568962	0.0268638	-0.720628	0.00243882	0.420699	0.118403	0.184	0.511536	-0.13055	0.642829	-0.537167	0.0389331	0.35799	0.190148	0.242512	0.383826	0.066514	0.813806
CA_C0568	blue	0.565821	0.02791	-0.287565	0.298677	0.518197	0.0478318	-0.500668	0.0573121	0.415721	0.123283	0.589513	0.020733	-0.559799	0.030002	0.557206	0.030938	-0.453349	0.0896627	0.294704	0.286299	-0.611683	0.0153842	0.213122	0.445681	0.299522	0.278121	0.911177	2.31819e-06	0.481675	0.0690579	-0.162866	0.561948	0.083792	0.766548	0.78978	0.000460841	0.271198	0.328216	-0.0330106	0.907028	0.377889	0.164915	0.667776	0.00651885	0.485874	0.0663239	-0.409836	0.129228
CA_C0569	turquoise	0.152777	0.586731	-0.100708	0.721009	0.43932	0.10133	-0.0781048	0.782028	0.433088	0.10684	0.177601	0.526578	-0.10726	0.70359	0.582617	0.0226566	0.48366	0.0677557	-0.422852	0.116334	-0.258724	0.351805	-0.3847	0.156813	-0.369146	0.175712	-0.274755	0.32166	0.00716799	0.979773	0.393941	0.146253	-0.32391	0.238894	0.315189	0.252505	0.395597	0.144413	-0.518234	0.0478136	-0.51053	0.051824	-0.269354	0.331646	-0.0649783	0.818038	0.389124	0.151697
CA_C0570	black	0.630633	0.0117174	0.215269	0.441	0.637012	0.01065	-0.484934	0.066929	0.730343	0.00198851	0.625623	0.0126124	-0.632038	0.0114755	0.544457	0.0358643	-0.278364	0.315085	-0.219819	0.431166	0.522393	0.0457456	-0.568668	0.0269604	0.0754688	0.789229	-0.043915	0.876506	0.360168	0.187272	-0.234826	0.399535	0.468868	0.0778998	-0.00705772	0.980084	0.276987	0.317584	-0.451794	0.0909067	0.129773	0.644826	-0.632021	0.0114783	-0.282671	0.30734	0.15283	0.586601
CA_C0571	green	-0.537823	0.038649	-0.127523	0.650617	-0.279314	0.313367	0.343166	0.210486	-0.390736	0.14986	-0.473876	0.074351	0.525189	0.0443935	-0.262747	0.344097	0.228273	0.413194	0.0412912	0.883837	-0.745322	0.00142716	0.738506	0.00166413	-0.179138	0.522947	0.106765	0.704902	-0.246563	0.375681	0.311546	0.258326	-0.740159	0.00160396	0.277021	0.317523	0.217316	0.436562	0.474083	0.0742072	-0.250514	0.367831	0.837922	9.61947e-05	0.219071	0.432775	-0.163503	0.560399
CA_C0572	blue	0.345846	0.206711	-0.0472976	0.867068	0.503301	0.0558077	-0.318314	0.247573	0.393249	0.147027	0.396867	0.143012	-0.368408	0.176645	0.458394	0.0857093	-0.438169	0.102333	0.0831097	0.768401	-0.679736	0.00530708	0.576401	0.0245044	0.090027	0.749671	0.789604	0.000463137	0.467215	0.0790972	-0.174244	0.534547	-0.263227	0.343184	0.721138	0.00241328	0.571689	0.0259796	0.142262	0.613021	0.303958	0.270716	0.869534	2.54332e-05	0.275433	0.320418	-0.398835	0.140859
CA_C0573	green	0.050151	0.859121	0.0270685	0.923713	0.410676	0.128368	-0.141991	0.613707	0.308877	0.262644	0.14102	0.616157	-0.0802031	0.776307	0.32161	0.242438	-0.204772	0.464114	-0.0772206	0.784441	-0.722802	0.00233158	0.683185	0.00499305	-0.0855336	0.761824	0.466536	0.0795924	0.231276	0.406904	0.0512197	0.856147	-0.577143	0.024278	0.622288	0.0132371	0.722981	0.00232292	0.270098	0.330259	0.00607323	0.982862	0.870708	2.40529e-05	0.13802	0.623756	-0.372916	0.171001
CA_C0574	black	0.445455	0.0961047	0.569322	0.0267458	0.554197	0.0320518	-0.188261	0.501632	0.654299	0.00813492	0.414247	0.124754	-0.471288	0.0761697	0.434224	0.10582	-0.24952	0.369797	-0.535601	0.0396167	0.623257	0.0130533	-0.27236	0.326066	-0.238062	0.39288	-0.190848	0.495662	0.448607	0.0934948	-0.407451	0.131692	0.193894	0.488676	-0.242472	0.383906	0.465214	0.0805637	-0.449022	0.0931546	0.213859	0.44407	-0.588724	0.0209466	-0.628283	0.012131	0.219795	0.431218
CA_C0577	green	0.362047	0.184813	0.0871717	0.757387	0.0381956	0.892497	-0.306491	0.26654	0.152332	0.587835	0.316286	0.250767	-0.366474	0.179103	-0.0578843	0.837645	-0.340602	0.214138	0.189495	0.498779	0.798381	0.000359179	-0.58939	0.0207662	0.37067	0.173798	-0.0756158	0.788827	0.097205	0.730372	-0.313711	0.254856	0.8234	0.00016191	-0.397647	0.142156	-0.397441	0.142382	-0.155497	0.580006	0.289127	0.295942	-0.710489	0.00299231	-0.13165	0.640008	0.0931307	0.741309
CA_C0578	brown	-0.534004	0.0403235	-0.797853	0.000364838	-0.485666	0.0664575	-0.0868704	0.758203	-0.522169	0.0458553	-0.397072	0.142787	0.566245	0.0277669	-0.507203	0.0536308	0.409986	0.129074	0.705094	0.00332525	-0.462418	0.0826463	-0.145459	0.60498	0.501869	0.0566223	-0.231166	0.407135	-0.898503	5.34595e-06	0.883279	1.27674e-05	-0.0368631	0.896228	0.226818	0.416258	-0.477183	0.0720721	0.646443	0.0092125	-0.767627	0.000834182	0.223553	0.42318	0.734867	0.001803	0.0332906	0.906242
CA_C0579	red	-0.342106	0.211991	-0.723352	0.00230505	-0.324744	0.237616	-0.145392	0.605149	-0.417248	0.121772	-0.224879	0.420362	0.359457	0.188208	-0.335469	0.221571	0.117673	0.676192	0.721045	0.00241796	-0.709479	0.00305252	0.20623	0.46087	0.502547	0.0562352	0.250744	0.367376	-0.542404	0.0367095	0.601061	0.0177944	-0.11018	0.695872	0.473862	0.0743605	-0.293074	0.289099	0.660567	0.00734835	-0.404237	0.135063	0.657011	0.00778693	0.80033	0.0003389	-0.159706	0.569663
CA_C0580	green	-0.000277165	0.999218	0.0689364	0.807141	0.363034	0.183529	0.00758325	0.978602	0.258498	0.352241	0.0598884	0.832096	-0.0172581	0.951323	0.356415	0.192246	-0.0319743	0.909935	-0.233178	0.402947	-0.728111	0.00208551	0.636849	0.0106763	-0.274662	0.32183	0.366174	0.179485	0.271927	0.326867	0.0662848	0.814437	-0.681235	0.00516869	0.559075	0.030261	0.706224	0.00325314	0.0954658	0.735035	-0.0684191	0.808563	0.772336	0.000739317	0.0586957	0.835398	-0.279538	0.312963
CA_C0581	blue	0.195897	0.484107	-0.470909	0.0764393	0.221399	0.427776	-0.421133	0.117984	0.109995	0.696359	0.284215	0.304593	-0.19732	0.480875	0.184531	0.510297	-0.330165	0.229419	0.535468	0.0396751	-0.743826	0.00147668	0.353991	0.195504	0.456705	0.087019	0.757162	0.00108061	0.0919642	0.744449	0.145381	0.605177	-0.0270834	0.923671	0.752753	0.00120063	0.135261	0.630777	0.394383	0.14576	0.0632468	0.822815	0.836245	0.000102413	0.671218	0.00614976	-0.285295	0.302678
CA_C0582	brown	-0.566058	0.0278299	-0.654535	0.00810421	-0.353303	0.196435	0.128837	0.647233	-0.396446	0.143475	-0.459709	0.0846999	0.619153	0.0138461	-0.244515	0.379787	0.768503	0.000815832	0.248329	0.372161	-0.55674	0.0311086	-0.215577	0.440331	0.0411132	0.884334	-0.478752	0.071009	-0.818506	0.00019098	0.972704	1.25773e-09	-0.39112	0.149426	0.234054	0.401133	-0.227994	0.41378	0.258853	0.351556	-0.954885	3.15696e-08	0.0661721	0.814748	0.491577	0.0627366	0.284257	0.304517
CA_C0583	brown	-0.895388	6.45657e-06	-0.321775	0.242183	-0.808948	0.000260134	0.619046	0.0138671	-0.856062	4.65647e-05	-0.86802	2.73101e-05	0.921741	1.04477e-06	-0.681597	0.00513573	0.734335	0.00182408	0.11969	0.670927	-0.374147	0.169481	0.201719	0.470946	-0.19083	0.495704	-0.53384	0.0403963	-0.789156	0.000469047	0.632551	0.0113881	-0.53993	0.0377479	-0.20391	0.466037	-0.422	0.11715	0.379611	0.162841	-0.620723	0.0135384	0.198204	0.478873	0.21121	0.449868	0.100102	0.722624
CA_C0584	brown	-0.737019	0.00171979	-0.577343	0.0242172	-0.611262	0.0154745	0.377699	0.165144	-0.661662	0.00721721	-0.67398	0.00586578	0.788565	0.00047692	-0.450403	0.0920302	0.833894	0.000111681	0.215388	0.440743	-0.510565	0.0518056	-0.0883144	0.754297	-0.0676595	0.810653	-0.515475	0.0492224	-0.848226	6.443e-05	0.876102	1.84815e-05	-0.454428	0.0888066	0.0450495	0.873339	-0.403228	0.136133	0.271807	0.327089	-0.842907	7.95182e-05	0.100724	0.720966	0.417747	0.121281	0.243477	0.381878
CA_C0585	brown	-0.811229	0.000242009	-0.339201	0.216151	-0.594931	0.0193113	0.558646	0.0304154	-0.654646	0.00808976	-0.766724	0.00085345	0.847704	6.57975e-05	-0.435787	0.104429	0.840014	8.88743e-05	-0.0288109	0.918817	-0.529396	0.0424145	0.15398	0.583753	-0.310214	0.260476	-0.545527	0.0354298	-0.723722	0.00228735	0.742561	0.00151964	-0.692868	0.00418938	-0.0253571	0.928525	-0.198618	0.477935	0.235031	0.399113	-0.752382	0.00121122	0.207062	0.459022	0.197261	0.481008	0.23256	0.404231
CA_C0586	black	-0.505238	0.0547187	-0.674945	0.00576898	-0.420519	0.118578	0.227649	0.414506	-0.519381	0.0472364	-0.44988	0.0924549	0.562441	0.0290702	-0.209231	0.454225	0.673132	0.00595181	0.295668	0.284652	-0.776286	0.000666657	0.0167167	0.952849	-0.00322238	0.990906	-0.131891	0.63939	-0.606424	0.0165436	0.769344	0.000798507	-0.438625	0.101935	0.35768	0.19056	-0.306936	0.265811	0.201501	0.471436	-0.661572	0.00722789	0.376959	0.166041	0.601282	0.0177413	0.167693	0.550252
CA_C0587	brown	-0.6394	0.0102706	0.0179259	0.949442	-0.549934	0.033681	0.450352	0.0920714	-0.617062	0.014264	-0.609155	0.0159334	0.607825	0.0162284	-0.599587	0.0181504	0.0803055	0.776028	0.139003	0.621264	-0.359073	0.188715	0.739352	0.00163311	-0.0741003	0.792973	-0.00233026	0.993424	-0.310153	0.260575	0.0987561	0.726221	-0.504465	0.0551517	-0.096904	0.731179	-0.0632758	0.822735	0.613672	0.0149623	-0.0401701	0.886972	0.664541	0.00688138	0.0854866	0.761951	-0.438711	0.101861
CA_C0588	brown	-0.733191	0.00187002	0.205445	0.462616	-0.82348	0.000161467	0.702805	0.00347511	-0.837644	9.7201e-05	-0.7821	0.000570373	0.705996	0.00326759	-0.817189	0.000199497	0.18014	0.520586	0.00862835	0.975653	0.082672	0.76959	0.545748	0.0353405	-0.205934	0.461526	-0.275123	0.320987	-0.338949	0.216515	-0.0866537	0.758789	-0.310149	0.260581	-0.5603	0.0298235	-0.387364	0.153719	0.425008	0.114288	0.0682724	0.808966	0.23768	0.393663	-0.177505	0.526806	-0.156479	0.577587
CA_C0589	blue	0.398406	0.141326	-0.418689	0.120358	0.365754	0.180024	-0.591424	0.0202226	0.27287	0.325126	0.482857	0.0682802	-0.408241	0.130873	0.27874	0.314404	-0.543164	0.0363948	0.582732	0.0226236	-0.601118	0.0177807	0.282811	0.307092	0.576181	0.0245718	0.863838	3.30981e-05	0.224171	0.421864	-0.0118564	0.966549	0.165153	0.556394	0.762872	0.000939768	0.172951	0.537631	0.362164	0.18466	0.258025	0.353154	0.76938	0.000797771	0.647776	0.00902223	-0.53045	0.0419292
CA_C0590	brown	-0.520795	0.0465325	-0.333859	0.223934	-0.720305	0.00245505	0.455153	0.0882345	-0.797748	0.000365969	-0.560418	0.0297816	0.545007	0.0356405	-0.54018	0.0376421	0.319987	0.244958	0.319987	0.244958	-0.37421	0.169403	0.274415	0.322284	0.00911505	0.974281	0.0524587	0.852702	-0.354717	0.194525	0.197395	0.480705	-0.201987	0.470345	-0.0709994	0.801474	-0.581023	0.0231198	0.269581	0.331222	-0.0550343	0.845548	0.384942	0.156531	0.360819	0.186418	-0.0797841	0.777449
CA_C0591	brown	-0.410613	0.128433	-0.41679	0.122224	-0.563279	0.028779	0.3555	0.193472	-0.665741	0.00674506	-0.43765	0.102787	0.442802	0.0983409	-0.35393	0.195587	0.318649	0.247049	0.318649	0.247049	-0.564202	0.0284613	0.280834	0.31063	0.00800607	0.977409	0.174368	0.534253	-0.293954	0.287585	0.245352	0.378107	-0.261749	0.346	0.144558	0.607244	-0.461554	0.0832968	0.206038	0.461296	-0.0690545	0.806816	0.505899	0.0543509	0.457442	0.0864457	-0.129235	0.646208
CA_C0592	brown	-0.467141	0.0791511	-0.381357	0.160756	-0.638843	0.0103581	0.405312	0.133929	-0.731724	0.00193035	-0.499308	0.058101	0.495547	0.0603237	-0.442125	0.0989173	0.321038	0.243324	0.321038	0.243324	-0.488843	0.064438	0.288892	0.296353	0.00706424	0.980066	0.118181	0.674864	-0.330225	0.229328	0.225292	0.419486	-0.242791	0.383261	0.0512716	0.856003	-0.513879	0.0500513	0.242172	0.384514	-0.0618599	0.826645	0.464731	0.0809206	0.416717	0.122296	-0.120833	0.667951
CA_C0593	brown	-0.293833	0.287792	-0.470129	0.0769952	-0.401858	0.137595	0.251596	0.365695	-0.520412	0.0467221	-0.309414	0.261771	0.331775	0.227017	-0.176059	0.530232	0.303433	0.271585	0.303433	0.271585	-0.697003	0.00387925	0.266195	0.337566	0.00946409	0.973296	0.290867	0.292914	-0.201938	0.470454	0.277392	0.316848	-0.295374	0.285153	0.321577	0.242489	-0.338557	0.21708	0.140525	0.617409	-0.0915145	0.74566	0.57523	0.0248651	0.521983	0.0459467	-0.0441207	0.875931
CA_C0594	brown	-0.216559	0.438201	-0.817137	0.000199839	-0.296688	0.282914	-0.349635	0.201447	-0.35491	0.194264	-0.0867053	0.75865	0.234872	0.399441	-0.363662	0.182716	-0.00941739	0.973428	0.911783	2.22051e-06	-0.508983	0.0526585	-0.029721	0.916261	0.751263	0.00124357	0.244175	0.380471	-0.594058	0.0195353	0.599844	0.018088	0.207614	0.457799	0.430149	0.109509	-0.444081	0.0972587	0.70118	0.00358475	-0.3881	0.152871	0.458676	0.0854925	0.884982	1.16533e-05	-0.196255	0.483294
CA_C0595	brown	-0.194313	0.487718	-0.826735	0.000144267	-0.26545	0.338972	-0.368176	0.176938	-0.327119	0.234003	-0.0625132	0.824841	0.213773	0.444259	-0.328477	0.231951	-0.0115679	0.967363	0.907258	3.03961e-06	-0.536376	0.0392772	-0.0308366	0.913128	0.750022	0.00128024	0.26649	0.337011	-0.579711	0.0235067	0.605324	0.0167944	0.199883	0.475078	0.464658	0.0809748	-0.420879	0.118229	0.686771	0.00468235	-0.388751	0.152124	0.474787	0.0737186	0.895339	6.47559e-06	-0.174947	0.532875
CA_C0596	brown	-0.216593	0.438128	-0.929825	5.2461e-07	-0.213875	0.444037	-0.288155	0.297642	-0.245175	0.378462	-0.0998576	0.723278	0.280997	0.310337	-0.131782	0.639669	0.485182	0.0667687	0.647193	0.00910508	-0.47309	0.0749001	-0.527503	0.0432969	0.495647	0.0602641	-0.176421	0.529373	-0.75837	0.00104949	0.925135	7.89705e-07	0.123462	0.66112	0.409942	0.129119	-0.463085	0.0821457	0.26906	0.332194	-0.797473	0.000368951	-0.0223778	0.936906	0.807012	0.000276363	0.194034	0.488355
CA_C0597	red	0.305602	0.268001	-0.92309	9.36154e-07	0.232159	0.405066	-0.636569	0.0107216	0.155668	0.579586	0.405823	0.133392	-0.248033	0.37275	0.319417	0.245848	0.0356707	0.899569	0.718686	0.00253789	-0.673509	0.00591341	-0.400264	0.13931	0.637538	0.0105655	0.469117	0.0777202	-0.232438	0.404485	0.578169	0.0239676	0.288743	0.296613	0.82602	0.000147908	-0.217045	0.437147	0.120469	0.668898	-0.346575	0.205692	0.295955	0.284163	0.95032	5.84186e-08	0.0186779	0.947323
CA_C0598	turquoise	0.668303	0.00646125	-0.533429	0.0405799	0.74927	0.00130288	-0.732025	0.00191784	0.698578	0.00376605	0.741016	0.00157346	-0.62109	0.0134674	0.825257	0.000151878	-0.0777352	0.783036	0.220836	0.428983	-0.519518	0.0471679	-0.44884	0.0933037	0.313055	0.255905	0.48214	0.0687513	0.221914	0.426676	0.302036	0.273908	0.195353	0.485346	0.872989	2.15476e-05	0.296781	0.282757	-0.311578	0.258275	-0.189069	0.499764	0.104168	0.711795	0.543568	0.0362286	0.0890571	0.75229
CA_C0599	yellow	0.107344	0.703368	0.0141663	0.960036	0.424896	0.114393	-0.158243	0.573249	0.332276	0.226275	0.183415	0.512904	-0.129624	0.645209	0.364338	0.181842	-0.180467	0.519817	-0.0907571	0.747702	-0.6587	0.00757611	0.565585	0.0279897	-0.08866	0.753363	0.416916	0.122099	0.237524	0.393983	0.0349847	0.901492	-0.502619	0.0561942	0.596568	0.018897	0.660147	0.00739902	0.168624	0.548006	0.0274068	0.922762	0.758442	0.00104765	0.126917	0.652181	-0.499223	0.0581509
CA_C0600	green	-0.0110188	0.968911	-0.00320359	0.990959	0.291995	0.290959	-0.0514168	0.855599	0.180433	0.519897	0.0603646	0.830779	-0.0134734	0.96199	0.247802	0.373209	-0.153867	0.584033	-0.0510721	0.856558	-0.747829	0.00134721	0.704965	0.00333352	-0.108573	0.700118	0.455425	0.0880211	0.200892	0.472804	0.0398545	0.887854	-0.586856	0.0214588	0.583864	0.022299	0.60862	0.0160516	0.265356	0.339148	0.0461091	0.870383	0.893705	7.13262e-06	0.169969	0.544773	-0.42335	0.11586
CA_C0601	tan	0.176069	0.530209	0.174135	0.534807	0.395951	0.144022	0.17571	0.53106	0.316935	0.249742	0.129339	0.64594	-0.155389	0.580274	0.600626	0.0178988	0.228546	0.41262	-0.566608	0.0276451	-0.497492	0.059167	0.234928	0.399326	-0.595686	0.0191192	0.187626	0.503102	0.427928	0.111556	-0.0751162	0.790193	-0.591564	0.0201856	0.380742	0.161489	0.551269	0.0331641	-0.518593	0.0476321	0.0606408	0.830015	0.287025	0.299625	-0.178979	0.523323	0.0304386	0.914246
CA_C0602	blue	0.395166	0.14489	0.177934	0.525791	0.692808	0.00419405	-0.376969	0.16603	0.640291	0.0101317	0.466924	0.0793088	-0.431514	0.108264	0.550156	0.0335946	-0.437717	0.102729	-0.153585	0.584732	-0.393659	0.146569	0.434804	0.105303	-0.012537	0.96463	0.540965	0.037311	0.488458	0.0646805	-0.179454	0.522202	-0.254301	0.360389	0.564609	0.0283219	0.796145	0.000383648	0.0540907	0.848168	0.169716	0.545381	0.560198	0.0298595	-0.015826	0.955358	-0.14448	0.60744
CA_C0603	blue	0.342496	0.211437	-0.281485	0.309463	0.417349	0.121673	-0.341817	0.212403	0.296504	0.283227	0.387284	0.153811	-0.338784	0.216753	0.459871	0.0845759	-0.287152	0.299403	0.217898	0.435304	-0.769203	0.000801384	0.378586	0.164073	0.16658	0.55294	0.79639	0.000380898	0.368177	0.176936	-0.0124614	0.964843	-0.187786	0.502732	0.790996	0.000445187	0.364502	0.181632	0.06986	0.804602	0.183346	0.513064	0.799501	0.000347413	0.470958	0.0764041	-0.395041	0.145029
CA_C0604	blue	0.626953	0.01237	-0.495182	0.0605426	0.654928	0.00805311	-0.744997	0.00143782	0.5695	0.0266875	0.711193	0.00295086	-0.610376	0.0156662	0.642936	0.0097281	-0.400785	0.138748	0.433438	0.106525	-0.641363	0.00996651	-0.0342258	0.903619	0.488737	0.064505	0.820696	0.000177482	0.311621	0.258206	0.104245	0.711588	0.197787	0.479817	0.935055	3.21182e-07	0.301123	0.275435	0.0292506	0.917582	0.0925597	0.742846	0.541801	0.0369609	0.649551	0.00877366	-0.153565	0.58478
CA_C0605	blue	0.687765	0.00459897	-0.334897	0.222408	0.656828	0.00780995	-0.655836	0.00793627	0.567886	0.0272188	0.729078	0.00204304	-0.67842	0.00543095	0.670583	0.00621661	-0.493017	0.0618536	0.324041	0.238692	-0.572683	0.0256631	0.0710751	0.801266	0.380201	0.162134	0.922938	9.47935e-07	0.511069	0.0515361	-0.1222	0.664395	0.190724	0.495948	0.859756	3.96932e-05	0.327263	0.233784	-0.071403	0.800366	0.312023	0.25756	0.563837	0.0285867	0.525025	0.0444719	-0.215762	0.439929
CA_C0606	grey	-0.354109	0.195345	0.198555	0.478076	-0.34062	0.214112	0.235179	0.398806	-0.29356	0.288262	-0.345695	0.206922	0.325606	0.236301	-0.460312	0.0842393	0.0177774	0.94986	-0.00878257	0.975218	0.319835	0.245196	0.131483	0.640436	-0.00856406	0.975835	-0.309471	0.26168	-0.242139	0.384581	-0.0161668	0.954398	-0.0121445	0.965736	-0.429457	0.110144	-0.15524	0.580642	0.292843	0.289496	-0.0765179	0.786361	-0.129378	0.64584	-0.225179	0.419726	0.237996	0.393016
CA_C0607	yellow	0.30848	0.263291	-0.507562	0.0534332	0.383353	0.158395	-0.453647	0.0894261	0.273305	0.324324	0.387052	0.15408	-0.288226	0.297518	0.426787	0.112618	-0.161979	0.56411	0.37782	0.164998	-0.790178	0.000455673	0.147549	0.599745	0.317795	0.248388	0.654936	0.00805213	0.131133	0.641333	0.232817	0.403697	-0.07034	0.803284	0.846302	6.95876e-05	0.221904	0.426697	0.124917	0.657352	-0.0648959	0.818265	0.666682	0.00663978	0.64701	0.00913116	-0.140498	0.617477
CA_C0608	green	-0.228167	0.413416	0.0654914	0.816623	0.0380769	0.892829	0.288307	0.297377	-0.0623532	0.825283	-0.212572	0.446884	0.223324	0.423666	0.121448	0.666351	0.19021	0.497131	-0.265302	0.33925	-0.646193	0.00924852	0.599837	0.0180896	-0.396414	0.143511	0.184422	0.510553	0.0996004	0.723965	0.0978822	0.728559	-0.716269	0.00266573	0.323536	0.239469	0.426	0.113355	0.0591019	0.834273	-0.0749694	0.790595	0.648971	0.00885418	0.00429329	0.987884	0.126511	0.653229
CA_C0609	turquoise	0.0995355	0.724138	-0.845912	7.06726e-05	-0.0109518	0.9691	-0.643575	0.00963247	-0.0245158	0.930891	0.234866	0.399453	-0.0708783	0.801806	-0.102907	0.715146	-0.0965112	0.732231	0.907123	3.06743e-06	-0.285196	0.302853	-0.422508	0.116663	0.87292	2.16202e-05	0.216977	0.437296	-0.493063	0.0618251	0.583364	0.0224419	0.505349	0.0546572	0.474114	0.0741855	-0.404713	0.134559	0.48543	0.0666094	-0.409904	0.129158	0.108695	0.699795	0.86511	3.12389e-05	-0.148251	0.597991
CA_C0610	blue	0.404081	0.135228	-0.485383	0.0666396	0.559273	0.0301901	-0.378136	0.164616	0.466784	0.0794115	0.448267	0.093774	-0.347087	0.204978	0.753298	0.00118525	0.21443	0.442828	0.0137418	0.961233	-0.758155	0.00105498	-0.223315	0.423687	-0.0164714	0.95354	0.378903	0.163691	0.168258	0.548888	0.38009	0.162267	-0.201224	0.472058	0.847681	6.58586e-05	0.327496	0.233433	-0.376911	0.166101	-0.281603	0.309251	0.278931	0.314059	0.473628	0.0745243	0.111609	0.692105
CA_C0611	turquoise	0.699502	0.00370082	-0.606042	0.0166305	0.457204	0.086631	-0.832741	0.000116475	0.469522	0.0774295	0.743019	0.00150396	-0.657407	0.00773699	0.465516	0.0803413	-0.301018	0.275609	0.592791	0.0198636	-0.022991	0.935181	-0.734298	0.00182556	0.709526	0.00304965	0.440313	0.100472	0.0769919	0.785066	0.140642	0.617114	0.785186	0.000524068	0.520166	0.0468447	-0.244448	0.379922	-0.160158	0.568557	0.0319113	0.910112	-0.234674	0.39985	0.613308	0.0150389	-0.033342	0.906098
CA_C0612	turquoise	0.715891	0.00268614	-0.526954	0.0435552	0.51557	0.0491736	-0.70716	0.00319443	0.517884	0.0479905	0.727832	0.0020979	-0.661462	0.00724102	0.614721	0.0147434	-0.143333	0.610323	0.362224	0.184582	-0.0797947	0.77742	-0.753817	0.00117073	0.46791	0.0785917	0.369831	0.17485	0.17468	0.53351	0.126925	0.652161	0.628757	0.0120465	0.528889	0.0426495	-0.16264	0.5625	-0.39615	0.143802	0.0255368	0.928019	-0.290588	0.293397	0.496009	0.0600477	0.0911979	0.746513
CA_C0613	turquoise	0.5102	0.0520014	-0.607007	0.0164119	0.118283	0.674599	-0.550318	0.0335318	0.138712	0.622001	0.493004	0.0618611	-0.452176	0.0906	0.236264	0.396572	-0.0925443	0.742887	0.567413	0.027376	0.109398	0.697935	-0.820531	0.000178474	0.594381	0.0194521	0.274658	0.321838	-0.0255774	0.927905	0.124349	0.658822	0.821121	0.000174957	0.24889	0.371046	-0.585885	0.0217289	-0.258882	0.351501	0.0365627	0.89707	-0.4181	0.120934	0.562413	0.0290798	0.246711	0.375386
CA_C0614	turquoise	0.604596	0.016962	-0.664611	0.00687344	0.549966	0.0336685	-0.830714	0.000125312	0.550705	0.033382	0.692694	0.00420284	-0.556377	0.0312419	0.555733	0.0314794	-0.110584	0.694806	0.491944	0.0625104	-0.213014	0.445916	-0.724079	0.00227036	0.60522	0.0168184	0.312386	0.256976	-0.0265945	0.925046	0.390416	0.150223	0.549443	0.0338726	0.652907	0.00831835	-0.0477783	0.865729	-0.149286	0.595409	-0.284938	0.30331	-0.186735	0.505169	0.632891	0.0113305	0.108491	0.700334
CA_C0616	yellow	-0.0241813	0.931832	-0.137408	0.625311	0.163118	0.561336	0.204333	0.465094	0.0446421	0.874476	-0.0404611	0.886158	0.0585851	0.835704	0.404985	0.134273	0.355964	0.192849	-0.279914	0.312285	-0.777388	0.000647455	0.296354	0.283483	-0.435246	0.104909	0.223946	0.422342	0.162827	0.562045	0.180941	0.518702	-0.645681	0.00932265	0.51262	0.0507127	0.334877	0.222438	-0.28815	0.297651	-0.112406	0.690007	0.517202	0.0483372	0.151477	0.589958	-0.116074	0.680376
CA_C0617	brown	0.114524	0.684439	-0.420502	0.118594	0.298343	0.280109	-0.192697	0.491415	0.269032	0.332246	0.164489	0.558004	-0.0558533	0.843276	0.456496	0.0871818	0.477211	0.0720533	-0.0681458	0.809315	-0.420292	0.118797	-0.44527	0.09626	-0.0868551	0.758244	-0.13738	0.625382	-0.176638	0.528858	0.559504	0.0301072	-0.175046	0.532639	0.45541	0.0880325	0.150529	0.592313	-0.322136	0.241625	-0.56378	0.0286063	-0.144667	0.606968	0.279142	0.313678	0.572241	0.0258036
CA_C0618	turquoise	0.754284	0.00115779	-0.52869	0.0427421	0.674143	0.00584926	-0.907039	3.08495e-06	0.677923	0.00547829	0.830834	0.000124776	-0.722039	0.00236879	0.634105	0.0111266	-0.334511	0.222975	0.464837	0.0808424	-0.138401	0.622789	-0.62603	0.0125379	0.630707	0.0117046	0.476161	0.0727713	0.181475	0.517448	0.173559	0.536181	0.622838	0.0131325	0.66244	0.00712525	0.0533653	0.850183	-0.162157	0.563677	-0.0598237	0.832276	-0.125234	0.65653	0.555241	0.031662	-0.0345538	0.9027
CA_C0619	yellow	0.504459	0.0551547	0.514974	0.0494815	0.489918	0.063765	-0.207202	0.458711	0.590036	0.0205923	0.448984	0.0931863	-0.524428	0.0447588	0.401699	0.137766	-0.304278	0.270185	-0.434423	0.105642	0.676131	0.00565176	-0.339128	0.216256	-0.155073	0.581052	-0.0982204	0.727654	0.480745	0.0696748	-0.483615	0.0677849	0.350269	0.200575	-0.272451	0.325899	0.298685	0.279532	-0.492038	0.062453	0.305898	0.267514	-0.623104	0.0130822	-0.560536	0.0297398	0.142192	0.613198
CA_C0620	turquoise	0.817543	0.000197176	0.0188101	0.946951	0.886006	1.10232e-05	-0.682707	0.00503567	0.833664	0.000112626	0.853065	5.2838e-05	-0.835774	0.000104217	0.801242	0.000329745	-0.674583	0.00580516	0.0501717	0.859063	-0.326783	0.234511	0.149952	0.593749	0.23562	0.397897	0.862874	3.45675e-05	0.733057	0.00187547	-0.3656	0.18022	0.164902	0.557003	0.732783	0.00188664	0.632875	0.0113331	-0.161394	0.565536	0.47053	0.076709	0.451732	0.0909566	0.181839	0.516594	-0.338369	0.217352
CA_C0621	blue	0.546348	0.035099	-0.0950601	0.736124	0.525627	0.0441845	-0.44898	0.0931891	0.432543	0.107331	0.565324	0.0280784	-0.562095	0.0291908	0.500235	0.0575625	-0.585982	0.0217017	0.211908	0.448338	-0.509911	0.0521569	0.38375	0.157928	0.248727	0.37137	0.922532	9.79845e-07	0.58005	0.0234062	-0.324451	0.238064	0.049909	0.859794	0.684774	0.00485344	0.385729	0.155614	0.0336259	0.905302	0.489058	0.0643033	0.717513	0.00259931	0.334578	0.222877	-0.502035	0.0565276
CA_C0622	turquoise	-0.160802	0.566982	-0.19717	0.481214	-0.0967203	0.731671	0.387924	0.153074	-0.209207	0.454278	-0.218192	0.434671	0.212093	0.447932	0.235515	0.398113	0.535618	0.0396091	-0.256546	0.356018	-0.692658	0.00420565	0.17807	0.525469	-0.487617	0.0652122	0.101564	0.718724	0.0441214	0.875929	0.214963	0.441667	-0.590171	0.0205562	0.332692	0.225657	0.0384309	0.891838	-0.364367	0.181806	-0.148515	0.597332	0.35949	0.188164	0.164275	0.558523	0.115667	0.681444
CA_C0623	salmon	-0.293244	0.288805	-0.582978	0.0225525	-0.529565	0.0423368	-0.0778779	0.782647	-0.501475	0.0568482	-0.252503	0.363912	0.32661	0.234774	-0.518029	0.0479171	0.234223	0.400783	0.638732	0.0103756	0.100299	0.7221	-0.455225	0.0881784	0.52	0.0469272	-0.23704	0.394976	-0.649716	0.00875074	0.480537	0.069813	0.423288	0.115918	-0.148603	0.597112	-0.780299	0.000598911	0.329386	0.230586	-0.404139	0.135166	-0.260501	0.348388	0.490103	0.0636495	0.0912069	0.746489
CA_C0625	blue	0.541725	0.0369923	-0.590225	0.0205417	0.685603	0.00478177	-0.809623	0.00025466	0.641888	0.00988651	0.670464	0.00622917	-0.511852	0.051119	0.643409	0.00965725	-0.161545	0.565167	0.394362	0.145784	-0.528642	0.0427642	-0.347583	0.204287	0.4931	0.0618025	0.446924	0.0948824	0.0536918	0.849276	0.416592	0.12242	0.202633	0.468896	0.873726	2.07867e-05	0.308164	0.263806	0.00293317	0.991723	-0.309038	0.262383	0.21347	0.444921	0.629957	0.0118352	-0.0080643	0.977245
CA_C0626	brown	-0.380691	0.161549	-0.82082	0.000176746	-0.269938	0.330558	-0.0355022	0.900041	-0.340967	0.213616	-0.279775	0.312537	0.44371	0.0975717	-0.121877	0.665236	0.638654	0.0103879	0.431112	0.108629	-0.701604	0.00355584	-0.246285	0.376238	0.206184	0.460972	-0.174533	0.53386	-0.698433	0.00377632	0.928538	5.88536e-07	-0.246848	0.375113	0.443312	0.0979085	-0.310449	0.260097	0.225974	0.418042	-0.834256	0.000110212	0.208723	0.455346	0.710452	0.0029945	0.140484	0.617513
CA_C0627	brown	-0.776983	0.000654463	-0.435986	0.104253	-0.695976	0.00395448	0.474454	0.0739492	-0.720874	0.00242648	-0.739642	0.00162257	0.820942	0.000176019	-0.549122	0.0339984	0.816167	0.000206313	0.138394	0.622807	-0.303484	0.271501	-0.101955	0.717682	-0.128617	0.647799	-0.61798	0.0140794	-0.822024	0.000169688	0.760841	0.000988051	-0.403384	0.135967	-0.160513	0.567688	-0.461249	0.0835279	0.236961	0.395139	-0.774459	0.000699507	-0.0416219	0.882912	0.265203	0.339438	0.193551	0.489461
CA_C0628	yellow	-0.161528	0.565211	0.59062	0.0204363	-0.249278	0.370277	0.33839	0.217322	-0.15311	0.585905	-0.236895	0.395275	0.122205	0.664382	-0.352415	0.197641	-0.111575	0.692195	-0.329853	0.229886	0.754655	0.0011476	0.0391876	0.889721	-0.239938	0.389049	-0.428432	0.111089	0.0331217	0.906716	-0.438393	0.102138	0.127028	0.651895	-0.741094	0.00157067	-0.116045	0.680452	-0.048983	0.862373	0.30695	0.265788	-0.463174	0.0820796	-0.633369	0.0112499	-0.111557	0.692242
CA_C0629	green	-0.593862	0.0195858	-0.129916	0.644458	-0.435497	0.104686	0.37967	0.16277	-0.533986	0.0403313	-0.542907	0.0365011	0.576683	0.0244183	-0.436444	0.103848	0.171624	0.540805	0.151456	0.590008	-0.615584	0.0145652	0.728948	0.0020487	-0.0859369	0.760731	0.0895809	0.750875	-0.298674	0.27955	0.249927	0.368991	-0.613492	0.0150002	0.138172	0.623371	0.0348725	0.901806	0.560208	0.0298561	-0.176891	0.528258	0.789895	0.000459343	0.232351	0.404666	-0.342343	0.211653
CA_C0630	blue	0.391636	0.148842	-0.769646	0.000792367	0.409469	0.129605	-0.580027	0.0234132	0.316372	0.250631	0.473768	0.0744266	-0.335502	0.221522	0.53615	0.0393758	0.0538832	0.848744	0.468671	0.0780413	-0.767816	0.0008302	-0.290889	0.292875	0.409759	0.129308	0.512232	0.0509175	-0.0346577	0.902409	0.47921	0.0707007	0.0906233	0.748063	0.908849	2.72687e-06	0.0332427	0.906376	-0.0638098	0.821261	-0.274277	0.322537	0.370801	0.173634	0.800983	0.00033233	-0.120356	0.669193
CA_C0631	blue	0.53552	0.0396523	-0.558045	0.0306327	0.656761	0.00781851	-0.694742	0.00404651	0.567478	0.0273542	0.636391	0.0107505	-0.506912	0.0537908	0.678631	0.00541086	-0.196294	0.483205	0.355416	0.193584	-0.738451	0.00166616	-0.0993033	0.724759	0.388442	0.152478	0.648837	0.008873	0.184859	0.509534	0.293731	0.287967	0.0447388	0.874206	0.976008	5.47979e-10	0.34958	0.201523	-0.0194045	0.945277	-0.122822	0.66278	0.49867	0.0584739	0.656871	0.00780453	-0.238936	0.391093
CA_C0632	brown	-0.459608	0.0847772	-0.780989	0.00058784	-0.302374	0.273345	-0.0318622	0.91025	-0.352233	0.197889	-0.338696	0.21688	0.514499	0.049728	-0.212496	0.447049	0.650483	0.00864528	0.426331	0.113044	-0.602329	0.0174923	-0.261989	0.345541	0.226579	0.416763	-0.320733	0.243797	-0.802741	0.000315133	0.97901	2.31488e-10	-0.24837	0.372079	0.350714	0.199965	-0.28136	0.309687	0.320059	0.244846	-0.915682	1.67126e-06	0.129445	0.645668	0.650494	0.00864375	0.151134	0.590808
CA_C0633	turquoise	-0.927819	6.26993e-07	0.132167	0.638682	-0.890435	8.61499e-06	0.856995	4.47431e-05	-0.886445	1.07619e-05	-0.966485	4.70345e-09	0.927878	6.23758e-07	-0.803616	0.000306852	0.630036	0.0118213	-0.188539	0.500989	0.0727977	0.796541	0.28932	0.295605	-0.430084	0.109569	-0.700117	0.00365792	-0.59381	0.0195992	0.255726	0.35761	-0.514381	0.0497898	-0.640692	0.0100697	-0.386207	0.155059	0.256732	0.355656	-0.352829	0.197079	-0.0548261	0.846126	-0.251762	0.365368	0.11651	0.679235
CA_C0634	yellow	-0.516295	0.0488007	-0.332172	0.226429	-0.312985	0.256016	0.323419	0.239647	-0.429935	0.109704	-0.46172	0.083172	0.533054	0.040748	-0.196901	0.481826	0.422125	0.11703	0.0987701	0.726184	-0.816896	0.000201428	0.492902	0.0619236	-0.164389	0.558246	0.0392193	0.889632	-0.344704	0.208314	0.481264	0.0693299	-0.69309	0.00417229	0.348377	0.203186	0.053318	0.850314	0.328883	0.231341	-0.383316	0.158438	0.708404	0.00311768	0.362591	0.184105	-0.217322	0.436549
CA_C0635	black	-0.39378	0.146433	-0.544353	0.0359068	-0.414799	0.124202	0.123706	0.660487	-0.527981	0.0430727	-0.341634	0.212663	0.413284	0.125721	-0.322395	0.241225	0.197769	0.479858	0.49148	0.0627962	-0.734959	0.0017994	0.368105	0.177028	0.216241	0.43889	0.269411	0.331539	-0.367555	0.177725	0.413719	0.125284	-0.291704	0.291463	0.371339	0.172962	-0.279181	0.313607	0.470669	0.0766097	-0.230992	0.407497	0.712375	0.00288239	0.630988	0.011656	-0.27705	0.31747
CA_C0636	blue	0.442567	0.0985403	-0.340294	0.214579	0.476964	0.072222	-0.4301	0.109554	0.360285	0.187118	0.48414	0.0674435	-0.431519	0.108258	0.534293	0.0401946	-0.309483	0.26166	0.261812	0.345879	-0.748293	0.0013328	0.26167	0.346151	0.226954	0.415971	0.812228	0.000234407	0.364568	0.181547	-0.0158293	0.955349	-0.0826581	0.769628	0.838327	9.47382e-05	0.325691	0.236172	0.00879254	0.97519	0.232215	0.404948	0.733373	0.00186267	0.519384	0.0472351	-0.349442	0.201713
CA_C0637	green	-0.46761	0.0788097	-0.158571	0.572444	-0.232902	0.40352	0.283271	0.306271	-0.347835	0.203938	-0.404836	0.13443	0.456988	0.0867982	-0.211551	0.44912	0.182448	0.515168	0.0779962	0.782324	-0.762104	0.000957803	0.713211	0.00283472	-0.136191	0.628405	0.166529	0.553062	-0.211319	0.449629	0.288062	0.297805	-0.69599	0.00395349	0.330459	0.228978	0.212341	0.447389	0.455221	0.0881809	-0.188991	0.499945	0.852014	5.51969e-05	0.261107	0.347228	-0.294704	0.2863
CA_C0638	yellow	0.0287465	0.918998	-0.369523	0.175238	0.0562041	0.842303	-0.146318	0.602828	-0.0688459	0.807389	0.0781699	0.78185	-0.0259278	0.92692	0.0993793	0.724555	-0.158634	0.572291	0.36536	0.180528	-0.778687	0.000625408	0.472582	0.0752567	0.215824	0.439796	0.637426	0.0105835	0.0802675	0.776132	0.111408	0.692634	-0.243538	0.381754	0.628725	0.0120522	0.105786	0.707498	0.312216	0.25725	0.104227	0.711637	0.859564	4.00285e-05	0.545697	0.0353613	-0.428928	0.110631
CA_C0639	yellow	0.304876	0.269198	-0.657206	0.00776226	0.327681	0.233153	-0.566894	0.0275494	0.230151	0.409254	0.405621	0.133604	-0.28029	0.311609	0.34023	0.214672	-0.182028	0.516151	0.572561	0.0257018	-0.743298	0.0014945	0.0125351	0.964635	0.516801	0.0485415	0.668477	0.00644232	0.00640292	0.981932	0.340227	0.214676	0.0886942	0.75327	0.848851	6.2825e-05	0.0836235	0.767006	0.233864	0.401527	-0.13213	0.638778	0.599895	0.0180756	0.781263	0.00058349	0.0333324	0.906125
CA_C0640	green	-0.295579	0.284804	-0.252924	0.363085	-0.104017	0.712194	0.0487608	0.862992	-0.220248	0.430245	-0.209715	0.453158	0.279978	0.31217	-0.138591	0.622306	-0.0260914	0.92646	0.264049	0.341623	-0.776954	0.000654973	0.677588	0.0055104	0.0910395	0.74694	0.357488	0.190815	-0.160488	0.567751	0.247909	0.372997	-0.50487	0.0549246	0.471675	0.0758957	0.214206	0.443314	0.536861	0.0390657	-0.0998834	0.723209	0.924287	8.47925e-07	0.405484	0.133748	-0.402163	0.137269
CA_C0641	green	-0.126407	0.653497	0.0878683	0.755503	0.075426	0.789346	-0.0684475	0.808485	0.00495988	0.986003	-0.0417281	0.882615	0.0708468	0.801893	-0.121399	0.666478	-0.403071	0.1363	0.167087	0.551715	-0.431173	0.108574	0.788556	0.000477041	0.142965	0.611251	0.431176	0.108571	0.0791598	0.77915	-0.0962675	0.732885	-0.346496	0.205802	0.301623	0.274599	0.419552	0.119515	0.60098	0.0178138	0.188176	0.501829	0.85227	5.46137e-05	0.119077	0.672527	-0.582995	0.0225478
CA_C0642	brown	-0.855192	4.83197e-05	0.0460772	0.870472	-0.713747	0.00280449	0.747815	0.00134765	-0.696298	0.00393081	-0.868354	2.68862e-05	0.872868	2.16754e-05	-0.605335	0.016792	0.799114	0.000351443	-0.280189	0.311789	0.043006	0.879045	0.0434044	0.877932	-0.472949	0.074999	-0.853447	5.20022e-05	-0.646685	0.00917767	0.465179	0.0805895	-0.53702	0.0389968	-0.539144	0.0380819	-0.285747	0.301879	0.0989857	0.725607	-0.600805	0.0178558	-0.241594	0.385684	-0.245644	0.377521	0.358145	0.189943
CA_C0643	tan	0.328129	0.232477	0.180724	0.519212	0.49174	0.0626358	0.120252	0.669463	0.419321	0.119741	0.25629	0.356515	-0.297692	0.28121	0.74098	0.0015747	0.213446	0.444972	-0.613555	0.0149869	-0.436582	0.103726	0.0957104	0.734379	-0.618327	0.0140101	0.237757	0.393506	0.559434	0.0301322	-0.148058	0.598474	-0.482551	0.0684813	0.398366	0.14137	0.533278	0.0406475	-0.702386	0.00350309	0.121255	0.666852	0.158744	0.57202	-0.191051	0.495195	0.183587	0.512501
CA_C0644	blue	0.42643	0.112952	-0.518307	0.0477763	0.524602	0.0446747	-0.398495	0.141229	0.43856	0.101992	0.462784	0.0823716	-0.366236	0.179406	0.725742	0.00219262	0.198108	0.479089	0.0697509	0.804902	-0.703056	0.00345842	-0.290545	0.293473	0.0387204	0.891028	0.404307	0.134989	0.170064	0.544545	0.366997	0.178435	-0.110305	0.695543	0.814148	0.000220346	0.237336	0.394369	-0.390558	0.150063	-0.25831	0.352604	0.221357	0.427867	0.501631	0.0567584	0.150333	0.592801
CA_C0645	turquoise	0.235708	0.397715	-0.190372	0.496757	0.509798	0.0522179	-0.161435	0.565438	0.475567	0.0731795	0.267021	0.336013	-0.187504	0.503385	0.669766	0.00630343	0.411053	0.127983	-0.336838	0.219572	-0.427535	0.111921	-0.316446	0.250514	-0.304416	0.269958	-0.0856987	0.761376	0.0894747	0.751162	0.384815	0.15668	-0.330043	0.229601	0.492617	0.062098	0.427348	0.112095	-0.494413	0.0610059	-0.451758	0.090936	-0.0983537	0.727297	0.0748814	0.790835	0.309718	0.261278
CA_C0646	turquoise	0.25714	0.354866	-0.355741	0.193148	0.166968	0.552002	-0.224865	0.420391	0.0437856	0.876867	0.264417	0.340926	-0.244495	0.379827	0.269873	0.330678	-0.250688	0.367487	0.345681	0.206941	-0.705592	0.00329331	0.340725	0.213962	0.222832	0.424715	0.800051	0.000341747	0.286535	0.300489	-0.0582432	0.836651	-0.0661451	0.814822	0.66021	0.0073914	0.055639	0.84387	0.0882904	0.754362	0.28663	0.300322	0.759942	0.00101006	0.543228	0.0363688	-0.330859	0.228382
CA_C0647	purple	0.584631	0.0220814	-0.345566	0.207103	0.460714	0.0839339	-0.785025	0.000526404	0.421415	0.117712	0.66686	0.00661991	-0.604549	0.0169729	0.28602	0.301396	-0.754677	0.001147	0.655696	0.0079542	-0.250334	0.368185	0.0632949	0.822682	0.762456	0.000949492	0.858458	4.20055e-05	0.30445	0.269901	-0.154693	0.581991	0.518271	0.0477945	0.620774	0.0135287	0.0968131	0.731422	0.338362	0.217362	0.341244	0.213221	0.489369	0.0641084	0.567408	0.0273775	-0.492404	0.0622283
CA_C0648	blue	0.680445	0.00524127	-0.411193	0.12784	0.740721	0.0015839	-0.723664	0.00229013	0.655767	0.00794499	0.752591	0.00120524	-0.663701	0.00697814	0.746335	0.0013944	-0.388664	0.152224	0.305108	0.268816	-0.633738	0.0111879	-0.0290406	0.918172	0.379017	0.163554	0.806239	0.000283077	0.406737	0.132436	0.0498839	0.859864	0.128829	0.647254	0.941249	1.69979e-07	0.409644	0.129426	-0.0832024	0.768149	0.139735	0.619408	0.514515	0.0497197	0.558081	0.0306198	-0.289564	0.29518
CA_C0649	blue	0.369224	0.175614	-0.667735	0.00652333	0.338012	0.217868	-0.607382	0.0163276	0.237955	0.393099	0.460865	0.0838188	-0.345357	0.207397	0.352803	0.197114	-0.260528	0.348337	0.624972	0.0127327	-0.729115	0.00204143	0.0118683	0.966515	0.570925	0.0262251	0.721321	0.0024042	0.0337465	0.904963	0.268395	0.333436	0.160023	0.568886	0.866415	2.94227e-05	0.0314401	0.911434	0.225468	0.419112	-0.0158334	0.955338	0.63056	0.0117301	0.810495	0.000247726	-0.359318	0.188391
CA_C0650	blue	0.706725	0.00322161	-0.390693	0.149909	0.734589	0.00181398	-0.746644	0.00138454	0.654023	0.00817099	0.77544	0.000681707	-0.69483	0.00403984	0.72124	0.00240823	-0.462048	0.0829244	0.340792	0.213867	-0.58431	0.0221722	-0.0156735	0.955788	0.425538	0.113789	0.849021	6.23932e-05	0.433962	0.106055	-0.0105078	0.970352	0.191214	0.494819	0.91709	1.50311e-06	0.380842	0.16137	-0.0539564	0.848541	0.202213	0.469838	0.518338	0.0477609	0.553791	0.0322042	-0.341869	0.212328
CA_C0651	blue	0.52238	0.0457521	-0.738723	0.00165611	0.486445	0.0659582	-0.669235	0.00636036	0.429328	0.110263	0.590577	0.0204478	-0.460708	0.0839384	0.608993	0.0159691	0.03306	0.906889	0.43768	0.102761	-0.547292	0.0347213	-0.532441	0.0410241	0.443886	0.0974231	0.449428	0.0928233	0.022197	0.937415	0.437141	0.103234	0.290101	0.294245	0.815063	0.000213895	-0.0274333	0.922688	-0.212307	0.447463	-0.27635	0.318745	0.0932692	0.740936	0.730672	0.00197452	0.0581168	0.837001
CA_C0652	blue	0.602906	0.0173561	-0.522752	0.0455707	0.645511	0.00934743	-0.563404	0.0287357	0.574944	0.0249537	0.639136	0.010312	-0.545029	0.0356317	0.814201	0.000219969	0.0454532	0.872212	0.137041	0.626244	-0.596828	0.0188318	-0.399867	0.139739	0.163571	0.560235	0.483877	0.0676146	0.251882	0.365133	0.275545	0.320214	0.0908184	0.747537	0.84603	7.03439e-05	0.225237	0.419602	-0.423588	0.115633	-0.158622	0.572321	0.139638	0.619654	0.525145	0.0444143	0.160898	0.566748
CA_C0653	blue	0.560052	0.0299116	-0.475381	0.073308	0.6698	0.00629977	-0.6108	0.0155743	0.573553	0.0253884	0.632421	0.0114102	-0.529321	0.0424494	0.737741	0.00169257	-0.17274	0.538134	0.237617	0.393793	-0.742817	0.00151085	-0.0598004	0.83234	0.260971	0.347487	0.676013	0.00566339	0.287756	0.298342	0.20405	0.465726	-0.0138547	0.960915	0.953744	3.70308e-08	0.386727	0.154455	-0.140704	0.616956	-0.0405387	0.885941	0.50089	0.0571842	0.575675	0.0247274	-0.172214	0.539391
CA_C0654	blue	0.42348	0.115736	-0.752919	0.00119595	0.513331	0.0503384	-0.766175	0.000865341	0.448192	0.0938351	0.558229	0.0305662	-0.386163	0.155109	0.50067	0.0573112	-0.102818	0.715384	0.565255	0.0281017	-0.656331	0.00787305	-0.306776	0.266073	0.587244	0.0213515	0.471037	0.076348	-0.100075	0.722696	0.52012	0.0468672	0.194601	0.487062	0.909802	2.55283e-06	0.138309	0.623022	0.129865	0.644588	-0.335294	0.221827	0.34115	0.213355	0.80024	0.000339815	-0.160489	0.567747
CA_C0655	brown	-0.0163742	0.953813	-0.819762	0.000183142	-0.183127	0.513576	-0.0932588	0.740965	-0.246123	0.376562	-0.0148497	0.95811	0.106458	0.705715	0.12172	0.665644	0.560015	0.0299247	0.395627	0.14438	-0.515703	0.0491047	-0.561659	0.0293436	0.189589	0.498564	0.0201108	0.943288	-0.382675	0.159194	0.625731	0.0125927	0.0993868	0.724535	0.415692	0.123312	-0.542351	0.0367317	-0.224574	0.421009	-0.467824	0.0786546	-0.0713375	0.800546	0.699601	0.00369392	0.336621	0.219888
CA_C0656	red	-0.115868	0.680915	-0.980391	1.49238e-10	-0.148302	0.597866	-0.392141	0.148272	-0.204745	0.464175	0.00692869	0.980448	0.174224	0.534595	-0.0816813	0.772284	0.314325	0.253878	0.769336	0.000798674	-0.598581	0.0183965	-0.403398	0.135952	0.609849	0.0157812	0.0762387	0.787124	-0.64537	0.00936793	0.842365	8.12071e-05	0.167188	0.551469	0.562633	0.029003	-0.433269	0.106677	0.349108	0.202174	-0.656173	0.0078932	0.19049	0.496486	0.932175	4.22846e-07	0.099017	0.725524
CA_C0658	brown	0.161378	0.565575	-0.64144	0.00995483	-0.0814686	0.772862	-0.078068	0.782128	-0.16687	0.552238	0.116625	0.678934	-0.0850168	0.763225	0.241176	0.386533	0.316556	0.25034	0.316556	0.25034	-0.529876	0.0421934	-0.344411	0.208726	0.124246	0.659087	0.340514	0.214264	-0.0301396	0.915085	0.285286	0.302694	0.1088	0.699515	0.454101	0.0890655	-0.440417	0.100382	-0.323936	0.238854	-0.094201	0.738432	0.11787	0.675678	0.610837	0.0155663	0.122932	0.662496
CA_C0659	brown	0.254793	0.359429	-0.563586	0.028673	-0.103401	0.713833	-0.122831	0.662758	-0.127977	0.649448	0.181017	0.518524	-0.174952	0.532862	0.202923	0.468246	0.294581	0.28651	0.294581	0.28651	-0.127549	0.650551	-0.664536	0.00688201	0.174029	0.535061	0.128881	0.64712	-0.0777862	0.782897	0.187289	0.503883	0.401844	0.13761	0.198797	0.47753	-0.622333	0.0132286	-0.464223	0.0812974	-0.0277828	0.921706	-0.309867	0.261038	0.464237	0.0812868	0.101538	0.718793
CA_C0660	blue	0.0748503	0.79092	-0.777919	0.000638374	-0.13576	0.629505	-0.106738	0.704974	-0.20677	0.459669	0.0566944	0.840943	0.0136027	0.961625	0.186488	0.505742	0.474476	0.073934	0.379645	0.1628	-0.519891	0.0469814	-0.520718	0.0465705	0.178293	0.524942	0.151633	0.589569	-0.250156	0.368538	0.50445	0.0551599	0.129289	0.64607	0.441878	0.0991279	-0.522948	0.045475	-0.291371	0.292039	-0.330369	0.229114	-0.0224474	0.93671	0.685944	0.00475255	0.220228	0.430287
CA_C0661	brown	-0.299691	0.277837	-0.889683	8.98954e-06	-0.223147	0.424044	-0.268654	0.332952	-0.25845	0.352333	-0.159663	0.569768	0.352154	0.197997	-0.192496	0.491877	0.460678	0.0839608	0.642281	0.00982687	-0.518086	0.0478884	-0.392378	0.148005	0.491479	0.0627968	-0.18982	0.498031	-0.792783	0.00042298	0.95412	3.51523e-08	0.025514	0.928084	0.414983	0.124019	-0.368699	0.176276	0.398906	0.140781	-0.847366	6.66961e-05	0.0858533	0.760957	0.78688	0.000499978	0.164491	0.557998
CA_C0662	turquoise	0.583055	0.0225304	-0.572581	0.0256954	0.730864	0.00196642	-0.817043	0.00020046	0.684118	0.0049107	0.706198	0.00325483	-0.551985	0.0328897	0.700768	0.00361294	-0.168526	0.548244	0.358355	0.189664	-0.542915	0.036498	-0.347683	0.204148	0.464862	0.0808238	0.473881	0.0743479	0.0980905	0.728002	0.389826	0.150895	0.19084	0.49568	0.898591	5.31713e-06	0.345736	0.206865	-0.048114	0.864793	-0.277172	0.317247	0.220482	0.429743	0.612355	0.0152406	-0.059241	0.833888
CA_C0663	blue	0.417107	0.121911	-0.788223	0.000481524	0.389222	0.151585	-0.57792	0.0240425	0.303027	0.272259	0.485897	0.0663091	-0.354566	0.194729	0.540933	0.0373245	0.0791229	0.779251	0.473885	0.0743447	-0.713927	0.00279441	-0.380014	0.162359	0.414252	0.12475	0.506059	0.0542625	-0.0138138	0.96103	0.472031	0.0756443	0.163921	0.559384	0.873317	2.1206e-05	-0.044474	0.874945	-0.126059	0.654397	-0.281693	0.309089	0.274301	0.322493	0.808299	0.000265487	0.111371	0.692732
CA_C0664	blue	0.478367	0.071269	-0.655982	0.00791749	0.349581	0.201522	-0.402378	0.137039	0.273316	0.324303	0.471353	0.0761238	-0.400539	0.139013	0.623367	0.0130325	0.195567	0.484859	0.254118	0.360747	-0.568007	0.0271788	-0.505045	0.0548264	0.1822	0.515749	0.43787	0.102594	0.124626	0.658103	0.307894	0.264245	0.179422	0.522278	0.714528	0.00276091	-0.137794	0.62433	-0.460553	0.0840562	-0.133368	0.635608	0.0537543	0.849102	0.62619	0.0125086	0.243352	0.382129
CA_C0665	blue	0.436674	0.103645	-0.721721	0.0023844	0.52871	0.0427327	-0.684572	0.00487099	0.445668	0.0959268	0.548302	0.0343208	-0.392972	0.147338	0.578884	0.0237532	-0.0437626	0.876931	0.464418	0.0811525	-0.742652	0.00151651	-0.256888	0.355355	0.458744	0.0854402	0.52159	0.0461399	-0.00761632	0.978508	0.480035	0.0701481	0.0920264	0.744281	0.948576	7.27994e-08	0.171747	0.540511	0.0145111	0.959065	-0.294287	0.287013	0.391064	0.149489	0.771786	0.00074991	-0.134731	0.632128
CA_C0666	blue	0.491349	0.0628769	-0.601275	0.0177431	0.583598	0.022375	-0.611051	0.0155201	0.483888	0.067607	0.574503	0.0250907	-0.451709	0.0909751	0.668381	0.00645275	-0.0896066	0.750806	0.33566	0.221291	-0.790791	0.000447794	-0.123644	0.660649	0.32577	0.236052	0.637772	0.0105281	0.165413	0.555763	0.328529	0.231873	0.00378999	0.989305	0.967875	3.58387e-09	0.280167	0.311829	-0.0908601	0.747424	-0.152833	0.586592	0.48977	0.0638575	0.681734	0.00512327	-0.145755	0.604237
CA_C0667	blue	0.458225	0.0858401	-0.755794	0.00111677	0.506673	0.0539223	-0.704977	0.00333276	0.433378	0.106579	0.563452	0.0287194	-0.409194	0.129889	0.567883	0.0272199	-0.0295447	0.916756	0.497926	0.0589111	-0.679793	0.00530171	-0.35647	0.192173	0.497229	0.0593221	0.512845	0.0505942	-0.023586	0.933506	0.488815	0.0644555	0.185562	0.507894	0.912935	2.04457e-06	0.0973437	0.730001	-0.0184142	0.948066	-0.318352	0.247514	0.293348	0.288626	0.789558	0.000463738	0.115711	0.681329
CA_C0668	turquoise	0.61255	0.015199	-0.545401	0.0354809	0.74904	0.00130988	-0.783013	0.000556334	0.700483	0.00363264	0.718755	0.00253432	-0.576671	0.024422	0.754393	0.00115478	-0.13509	0.631211	0.291882	0.291155	-0.539622	0.0378786	-0.371563	0.172682	0.395591	0.14442	0.472069	0.0756175	0.15601	0.578742	0.356858	0.191655	0.173388	0.536588	0.893577	7.18634e-06	0.35057	0.200162	-0.144003	0.608638	-0.256472	0.356161	0.185128	0.508906	0.5759	0.0246581	-0.0359221	0.898865
CA_C0669	brown	-0.857205	4.43419e-05	-0.195154	0.485799	-0.566389	0.0277185	0.587793	0.0212005	-0.629489	0.0119174	-0.798221	0.000360879	0.871412	2.32552e-05	-0.481136	0.0694151	0.720164	0.00246219	-0.0831873	0.76819	-0.536237	0.039338	0.380396	0.161902	-0.345591	0.207068	-0.503136	0.0559011	-0.658288	0.00762713	0.651272	0.0085377	-0.801816	0.000324084	-0.0438399	0.876716	-0.0370106	0.895815	0.366433	0.179155	-0.688744	0.00451807	0.359225	0.188513	0.104001	0.712238	0.0735004	0.794616
CA_C0670	green	-0.267717	0.334707	0.00812725	0.977067	-0.26247	0.344624	0.243736	0.381354	-0.165703	0.555062	-0.292317	0.290404	0.302794	0.272647	-0.18546	0.508134	0.581391	0.0230123	-0.244581	0.379654	0.493634	0.0614779	-0.644984	0.00942431	-0.222708	0.424979	-0.840063	8.87115e-05	-0.440225	0.100548	0.336957	0.2194	0.0837241	0.766732	-0.510565	0.0518053	-0.31516	0.25255	-0.294404	0.286814	-0.505723	0.0544487	-0.865927	3.00915e-05	-0.275398	0.320483	0.529318	0.0424507
CA_C0671	turquoise	0.514278	0.0498434	-0.40021	0.139368	0.658226	0.00763476	-0.455862	0.0876776	0.614472	0.0147952	0.550462	0.0334761	-0.454929	0.0884115	0.82696	0.000143132	0.218734	0.433501	-0.081481	0.772829	-0.478576	0.0711279	-0.485637	0.0664758	-0.0225139	0.936523	0.207156	0.458814	0.186376	0.506003	0.349326	0.201873	-0.0317059	0.910688	0.707465	0.00317548	0.32321	0.239969	-0.52857	0.0427981	-0.316012	0.251199	-0.0683867	0.808652	0.325888	0.235871	0.275757	0.319827
CA_C0672	turquoise	0.323854	0.238979	-0.0342696	0.903497	0.414178	0.124824	-0.079859	0.777245	0.371991	0.172149	0.293006	0.289214	-0.29005	0.294333	0.589292	0.0207928	0.16199	0.564084	-0.305822	0.26764	-0.306145	0.267109	-0.139315	0.620473	-0.2829	0.306933	0.177589	0.526607	0.331076	0.228058	0.014794	0.958267	-0.206799	0.459606	0.368809	0.176137	0.302769	0.272688	-0.51663	0.0486287	-0.0200692	0.943405	0.0182705	0.948471	-0.0108116	0.969495	-0.10825	0.700971
CA_C0673	black	0.306267	0.266909	0.48587	0.0663265	0.235636	0.397864	0.218389	0.434245	0.299458	0.278228	0.168131	0.549196	-0.287152	0.299403	0.402667	0.13673	0.162188	0.5636	-0.691124	0.00432599	0.50671	0.0539022	-0.380441	0.161848	-0.564189	0.0284655	-0.260774	0.347865	0.444942	0.0965344	-0.405797	0.133419	0.0587108	0.835356	-0.356318	0.192375	0.119277	0.672004	-0.828387	0.000136129	0.246545	0.375719	-0.695997	0.00395298	-0.622463	0.0132039	0.506177	0.0541969
CA_C0674	black	0.71608	0.00267593	0.209694	0.453204	0.721747	0.00238312	-0.511772	0.0511617	0.789172	0.000468828	0.703559	0.00342518	-0.716852	0.00263442	0.657213	0.00776148	-0.34001	0.214987	-0.230443	0.408644	0.384568	0.156969	-0.471327	0.0761423	0.0521332	0.853607	0.133386	0.635563	0.506428	0.0540579	-0.297523	0.281497	0.420903	0.118206	0.124991	0.657158	0.354333	0.195043	-0.499377	0.0580611	0.222321	0.425805	-0.478547	0.071147	-0.229857	0.409869	0.0904958	0.748407
CA_C0675	brown	0.254148	0.360688	0.674397	0.0058238	0.157385	0.575356	-0.0663146	0.814355	0.216669	0.437964	0.210781	0.450811	-0.333122	0.225022	-0.0982726	0.727514	-0.771188	0.000761579	-0.133032	0.636469	0.596768	0.0188466	0.405724	0.133496	0.0621481	0.825849	0.285682	0.301994	0.535242	0.039775	-0.812055	0.000235709	0.284536	0.304022	-0.373664	0.170076	0.243864	0.381098	0.152471	0.587489	0.745008	0.00143747	0.0331396	0.906666	-0.49934	0.0580824	-0.369433	0.17535
CA_C0676	green	-0.748058	0.00134006	-0.0541325	0.848052	-0.623399	0.0130264	0.544987	0.0356489	-0.702291	0.00350949	-0.716799	0.00263728	0.728997	0.00204658	-0.618155	0.0140444	0.26399	0.341734	0.102154	0.717152	-0.464333	0.0812159	0.716343	0.0026617	-0.158316	0.573071	-0.0976793	0.729102	-0.41565	0.123354	0.238401	0.392186	-0.614092	0.0148744	-0.0819508	0.771551	-0.101071	0.720039	0.575367	0.0248225	-0.197798	0.479791	0.662985	0.00706138	0.120423	0.669017	-0.22997	0.409632
CA_C0677	blue	0.618411	0.0139933	-0.685818	0.0047634	0.580549	0.0232591	-0.714197	0.00277932	0.534183	0.0402436	0.677995	0.00547137	-0.556338	0.0312564	0.703254	0.00344527	6.75919e-05	0.999809	0.373936	0.169741	-0.47765	0.0717544	-0.599607	0.0181455	0.418238	0.120798	0.445968	0.0956762	0.0999203	0.72311	0.376522	0.166573	0.335613	0.221359	0.811583	0.000239295	0.0258357	0.927179	-0.307282	0.265244	-0.239067	0.390826	0.00609782	0.982793	0.669343	0.0063487	0.0455715	0.871882
CA_C0678	blue	0.350365	0.200444	-0.646474	0.00920805	0.270182	0.330103	-0.281507	0.309422	0.173597	0.536088	0.345517	0.207172	-0.27404	0.322973	0.562966	0.0288874	0.274822	0.321537	0.212859	0.446256	-0.693662	0.00412838	-0.356986	0.191484	0.0912556	0.746358	0.411969	0.127052	0.07682	0.785535	0.352044	0.198147	0.0023242	0.993441	0.726827	0.00214301	-0.105218	0.709004	-0.406659	0.132517	-0.169375	0.5462	0.194707	0.486819	0.623214	0.0130614	0.065211	0.817396
CA_C0679	yellow	0.385113	0.156332	-0.247201	0.374407	0.370655	0.173816	-0.539513	0.0379247	0.3572	0.191198	0.452262	0.0905316	-0.390064	0.150624	0.26301	0.343596	-0.378902	0.163692	0.354637	0.194632	-0.150634	0.592052	-0.0881105	0.754848	0.442231	0.0988265	0.387432	0.153641	0.11227	0.690363	0.00903572	0.974504	0.319723	0.24537	0.424655	0.114621	0.11256	0.689601	0.153509	0.584918	0.0721198	0.7984	0.181496	0.517399	0.350648	0.200055	-0.0235866	0.933505
CA_C0680	green	-0.241775	0.385318	-0.578559	0.0238504	-0.110454	0.695149	-0.16315	0.561257	-0.224984	0.420139	-0.120782	0.668085	0.247289	0.374233	-0.135554	0.630028	0.0258647	0.927097	0.547647	0.0345805	-0.844737	7.403e-05	0.40678	0.132391	0.363943	0.182352	0.392695	0.147649	-0.323711	0.239199	0.492092	0.0624195	-0.293947	0.287597	0.614999	0.0146858	0.0127017	0.964166	0.595737	0.0191063	-0.318164	0.247809	0.847467	6.64269e-05	0.701861	0.00353846	-0.337253	0.218969
CA_C0681	blue	0.55198	0.0328916	-0.272205	0.326354	0.692706	0.00420197	-0.525343	0.0443196	0.58852	0.0210021	0.610497	0.01564	-0.542044	0.0368595	0.724281	0.00226081	-0.306146	0.267107	0.122217	0.664353	-0.730011	0.00200273	0.189659	0.498401	0.160047	0.568828	0.777819	0.00064007	0.453288	0.0897112	0.0099213	0.972006	-0.127454	0.650796	0.905414	3.43869e-06	0.535807	0.0395265	-0.0984374	0.727074	0.147272	0.600438	0.649043	0.00884426	0.425676	0.113659	-0.260335	0.348707
CA_C0682	blue	0.6066	0.0165038	-0.6707	0.00620428	0.626804	0.0123969	-0.728461	0.00207006	0.56936	0.0267334	0.682151	0.00508557	-0.55096	0.0332832	0.725227	0.00221648	-0.0309155	0.912907	0.363272	0.183221	-0.562019	0.0292174	-0.495564	0.0603136	0.408846	0.130247	0.487082	0.0655521	0.116011	0.680541	0.387275	0.153822	0.252918	0.363098	0.878995	1.59654e-05	0.129729	0.644938	-0.246526	0.375756	-0.248045	0.372726	0.121163	0.667092	0.676963	0.00557074	0.00936258	0.973582
CA_C0683	yellow	-0.559812	0.0299972	0.337788	0.218192	-0.572938	0.0255823	0.667265	0.00657514	-0.576016	0.0246226	-0.625264	0.0126787	0.538819	0.0382208	-0.531818	0.0413059	0.22464	0.420868	-0.252775	0.363377	0.126677	0.6528	0.433275	0.106671	-0.396653	0.143247	-0.310338	0.260276	-0.121742	0.665587	-0.144098	0.608398	-0.375556	0.167752	-0.512263	0.0509013	-0.173604	0.536074	0.152456	0.587527	0.0762648	0.787052	0.0742675	0.792515	-0.341642	0.212653	0.0767667	0.785681
CA_C0685	yellow	-0.647916	0.0090024	-0.0859194	0.760778	-0.90166	4.38773e-06	0.565229	0.0281106	-0.877237	1.74585e-05	-0.707681	0.0031621	0.659037	0.00753459	-0.815864	0.000208368	0.368653	0.176334	0.196331	0.483119	0.270154	0.330155	-0.0192746	0.945643	-0.0163106	0.953993	-0.466356	0.0797243	-0.555364	0.0316165	0.126102	0.654286	0.0525188	0.852535	-0.623627	0.0129835	-0.774502	0.000698723	0.245484	0.377842	-0.118865	0.673081	-0.213716	0.444382	0.0019541	0.994485	0.0886233	0.753462
CA_C0686	blue	0.442308	0.0987616	-0.533594	0.0405062	0.51714	0.0483685	-0.400524	0.139029	0.445249	0.0962772	0.470543	0.0766998	-0.374539	0.168998	0.737815	0.0016898	0.257359	0.354442	0.0507612	0.857423	-0.62442	0.0128352	-0.421516	0.117615	0.0309396	0.912839	0.308394	0.26343	0.130805	0.642176	0.391479	0.149019	-0.0455413	0.871967	0.763109	0.000934267	0.178675	0.52404	-0.467127	0.0791611	-0.310242	0.260431	0.0782814	0.781546	0.481863	0.068934	0.182629	0.514744
CA_C0687	black	-0.619432	0.013791	-0.455739	0.0877739	-0.71995	0.00247304	0.429502	0.110102	-0.802987	0.000312781	-0.619097	0.0138571	0.650376	0.00865984	-0.549952	0.0336742	0.457592	0.0863292	0.354465	0.194864	-0.500182	0.0575934	0.238076	0.392852	0.0258259	0.927207	-0.0699411	0.80438	-0.545923	0.0352699	0.424768	0.114515	-0.303209	0.271958	0.0162297	0.954221	-0.538179	0.0384957	0.348878	0.202493	-0.288902	0.296335	0.412754	0.126256	0.44825	0.0937881	-0.0399284	0.887648
CA_C0688	black	-0.566648	0.0276315	-0.331041	0.22811	-0.635256	0.0109359	0.39275	0.147587	-0.728715	0.00205892	-0.559188	0.0302205	0.576028	0.0246188	-0.531215	0.0415798	0.253384	0.362184	0.342692	0.211158	-0.527439	0.0433269	0.462578	0.0825257	0.0437952	0.87684	0.0945436	0.737511	-0.398451	0.141278	0.265826	0.338263	-0.342018	0.212117	0.0603311	0.830872	-0.383413	0.158324	0.451548	0.0911051	-0.126407	0.653498	0.607076	0.0163963	0.396672	0.143227	-0.2222	0.426065
CA_C0689	green	-0.796167	0.000383392	-0.0282363	0.920432	-0.677627	0.00550664	0.585414	0.0218608	-0.746499	0.00138917	-0.767756	0.000831468	0.775607	0.000678718	-0.679938	0.00528827	0.288435	0.297152	0.0903212	0.748878	-0.398658	0.141052	0.69984	0.00367722	-0.169467	0.545979	-0.16422	0.558656	-0.445434	0.0961224	0.243535	0.381761	-0.60987	0.0157765	-0.159745	0.569567	-0.135317	0.630632	0.59073	0.020407	-0.211007	0.450315	0.60475	0.0169266	0.0810259	0.774067	-0.216206	0.438967
CA_C0690	green	-0.0586658	0.835481	-0.0829312	0.768886	0.248337	0.372145	-0.0227979	0.935724	0.129918	0.644452	0.0146972	0.95854	0.0442234	0.875645	0.240246	0.388422	-0.0482629	0.864378	-0.0361468	0.898235	-0.812746	0.000230549	0.656909	0.00779974	-0.124522	0.658373	0.426123	0.113239	0.143814	0.609112	0.137274	0.625652	-0.61291	0.0151228	0.609682	0.0158177	0.557923	0.030677	0.244118	0.380587	-0.079817	0.777359	0.877078	1.75983e-05	0.231641	0.406144	-0.227866	0.414049
CA_C0691	black	-0.761582	0.000970198	-0.413435	0.12557	-0.707942	0.00314598	0.438257	0.102256	-0.752857	0.00119768	-0.71743	0.0026037	0.788646	0.000475834	-0.610761	0.0155827	0.615615	0.014559	0.252108	0.364688	-0.377125	0.16584	0.120164	0.669693	-0.0182795	0.948446	-0.409503	0.12957	-0.75858	0.00104414	0.635984	0.0108166	-0.394589	0.145531	-0.0996474	0.723839	-0.419944	0.119134	0.419335	0.119726	-0.555147	0.0316971	0.203734	0.466432	0.315934	0.251323	0.191086	0.495115
CA_C0692	blue	-0.392867	0.147456	0.676057	0.00565907	-0.0364067	0.897507	0.456367	0.0872831	-0.0554447	0.844409	-0.377442	0.165455	0.320946	0.243467	-0.205035	0.463528	-0.117301	0.677166	-0.520759	0.0465503	-0.0580734	0.837121	0.901168	4.52698e-06	-0.507282	0.0535871	-0.112752	0.689097	0.166333	0.553535	-0.284102	0.304792	-0.717039	0.00262443	-0.227104	0.415655	0.640383	0.0101174	0.307534	0.264833	0.146256	0.602982	0.489092	0.0642816	-0.573019	0.0255566	-0.223371	0.423567
CA_C0693	black	0.516534	0.0486778	0.606821	0.0164539	0.515356	0.0492839	-0.229879	0.409825	0.616047	0.0144704	0.468448	0.0782022	-0.553768	0.0322132	0.365009	0.180979	-0.453213	0.0897711	-0.421394	0.117733	0.706042	0.00326467	-0.196444	0.482864	-0.11874	0.673405	-0.0305475	0.91394	0.541701	0.0370023	-0.590835	0.0203791	0.335187	0.221983	-0.282518	0.307614	0.385617	0.155744	-0.370828	0.1736	0.465199	0.0805753	-0.519459	0.0471973	-0.608235	0.0161371	0.00298888	0.991565
CA_C0694	yellow	0.503545	0.0556697	0.753545	0.00117832	0.406671	0.132505	0.06474	0.818695	0.456582	0.087115	0.370714	0.173742	-0.536191	0.0393583	0.406625	0.132552	-0.426769	0.112635	-0.607804	0.0162332	0.547797	0.0345208	0.08015	0.776452	-0.408151	0.130965	0.188524	0.501022	0.800223	0.000339997	-0.863025	3.43336e-05	0.140305	0.617966	-0.294787	0.286157	0.347259	0.204738	-0.583934	0.0222792	0.755575	0.00112264	-0.287705	0.298431	-0.699981	0.00366739	-0.141823	0.614129
CA_C0695	yellow	-0.176102	0.530131	0.793428	0.00041519	0.0701045	0.803931	0.468263	0.0783361	0.0459434	0.870845	-0.222482	0.425463	0.10953	0.697588	-0.0207442	0.941505	-0.215552	0.440387	-0.644183	0.0095423	0.00949747	0.973202	0.870981	2.37409e-05	-0.612803	0.0151455	0.059967	0.831879	0.458766	0.0854231	-0.549068	0.0340194	-0.628403	0.0121096	-0.229337	0.410959	0.642985	0.00972071	0.0354452	0.900201	0.415584	0.123419	0.437226	0.103159	-0.6664	0.00667117	-0.287819	0.298231
CA_C0696	yellow	-0.0286454	0.919282	0.81847	0.000191211	0.14331	0.610381	0.334933	0.222355	0.130793	0.642204	-0.0792325	0.778952	-0.0465077	0.869271	0.00759979	0.978555	-0.417028	0.121989	-0.554161	0.0320653	0.119953	0.670242	0.843636	7.72929e-05	-0.474347	0.0740236	0.20258	0.469014	0.575747	0.0247052	-0.688245	0.00455914	-0.442249	0.0988119	-0.228224	0.413296	0.619765	0.0137255	0.0564069	0.84174	0.587737	0.0212159	0.419572	0.119497	-0.652752	0.00833889	-0.348092	0.20358
CA_C0697	black	0.634422	0.0110738	0.505651	0.0544887	0.708647	0.00310283	-0.425085	0.114216	0.797591	0.000367677	0.626353	0.0124789	-0.670962	0.00617665	0.52292	0.0454886	-0.518562	0.0476476	-0.353242	0.196518	0.563727	0.0286245	-0.214842	0.441929	-0.0151051	0.95739	0.0847156	0.764042	0.569432	0.0267099	-0.499274	0.058121	0.346889	0.205253	-0.0637142	0.821525	0.524388	0.044778	-0.337093	0.219202	0.364721	0.18135	-0.420606	0.118493	-0.485363	0.0666523	0.0257104	0.927531
CA_C0698	blue	0.0921508	0.743946	-0.775326	0.000683758	-0.122271	0.66421	-0.129854	0.644618	-0.199623	0.475665	0.0773446	0.784103	-0.00818495	0.976904	0.185512	0.508011	0.413254	0.125752	0.411397	0.127633	-0.548343	0.0343049	-0.461821	0.0830957	0.209039	0.454648	0.222641	0.425124	-0.217432	0.436312	0.472299	0.0754558	0.135215	0.630894	0.47371	0.074467	-0.51164	0.0512317	-0.250676	0.36751	-0.288779	0.29655	0.0523731	0.85294	0.709354	0.00306002	0.142236	0.613089
CA_C0699	blue	0.488873	0.0644192	-0.687385	0.0046307	0.505447	0.0546023	-0.570631	0.02632	0.417549	0.121475	0.547839	0.0345043	-0.428746	0.110799	0.666336	0.00667828	0.0637923	0.821309	0.335871	0.220983	-0.71919	0.00251189	-0.34681	0.205364	0.304275	0.270191	0.531434	0.04148	0.107429	0.703143	0.399736	0.139881	0.0953962	0.735222	0.900522	4.71524e-06	0.0956612	0.734511	-0.234338	0.400545	-0.234244	0.400739	0.276631	0.318232	0.708512	0.00311105	0.131021	0.641621
CA_C0700	blue	0.208628	0.455555	-0.80188	0.000323459	0.166595	0.552902	-0.365525	0.180317	0.0661862	0.814709	0.26132	0.34682	-0.141321	0.615398	0.370772	0.17367	0.236475	0.396136	0.455455	0.0879973	-0.777174	0.000651161	-0.285529	0.302265	0.312315	0.257091	0.419073	0.119982	-0.13432	0.633177	0.532182	0.0411407	0.02187	0.938335	0.775551	0.000679721	-0.155188	0.580769	-0.0887506	0.753118	-0.334014	0.223705	0.336342	0.220294	0.801648	0.00032573	0.054731	0.84639
CA_C0701	yellow	-0.23054	0.408442	-0.745694	0.00141507	-0.245865	0.377078	-0.126524	0.653196	-0.347516	0.20438	-0.146481	0.602419	0.267155	0.33576	-0.155793	0.579277	0.219406	0.432053	0.611945	0.015328	-0.754956	0.00113938	0.0793978	0.778501	0.383286	0.158473	0.258342	0.352543	-0.441249	0.0996667	0.580411	0.0232999	-0.109595	0.697416	0.534952	0.039903	-0.304646	0.269577	0.406117	0.133084	-0.401165	0.138339	0.564103	0.0284953	0.796759	0.000376794	-0.0855586	0.761756
CA_C0702	brown	-0.310793	0.25954	-0.439135	0.101491	-0.704366	0.00337232	0.173089	0.537302	-0.690057	0.00441125	-0.354208	0.195211	0.347704	0.204119	-0.582204	0.022776	0.24069	0.38752	0.522361	0.0457616	0.16903	0.547029	-0.349877	0.201115	0.335296	0.221824	-0.184066	0.511383	-0.507863	0.0532685	0.20679	0.459624	0.407992	0.13113	-0.313017	0.255965	-0.932358	4.15671e-07	0.165355	0.555905	-0.0914739	0.74577	-0.254408	0.36018	0.366032	0.179668	-0.0143498	0.959519
CA_C0703	brown	-0.190316	0.496888	-0.648336	0.00894322	-0.201812	0.470736	0.0873079	0.757019	-0.231467	0.406507	-0.184372	0.510668	0.280108	0.311935	0.0968367	0.731359	0.813285	0.00022658	0.0980067	0.728226	-0.377189	0.165763	-0.630939	0.0116643	-0.0789208	0.779802	-0.374866	0.168597	-0.509004	0.0526473	0.746285	0.00139602	-0.105291	0.708811	0.216276	0.438815	-0.407747	0.131384	-0.327084	0.234056	-0.71294	0.00285015	-0.316087	0.251081	0.429133	0.110442	0.539378	0.0379825
CA_C0704	brown	0.0168767	0.952398	-0.477252	0.0720255	0.214939	0.441718	-0.100101	0.722627	0.180024	0.520859	0.0628184	0.823998	0.05339	0.850114	0.423895	0.115341	0.642353	0.00981591	-0.100544	0.721445	-0.476462	0.0725652	-0.489243	0.0641873	-0.163105	0.561367	-0.252258	0.364393	-0.27386	0.323302	0.674652	0.00579826	-0.272365	0.326057	0.437703	0.102741	0.0864539	0.759331	-0.371358	0.172937	-0.66741	0.00655914	-0.173825	0.535545	0.297161	0.28211	0.346811	0.205362
CA_C0705	brown	-0.157213	0.575781	-0.161823	0.56449	-0.0956082	0.734653	0.231366	0.406717	-0.0575326	0.83862	-0.190429	0.496627	0.221799	0.426921	0.131302	0.640899	0.760653	0.000992628	-0.330389	0.229083	0.0892575	0.751749	-0.650823	0.0085988	-0.372912	0.171006	-0.659317	0.00750016	-0.32844	0.232008	0.46226	0.0827645	-0.129048	0.64669	-0.162436	0.562996	-0.188916	0.500116	-0.527778	0.043168	-0.588523	0.0210012	-0.681463	0.00514793	-0.110104	0.696072	0.651439	0.00851512
CA_C0706	yellow	-0.686047	0.00474377	-0.176005	0.53036	-0.841347	8.44576e-05	0.620494	0.0135829	-0.825597	0.000150101	-0.741474	0.00155732	0.721926	0.00237431	-0.664279	0.0069114	0.662953	0.00706511	0.0454744	0.872153	0.129967	0.644326	-0.174115	0.534855	-0.192311	0.492301	-0.64594	0.00928516	-0.652739	0.00834061	0.346536	0.205746	-0.13128	0.640956	-0.53424	0.0402184	-0.703238	0.00344637	0.0544536	0.84716	-0.34135	0.213069	-0.320773	0.243737	0.00528236	0.985094	0.194649	0.486952
CA_C0707	blue	0.398097	0.141664	-0.0868756	0.758189	0.669907	0.00628832	-0.374448	0.16911	0.57615	0.0245813	0.465576	0.0802972	-0.402588	0.136814	0.659481	0.00748016	-0.23057	0.408379	-0.0762445	0.787108	-0.685868	0.00475905	0.333202	0.224904	-0.0257534	0.92741	0.570285	0.0264322	0.395635	0.144371	0.0160102	0.954839	-0.3387	0.216874	0.783871	0.000543408	0.704252	0.00337977	-0.0569835	0.840142	0.0763113	0.786925	0.653212	0.00827781	0.220724	0.429222	-0.343506	0.210004
CA_C0708	pink	-0.241722	0.385425	-0.645325	0.00937443	-0.471813	0.0757986	0.0603843	0.830725	-0.45034	0.0920815	-0.251753	0.365387	0.318338	0.247536	-0.257545	0.354082	0.627657	0.0122429	0.365373	0.180511	0.0250283	0.929449	-0.760514	0.000996008	0.204879	0.463875	-0.432537	0.107336	-0.634435	0.0110716	0.612761	0.0151543	0.297185	0.28207	-0.111918	0.691292	-0.802371	0.000318688	-0.137291	0.625608	-0.564303	0.0284267	-0.538369	0.0384139	0.435858	0.104366	0.42513	0.114172
CA_C0709	turquoise	0.300258	0.276883	0.437618	0.102815	0.247127	0.374556	0.195852	0.484211	0.230346	0.408848	0.182327	0.51545	-0.302674	0.272846	0.385619	0.155741	-0.105274	0.708855	-0.509864	0.0521824	0.0745316	0.791793	0.154987	0.581265	-0.465731	0.080183	0.220097	0.430568	0.638813	0.0103628	-0.530134	0.0420744	-0.134639	0.632362	-0.0452595	0.872753	0.279618	0.312819	-0.537563	0.0387613	0.477082	0.0721412	-0.0171678	0.951577	-0.392	0.148431	0.00559902	0.9842
CA_C0710	turquoise	0.518289	0.0477857	0.114349	0.684898	0.602485	0.0174554	-0.152199	0.588164	0.606987	0.0164164	0.461707	0.0831816	-0.479486	0.0705156	0.782194	0.00056891	0.163625	0.560102	-0.506951	0.0537694	-0.0240417	0.932224	-0.414827	0.124174	-0.385106	0.15634	0.0367447	0.89656	0.463081	0.0821486	-0.0871245	0.757515	-0.0516901	0.854839	0.252154	0.364598	0.380659	0.161587	-0.803751	0.000305588	0.00335818	0.990523	-0.365585	0.18024	-0.210528	0.451367	0.300584	0.276337
CA_C0711	blue	0.654693	0.0080836	-0.375393	0.167952	0.73777	0.0016915	-0.638064	0.0104815	0.647494	0.00906219	0.71206	0.00290055	-0.632016	0.0114791	0.788553	0.00047708	-0.291951	0.291037	0.195164	0.485777	-0.664773	0.00685488	-0.0269937	0.923924	0.252874	0.363183	0.752746	0.00120084	0.418769	0.12028	0.0559991	0.842871	0.0384597	0.891758	0.928372	5.97225e-07	0.434272	0.105777	-0.184716	0.509866	0.110171	0.695896	0.491613	0.0627145	0.50054	0.0573861	-0.23774	0.393539
CA_C0712	blue	0.651934	0.00844827	-0.41809	0.120944	0.757505	0.00107169	-0.69138	0.00430568	0.670809	0.00619282	0.726865	0.00214132	-0.62949	0.0119171	0.785202	0.000523831	-0.292979	0.289261	0.238458	0.392069	-0.673257	0.00593904	-0.057424	0.838921	0.307817	0.26437	0.739506	0.00162749	0.383612	0.15809	0.1179	0.6756	0.0616943	0.827103	0.956262	2.5895e-08	0.442907	0.0982518	-0.139138	0.620921	0.020693	0.941649	0.485235	0.0667348	0.539838	0.0377867	-0.216875	0.437517
CA_C0713	turquoise	0.315903	0.251372	0.0777954	0.782872	0.640363	0.0101205	-0.361626	0.185362	0.567315	0.0274087	0.404777	0.134492	-0.34875	0.20267	0.508625	0.052853	-0.382511	0.159388	-0.0820309	0.771333	-0.54558	0.0354084	0.501497	0.0568356	0.0111106	0.968652	0.527925	0.0430992	0.373898	0.169788	-0.0784301	0.78114	-0.348272	0.203331	0.650609	0.00862798	0.800242	0.000339795	0.149161	0.595722	0.128597	0.647851	0.693571	0.00413534	0.090714	0.747818	-0.364045	0.182221
CA_C0714	turquoise	0.336293	0.220366	-0.595409	0.0191897	0.212767	0.446458	-0.522345	0.0457692	0.111735	0.691773	0.400268	0.139306	-0.321187	0.243093	0.226525	0.416876	-0.354511	0.194802	0.662074	0.00716838	-0.651221	0.0085447	0.117132	0.677607	0.58422	0.0221978	0.797341	0.000370394	0.100917	0.72045	0.115377	0.682203	0.218321	0.434391	0.752193	0.00121662	-0.075945	0.787926	0.272535	0.325744	0.14404	0.608545	0.676438	0.00562171	0.778314	0.000631673	-0.432734	0.107159
CA_C0715	brown	0.553212	0.032423	0.540017	0.0377111	0.351065	0.199484	-0.241374	0.38613	0.40664	0.132537	0.479587	0.0704478	-0.604777	0.0169204	0.197356	0.480792	-0.769222	0.000800998	-0.116016	0.68053	0.577905	0.0240471	0.109976	0.696409	0.10567	0.707804	0.425535	0.113792	0.703058	0.00345828	-0.846013	7.03918e-05	0.486364	0.0660101	-0.206186	0.460968	0.176827	0.528412	-0.147042	0.601014	0.801836	0.000323894	-0.127698	0.650167	-0.386261	0.154996	-0.221622	0.427299
CA_C0716	green	-0.263754	0.342181	-0.119482	0.67147	-0.185311	0.508481	-0.0488604	0.862714	-0.239277	0.390397	-0.17699	0.528024	0.2231	0.424144	-0.361298	0.185791	-0.284576	0.303951	0.398608	0.141106	-0.338278	0.217483	0.585544	0.0218243	0.319998	0.244941	0.270119	0.33022	-0.172762	0.538083	0.0680084	0.809693	-0.148753	0.596739	0.175488	0.531588	0.0588043	0.835097	0.695334	0.00400211	0.0106106	0.970062	0.69283	0.00419232	0.287028	0.299621	-0.619255	0.0138259
CA_C0717	yellow	0.171298	0.541585	0.82332	0.000162355	0.107419	0.70317	0.125959	0.654654	0.21884	0.433272	0.0903825	0.748712	-0.23338	0.402528	-0.0804433	0.775653	-0.455229	0.0881745	-0.451315	0.0912924	0.888969	9.35802e-06	0.0980194	0.728192	-0.219653	0.431523	-0.173894	0.535381	0.437849	0.102613	-0.745246	0.00142966	0.248268	0.372283	-0.667333	0.00656758	0.198874	0.477355	-0.14914	0.595773	0.569728	0.0266133	-0.460984	0.0837285	-0.797383	0.000369936	-0.00750724	0.978816
CA_C0718	yellow	0.177179	0.527577	0.842466	8.08906e-05	0.1345	0.632716	0.37611	0.167075	0.147263	0.600462	0.0392878	0.88944	-0.224753	0.420629	0.142326	0.612861	-0.345541	0.207138	-0.654317	0.00813255	0.369372	0.175427	0.488161	0.0648681	-0.56491	0.0282192	0.179876	0.521208	0.725631	0.00219771	-0.867983	2.73574e-05	-0.188979	0.49997	-0.376845	0.16618	0.367632	0.177627	-0.362285	0.184502	0.777561	0.000644485	0.0323897	0.90877	-0.743535	0.00148647	-0.213975	0.443817
CA_C0719	blue	0.615099	0.0146652	-0.528381	0.042886	0.678114	0.00546009	-0.777478	0.000645919	0.596331	0.0189566	0.714647	0.00275432	-0.596925	0.0188073	0.653435	0.00824836	-0.368091	0.177045	0.442095	0.0989429	-0.654405	0.00812114	-0.0730337	0.795895	0.504248	0.0552733	0.772524	0.000735714	0.268284	0.333645	0.176393	0.52944	0.182687	0.514606	0.959184	1.66383e-08	0.325838	0.235948	0.0484976	0.863725	0.00296365	0.991637	0.517463	0.0482042	0.67047	0.00622854	-0.20941	0.453829
CA_C0720	turquoise	0.892364	7.71222e-06	-0.0509562	0.85688	0.903627	3.86655e-06	-0.795645	0.000389296	0.886767	1.05739e-05	0.930637	4.87347e-07	-0.901012	4.57188e-06	0.807946	0.000268435	-0.653501	0.00823966	0.116514	0.679224	-0.138146	0.623436	-0.132813	0.637029	0.349434	0.201725	0.759892	0.00101128	0.66194	0.00718431	-0.306216	0.266992	0.384228	0.157367	0.656694	0.00782694	0.506607	0.0539591	-0.227815	0.414158	0.38001	0.162363	0.177808	0.526088	0.195621	0.484737	-0.187641	0.503068
CA_C0722	red	0.312401	0.256953	-0.877825	1.69468e-05	0.233376	0.402537	-0.706838	0.00321456	0.194905	0.486367	0.426422	0.112959	-0.263076	0.34347	0.247443	0.373926	-0.0214728	0.939453	0.749714	0.00128947	-0.457504	0.0863979	-0.51818	0.0478405	0.726195	0.00217179	0.3395	0.21572	-0.296506	0.283224	0.57468	0.0250356	0.438348	0.102177	0.696666	0.00390382	-0.257075	0.354991	0.175962	0.530462	-0.407862	0.131265	0.110722	0.694443	0.884513	1.19516e-05	0.0368602	0.896236
CA_C0723	blue	0.669888	0.00629042	0.00144744	0.995915	0.795617	0.000389612	-0.604449	0.0169961	0.731836	0.00192567	0.723542	0.00229594	-0.692503	0.00421771	0.695508	0.0039892	-0.612385	0.0152341	0.0648434	0.81841	-0.418741	0.120306	0.270775	0.329001	0.21674	0.43781	0.805076	0.00029342	0.626046	0.0125349	-0.276774	0.317972	0.0321629	0.909406	0.732445	0.00190051	0.648374	0.00893789	-0.0287687	0.918936	0.399019	0.14066	0.568705	0.0269483	0.19829	0.478676	-0.364109	0.182138
CA_C0724	green	0.459706	0.0847021	-0.305934	0.267456	0.38645	0.154776	-0.552828	0.0325685	0.296953	0.282463	0.516199	0.0488496	-0.474378	0.0740022	0.310369	0.260226	-0.613234	0.0150543	0.506149	0.0542124	-0.523929	0.0449989	0.320646	0.243933	0.516044	0.0489296	0.929173	5.56246e-07	0.364487	0.18165	-0.164315	0.558425	0.19933	0.476326	0.702459	0.00349825	0.180022	0.520865	0.276017	0.319352	0.378585	0.164075	0.751259	0.00124366	0.551634	0.0330241	-0.499367	0.0580669
CA_C0725	blue	0.625518	0.0126318	-0.166809	0.552385	0.792016	0.000432403	-0.557315	0.0308981	0.702414	0.00350123	0.680638	0.00522349	-0.622054	0.013282	0.79716	0.000372378	-0.363543	0.182869	0.0309473	0.912818	-0.637386	0.0105899	0.172822	0.537939	0.119681	0.670952	0.767746	0.00083167	0.546874	0.0348881	-0.0676253	0.810747	-0.100737	0.72093	0.871567	2.30827e-05	0.630166	0.0117987	-0.16295	0.561745	0.169485	0.545936	0.576251	0.0245504	0.320351	0.244392	-0.21234	0.447391
CA_C0726	turquoise	0.107518	0.702907	-0.466862	0.0793546	0.0965759	0.732058	-0.212592	0.446839	-0.0274456	0.922653	0.151932	0.588828	-0.0906292	0.748047	0.181154	0.518202	-0.111506	0.692376	0.401516	0.137962	-0.789074	0.000470135	0.31791	0.248207	0.254411	0.360175	0.665762	0.00674277	0.0890273	0.75237	0.164869	0.557082	-0.154201	0.583206	0.683304	0.00498247	0.0399033	0.887718	0.210326	0.451812	0.0458843	0.87101	0.770595	0.000773306	0.617705	0.0141344	-0.222162	0.426145
CA_C0727	black	-0.610855	0.0155624	-0.543866	0.0361063	-0.709189	0.00306996	0.377518	0.165363	-0.791605	0.00043752	-0.598914	0.0183148	0.649026	0.00884657	-0.532249	0.0411107	0.500237	0.0575616	0.407367	0.131779	-0.529176	0.0425167	0.153821	0.584148	0.0774588	0.783791	-0.0875487	0.756367	-0.584825	0.0220266	0.514187	0.0498909	-0.273833	0.323352	0.061589	0.827394	-0.5733	0.0254679	0.350701	0.199983	-0.377815	0.165004	0.375884	0.167351	0.521773	0.0460498	-0.0303811	0.914407
CA_C0728	brown	-0.599546	0.0181605	-0.747397	0.00136072	-0.505596	0.0545195	0.0638703	0.821094	-0.546994	0.0348404	-0.484405	0.0672713	0.643172	0.00969277	-0.452098	0.0906627	0.603421	0.0172354	0.518724	0.0475664	-0.500942	0.0571545	-0.169105	0.546851	0.288584	0.296891	-0.362327	0.184448	-0.902013	4.29019e-06	0.928201	6.06308e-07	-0.1938	0.488891	0.187331	0.503787	-0.435279	0.104879	0.481497	0.0691759	-0.850567	5.85838e-05	0.152535	0.587331	0.636576	0.0107205	0.162892	0.561885
CA_C0729	brown	-0.486098	0.0661801	-0.575991	0.0246301	-0.321715	0.242276	0.259373	0.350554	-0.397958	0.141816	-0.43503	0.105101	0.548195	0.0343631	-0.0979522	0.728372	0.795223	0.000394122	0.0913928	0.745988	-0.679097	0.00536692	-0.109566	0.697492	-0.158269	0.573186	-0.302813	0.272615	-0.59446	0.019432	0.806461	0.000281139	-0.506625	0.0539493	0.293833	0.287792	-0.185038	0.509117	0.0380863	0.892803	-0.76094	0.000985652	0.171762	0.540473	0.434857	0.105255	0.418021	0.121012
CA_C0730	blue	0.282949	0.306845	-0.822463	0.000167175	0.314813	0.253101	-0.66518	0.00680855	0.226126	0.417719	0.413562	0.125442	-0.247968	0.37288	0.316428	0.250541	-0.104735	0.710287	0.697653	0.00383222	-0.758669	0.00104189	-0.150677	0.591945	0.640849	0.0100455	0.562724	0.0289717	-0.175153	0.532385	0.527043	0.0435134	0.154257	0.583068	0.895191	6.53311e-06	-0.00435852	0.9877	0.286374	0.300772	-0.292593	0.289927	0.523955	0.0449864	0.906347	3.23157e-06	-0.209869	0.452818
CA_C0731	turquoise	0.75508	0.00113602	0.427744	0.111727	0.901139	4.53506e-06	-0.500464	0.0574304	0.910519	2.42814e-06	0.761098	0.000981829	-0.794102	0.000407173	0.754715	0.00114597	-0.648939	0.00885876	-0.32091	0.243524	0.0832597	0.767994	0.131874	0.639434	-0.0354505	0.900186	0.53028	0.0420076	0.800627	0.0003359	-0.549483	0.0338569	0.111143	0.693333	0.352796	0.197123	0.784108	0.000539886	-0.29775	0.281112	0.501519	0.0568227	0.114238	0.685191	-0.293287	0.288731	-0.162777	0.562166
CA_C0732	turquoise	0.42487	0.114418	-0.71838	0.0025538	0.409762	0.129304	-0.505581	0.054528	0.313274	0.255555	0.475484	0.0732369	-0.362025	0.184842	0.594861	0.0193293	0.100543	0.721449	0.369605	0.175134	-0.752823	0.00119866	-0.312186	0.257298	0.298352	0.280093	0.521592	0.0461387	0.0494037	0.861201	0.408617	0.130484	0.0672003	0.811916	0.879919	1.52248e-05	0.0195684	0.944815	-0.204171	0.465454	-0.197508	0.480449	0.320537	0.244103	0.740144	0.00160449	0.0195986	0.94473
CA_C0733	turquoise	0.97667	4.5766e-10	0.0285176	0.919641	0.855842	4.7004e-05	-0.749614	0.00129249	0.879736	1.53691e-05	0.962291	1.00211e-08	-0.974095	8.98183e-10	0.811698	0.000238422	-0.608854	0.0159998	0.0314514	0.911403	0.169041	0.547003	-0.403336	0.136018	0.29748	0.281569	0.604671	0.0169447	0.693821	0.00411626	-0.425457	0.113865	0.594987	0.0192971	0.432516	0.107355	0.311524	0.258362	-0.46176	0.0831412	0.486229	0.0660961	-0.189048	0.499813	0.0537432	0.849133	-0.0824124	0.770296
CA_C0734	red	0.198717	0.47771	0.879091	1.58879e-05	0.263595	0.342484	0.273164	0.324584	0.342866	0.210911	0.0912632	0.746338	-0.239353	0.390243	0.215519	0.440457	-0.186179	0.506461	-0.791867	0.000434246	0.654879	0.00805946	0.107647	0.702566	-0.590188	0.0205517	-0.22781	0.414168	0.564791	0.0282597	-0.679897	0.00529206	-0.0804859	0.775537	-0.523911	0.045008	0.428676	0.110864	-0.492092	0.0624199	0.447049	0.0947786	-0.435319	0.104844	-0.904882	3.5618e-06	0.00510367	0.985598
CA_C0735	turquoise	0.949131	6.79335e-08	-0.103233	0.71428	0.842007	8.23362e-05	-0.807595	0.000271397	0.851025	5.74935e-05	0.95871	1.79149e-08	-0.942575	1.47007e-07	0.793572	0.000413463	-0.59387	0.0195837	0.150401	0.592632	0.0420708	0.881657	-0.392174	0.148235	0.392022	0.148406	0.651388	0.00852202	0.619393	0.0137987	-0.314601	0.253439	0.589385	0.0207676	0.541327	0.0371587	0.289207	0.295803	-0.361926	0.18497	0.390292	0.150365	-0.090329	0.748856	0.196393	0.482979	-0.0592744	0.833796
CA_C0736	brown	0.131715	0.63984	-0.670382	0.00623787	0.144322	0.607835	-0.134849	0.631826	0.0549466	0.845791	0.142551	0.612294	-0.0479848	0.865153	0.454228	0.0889649	0.527416	0.0433379	0.128422	0.648302	-0.715011	0.00273423	-0.395054	0.145015	-0.0277702	0.921741	0.150968	0.591222	-0.129414	0.645749	0.562216	0.0291485	-0.160551	0.567596	0.637096	0.0106364	-0.11575	0.681226	-0.380361	0.161943	-0.441567	0.0993939	0.10134	0.719323	0.578335	0.0239175	0.352382	0.197687
CA_C0737	blue	0.527545	0.0432772	-0.450755	0.091745	0.578496	0.0238693	-0.529804	0.0422265	0.470638	0.0766321	0.57813	0.0239794	-0.498914	0.0583314	0.670717	0.00620245	-0.202409	0.469397	0.255169	0.358695	-0.757381	0.00107492	0.0339038	0.904522	0.242702	0.383443	0.752475	0.00120857	0.335109	0.222098	0.1179	0.675599	-0.0284885	0.919723	0.917447	1.46291e-06	0.314922	0.252928	-0.120227	0.669527	0.0825381	0.769954	0.576319	0.0245296	0.577828	0.0240703	-0.213855	0.44408
CA_C0738	brown	-0.133298	0.635788	-0.727546	0.00211067	-0.119984	0.670162	0.00327789	0.99075	-0.218497	0.434013	-0.104405	0.711164	0.209382	0.45389	0.160325	0.568148	0.587964	0.0211539	0.257189	0.354771	-0.768299	0.000820079	-0.237179	0.39469	0.0239523	0.932476	0.0650736	0.817775	-0.348708	0.202727	0.665777	0.00674106	-0.248204	0.372409	0.540757	0.0373983	-0.25154	0.365806	-0.127731	0.650081	-0.529648	0.0422983	0.239332	0.390285	0.647598	0.00904741	0.165452	0.555669
CA_C0739	brown	-0.72358	0.00229415	-0.616468	0.0143845	-0.629401	0.0119327	0.254453	0.360093	-0.655367	0.0079964	-0.636004	0.0108134	0.766292	0.000862811	-0.550406	0.0334976	0.719601	0.00249081	0.367908	0.177277	-0.375512	0.167806	-0.161591	0.565055	0.125262	0.656458	-0.539219	0.0380501	-0.93126	4.60291e-07	0.88945	9.10828e-06	-0.274125	0.322816	-0.00852337	0.97595	-0.473742	0.0744444	0.420556	0.118542	-0.862994	3.43813e-05	0.0258943	0.927014	0.463048	0.0821737	0.276716	0.318078
CA_C0740	brown	-0.0765559	0.786257	-0.0326923	0.90792	0.263746	0.342197	0.146888	0.6014	0.249785	0.369272	-0.0574917	0.838733	0.11889	0.673016	0.425899	0.11345	0.635358	0.0109191	-0.521685	0.0460931	-0.29999	0.277333	-0.239582	0.389775	-0.527392	0.043349	-0.425432	0.113889	-0.09767	0.729127	0.448691	0.0934263	-0.533145	0.0407071	0.198667	0.477823	0.392289	0.148105	-0.456081	0.0875066	-0.579998	0.0234219	-0.216864	0.43754	-0.148605	0.597109	0.46414	0.0813591
CA_C0741	turquoise	0.294681	0.286338	-0.251746	0.3654	0.576125	0.0245891	-0.288325	0.297344	0.546348	0.035099	0.348945	0.202399	-0.248686	0.371452	0.695085	0.00402076	0.338937	0.216532	-0.244049	0.380725	-0.429781	0.109846	-0.360192	0.18724	-0.183371	0.513005	-0.0465225	0.86923	0.0474081	0.86676	0.420899	0.11821	-0.250766	0.367333	0.557462	0.0308445	0.449767	0.0925472	-0.434816	0.105292	-0.461482	0.0833516	-0.0845176	0.764579	0.14133	0.615374	0.231877	0.405652
CA_C0742	brown	-0.151695	0.589416	-0.528633	0.0427686	0.0717263	0.799479	0.0365684	0.897054	0.00626588	0.982319	-0.102092	0.717318	0.222787	0.424811	0.311458	0.258469	0.733935	0.00184005	-0.0733663	0.794983	-0.659401	0.00748988	-0.312625	0.256594	-0.216798	0.437682	-0.239758	0.389417	-0.355782	0.193093	0.748868	0.00131513	-0.445408	0.0961438	0.473125	0.0748757	0.0607238	0.829786	-0.260923	0.34758	-0.722355	0.0023533	0.0261397	0.926324	0.367825	0.177383	0.319501	0.245717
CA_C0743	turquoise	0.845864	7.08083e-05	-0.211231	0.449822	0.889699	8.98161e-06	-0.837925	9.61835e-05	0.845958	7.05436e-05	0.911189	2.31609e-06	-0.847994	6.50347e-05	0.805831	0.00028667	-0.606817	0.0164547	0.233271	0.402754	-0.347503	0.204399	-0.0847827	0.76386	0.420821	0.118286	0.822841	0.000165033	0.56911	0.0268151	-0.160097	0.568706	0.315677	0.25173	0.815607	0.000210133	0.498467	0.058593	-0.131586	0.640171	0.280074	0.311997	0.344007	0.209297	0.371382	0.172908	-0.247393	0.374024
CA_C0744	brown	-0.29252	0.290052	-0.885534	1.13103e-05	-0.260438	0.348509	-0.154195	0.583223	-0.29914	0.278763	-0.192315	0.492292	0.362601	0.184091	-0.127407	0.650918	0.614776	0.014732	0.523354	0.0452778	-0.514209	0.0498792	-0.496514	0.0597466	0.341229	0.213241	-0.254017	0.360944	-0.764533	0.000901716	0.946014	9.92289e-08	-0.0122781	0.96536	0.373324	0.170497	-0.44481	0.0966449	0.185284	0.508544	-0.83808	9.56234e-05	-0.0296436	0.916478	0.736889	0.00172473	0.22325	0.423824
CA_C0745	blue	0.530333	0.041983	-0.241413	0.386051	0.724647	0.00224358	-0.507967	0.0532115	0.624096	0.0128956	0.595523	0.0191608	-0.520675	0.0465914	0.751479	0.00123725	-0.2572	0.35475	0.0528601	0.851586	-0.732971	0.00187899	0.185831	0.507269	0.101629	0.718552	0.700789	0.00361154	0.435634	0.104564	0.0459791	0.870745	-0.182418	0.515236	0.901554	4.41743e-06	0.601477	0.0176948	-0.120946	0.667657	0.0673549	0.811491	0.619911	0.0136968	0.38055	0.161717	-0.195619	0.484739
CA_C0746	red	0.233402	0.402484	-0.814321	0.000219112	0.2613	0.346857	-0.718247	0.00256073	0.210727	0.450929	0.384584	0.15695	-0.20547	0.46256	0.18703	0.504484	-0.126055	0.654407	0.765267	0.000885325	-0.553353	0.0323697	-0.272889	0.325091	0.752878	0.00119711	0.379328	0.163181	-0.313239	0.25561	0.578618	0.0238328	0.285909	0.301592	0.751298	0.00124253	-0.077059	0.784882	0.39252	0.147845	-0.373209	0.170638	0.343721	0.209701	0.867699	2.77221e-05	-0.309345	0.261883
CA_C0747	green	0.123164	0.661892	-0.0327034	0.907889	0.336826	0.21959	-0.167983	0.549552	0.224384	0.421411	0.187088	0.504349	-0.150771	0.591712	0.277061	0.31745	-0.322523	0.241027	0.0678903	0.810018	-0.711492	0.00293346	0.689064	0.00449185	0.0293313	0.917355	0.642484	0.00979621	0.315424	0.252132	-0.0725475	0.797227	-0.413281	0.125724	0.625355	0.0126619	0.550769	0.0333571	0.272695	0.325449	0.173551	0.5362	0.925223	7.83832e-07	0.245129	0.378555	-0.483068	0.0681419
CA_C0748	blue	0.594273	0.0194799	-0.234709	0.399777	0.760989	0.000984476	-0.54433	0.0359165	0.663865	0.00695913	0.652161	0.00841781	-0.583743	0.0223336	0.791406	0.000440008	-0.29717	0.282095	0.0567558	0.840773	-0.699194	0.00372245	0.148202	0.598114	0.11892	0.672936	0.745862	0.00140962	0.493133	0.0617824	0.00190006	0.994638	-0.129479	0.645582	0.906501	3.19852e-06	0.595192	0.0192448	-0.16241	0.563059	0.120611	0.668528	0.586917	0.021442	0.379106	0.163448	-0.207909	0.457145
CA_C0749	blue	0.393425	0.14683	-0.111014	0.693672	0.700468	0.00363364	-0.324001	0.238755	0.60641	0.0165467	0.451402	0.0912225	-0.382386	0.159536	0.755028	0.00113743	-0.0580204	0.837268	-0.19231	0.492303	-0.72183	0.00237906	0.217132	0.436961	-0.151236	0.590556	0.483905	0.067596	0.405568	0.13366	0.109346	0.698074	-0.415534	0.123469	0.799013	0.000352499	0.728204	0.00208142	-0.217418	0.436341	-0.0680056	0.8097	0.536446	0.0392466	0.195583	0.484821	-0.115903	0.680825
CA_C0750	turquoise	0.85343	5.20386e-05	0.416857	0.122158	0.900707	4.66062e-06	-0.444341	0.0970395	0.907446	3.00105e-06	0.809251	0.00025766	-0.872968	2.15695e-05	0.864956	3.14595e-05	-0.562945	0.028895	-0.400536	0.139016	0.115075	0.682994	-0.016551	0.953315	-0.135215	0.630894	0.542405	0.0367093	0.904951	3.54556e-06	-0.620257	0.0136292	0.174677	0.533517	0.332944	0.225285	0.672939	0.00597152	-0.554097	0.0320893	0.586487	0.0215612	-0.0237289	0.933104	-0.309521	0.261599	-0.0563031	0.842028
CA_C0751	green	0.034421	0.903072	-0.073115	0.795672	0.136692	0.627132	-0.167646	0.550366	0.036725	0.896615	0.100815	0.720722	-0.0727938	0.796552	0.0205579	0.942029	-0.441148	0.0997532	0.282884	0.306962	-0.58593	0.0217162	0.723637	0.00229141	0.221647	0.427247	0.665996	0.00671646	0.206747	0.459721	-0.11992	0.670327	-0.244771	0.379272	0.494241	0.06111	0.331323	0.227691	0.496314	0.0598659	0.261155	0.347136	0.936322	2.8347e-07	0.319778	0.245285	-0.509164	0.0525606
CA_C0752	yellow	-0.076628	0.78606	-0.591964	0.0200804	-0.243046	0.382747	-0.183552	0.512583	-0.225007	0.420089	-0.0424082	0.880715	0.126875	0.65229	-0.162902	0.561861	0.302496	0.273142	0.465222	0.0805583	-0.010248	0.971085	-0.594568	0.0194042	0.391736	0.148729	-0.198539	0.478114	-0.498576	0.0585292	0.496975	0.059473	0.377626	0.165233	0.0533534	0.850216	-0.588314	0.0210583	0.0579147	0.837561	-0.431752	0.108047	-0.334241	0.223372	0.471016	0.0763627	0.483118	0.0681097
CA_C0753	yellow	0.232201	0.404978	-0.562255	0.029135	0.30244	0.273236	-0.452226	0.0905605	0.184176	0.511126	0.326448	0.23502	-0.216888	0.437489	0.319117	0.246317	-0.19027	0.496994	0.48549	0.0665708	-0.842431	8.10004e-05	0.228094	0.41357	0.39832	0.14142	0.689637	0.00444521	0.0428362	0.879519	0.273362	0.32422	-0.0843376	0.765067	0.858595	4.17553e-05	0.181078	0.518381	0.270385	0.329726	-0.0564385	0.841653	0.776349	0.000665551	0.721556	0.00239256	-0.221225	0.428151
CA_C0754	black	0.559387	0.0301493	0.589438	0.0207534	0.575869	0.0246678	-0.324642	0.237772	0.679218	0.00535552	0.530918	0.0417152	-0.602728	0.0173979	0.379986	0.162392	-0.53747	0.0388014	-0.360725	0.186541	0.704296	0.00337689	-0.186086	0.506676	-0.0320918	0.909606	0.0184645	0.947925	0.544704	0.0357638	-0.586451	0.0215711	0.389135	0.151684	-0.234923	0.399335	0.419567	0.119501	-0.306816	0.266008	0.446137	0.0955361	-0.482546	0.0684842	-0.570596	0.0263315	-0.0372562	0.895127
CA_C0755	blue	0.584171	0.0222118	-0.476941	0.0722376	0.589599	0.0207098	-0.646406	0.00921785	0.488528	0.0646366	0.64885	0.00887117	-0.56546	0.0280323	0.620089	0.0136621	-0.366591	0.178952	0.400019	0.139574	-0.701714	0.00354839	0.048198	0.864559	0.41282	0.12619	0.859654	3.98714e-05	0.350484	0.20028	0.0635514	0.821974	0.120167	0.669685	0.92707	6.69267e-07	0.279607	0.312838	0.00224676	0.99366	0.151005	0.59113	0.612579	0.015193	0.644723	0.00946255	-0.192201	0.492553
CA_C0756	blue	0.541121	0.0372451	-0.599257	0.018231	0.676062	0.00565858	-0.865039	3.13405e-05	0.62797	0.0121868	0.685302	0.00480772	-0.522313	0.045785	0.582106	0.0228044	-0.284722	0.303693	0.497604	0.0591007	-0.54453	0.0358348	-0.250458	0.36794	0.60144	0.0177035	0.542466	0.0366839	0.0543968	0.847318	0.38133	0.160788	0.242283	0.384289	0.899964	4.88297e-06	0.310503	0.260009	0.142856	0.611525	-0.251683	0.365524	0.329985	0.229688	0.680958	0.00519411	-0.122956	0.662433
CA_C0757	turquoise	0.543211	0.0363758	-0.595658	0.0191265	0.567311	0.02741	-0.825705	0.000149535	0.499094	0.058226	0.6642	0.00692054	-0.531984	0.0412306	0.481233	0.0693505	-0.429258	0.110327	0.614627	0.0147629	-0.577401	0.0241996	-0.0892017	0.751899	0.675983	0.0056663	0.733836	0.00184399	0.125201	0.656615	0.224391	0.421397	0.293969	0.287559	0.890924	8.37801e-06	0.197023	0.481548	0.228358	0.413014	-0.0164581	0.953577	0.513991	0.0499929	0.740329	0.00159784	-0.447091	0.0947435
CA_C0758	magenta	-0.0740388	0.793142	-0.603576	0.0171991	-0.309195	0.262127	-0.415472	0.123531	-0.25542	0.358207	0.0127564	0.964011	0.0893549	0.751486	-0.4404	0.100397	-0.077613	0.78337	0.820575	0.000178206	0.224012	0.422202	-0.526575	0.0437341	0.812244	0.000234293	-0.114549	0.684375	-0.606868	0.0164433	0.41324	0.125766	0.68757	0.00461522	-0.0506337	0.857777	-0.677039	0.00556333	0.48662	0.0658461	-0.313183	0.255699	-0.27851	0.31482	0.562719	0.0289733	-0.000926583	0.997385
CA_C0759	turquoise	0.455496	0.0879652	-0.480047	0.0701397	0.586775	0.0214813	-0.411715	0.12731	0.517277	0.0482986	0.492059	0.0624397	-0.392196	0.14821	0.787591	0.000490146	0.249886	0.369073	-0.0165108	0.953429	-0.627976	0.0121857	-0.392989	0.147319	-0.0129984	0.963329	0.284617	0.303879	0.152397	0.587675	0.389424	0.151354	-0.105389	0.708552	0.781043	0.000586981	0.282004	0.308533	-0.472708	0.0751684	-0.305918	0.267481	0.0858663	0.760922	0.425361	0.113955	0.192901	0.490947
CA_C0760	turquoise	0.487502	0.0652848	0.5521	0.0328456	0.358898	0.188946	-0.216187	0.439007	0.376048	0.167151	0.435874	0.104352	-0.553512	0.0323094	0.173259	0.536897	-0.857534	4.37171e-05	-0.0824918	0.77008	0.34749	0.204417	0.419278	0.119783	0.104253	0.711569	0.585135	0.0219392	0.739416	0.00163076	-0.861465	3.68119e-05	0.293966	0.287565	-0.0676329	0.810726	0.330301	0.229215	0.0280525	0.920948	0.888311	9.70857e-06	0.226317	0.417317	-0.32748	0.233457	-0.478454	0.0712098
CA_C0761	turquoise	0.215841	0.439758	-0.427598	0.111862	0.337295	0.218908	-0.220816	0.429027	0.225876	0.418249	0.255011	0.359003	-0.1768	0.528475	0.499708	0.0578683	0.135905	0.629136	0.0962016	0.733061	-0.803583	0.000307158	0.0717686	0.799363	-0.00194536	0.99451	0.432226	0.107618	0.102868	0.715252	0.290431	0.293671	-0.295642	0.284696	0.752486	0.00120824	0.251757	0.365379	-0.149742	0.594273	-0.13608	0.628688	0.521319	0.0462735	0.476293	0.0726803	-0.250148	0.368553
CA_C0762	turquoise	0.674009	0.00586284	-0.481325	0.0692894	0.733718	0.00184875	-0.87189	2.27264e-05	0.672939	0.00597159	0.785644	0.000517466	-0.666261	0.00668668	0.642585	0.00978096	-0.486893	0.065672	0.478192	0.0713869	-0.527758	0.043177	-0.106126	0.706597	0.593478	0.0196852	0.760026	0.00100798	0.275874	0.319612	0.123797	0.660253	0.289483	0.295321	0.914379	1.84043e-06	0.348453	0.20308	0.0970692	0.730736	0.0536546	0.849379	0.458359	0.0857366	0.629541	0.0119082	-0.392396	0.147985
CA_C0763	blue	0.716597	0.00264806	-0.353803	0.195758	0.835048	0.000107049	-0.741411	0.00155953	0.76168	0.000967872	0.792993	0.000420431	-0.699595	0.00369429	0.832967	0.000115524	-0.354531	0.194775	0.198729	0.477684	-0.592409	0.0199635	-0.0847557	0.763933	0.31077	0.259578	0.741999	0.00153905	0.440209	0.100562	0.0657881	0.815806	0.103132	0.71455	0.936241	2.85762e-07	0.503278	0.0558207	-0.163852	0.55955	0.0629718	0.823574	0.425804	0.113539	0.475544	0.0731953	-0.150337	0.592792
CA_C0764	blue	0.275246	0.320761	-0.229485	0.41065	0.354567	0.194727	-0.259957	0.349432	0.231277	0.406903	0.312967	0.256046	-0.275949	0.319476	0.397485	0.142334	-0.274108	0.322846	0.183243	0.513307	-0.763985	0.000914127	0.457367	0.0865043	0.11558	0.681671	0.759009	0.0010333	0.34484	0.208123	-0.0432947	0.878238	-0.251773	0.365348	0.738554	0.00166236	0.367812	0.177399	0.105522	0.708198	0.239193	0.390569	0.834282	0.000110108	0.420985	0.118127	-0.387258	0.153841
CA_C0765	turquoise	0.809676	0.000254229	-0.249032	0.370765	0.832113	0.000119155	-0.778254	0.000632691	0.767881	0.000828828	0.864959	3.1455e-05	-0.807722	0.000270322	0.788152	0.000482493	-0.576342	0.0245224	0.252116	0.364671	-0.452182	0.0905957	-0.0117443	0.966865	0.394364	0.145782	0.875806	1.87568e-05	0.566303	0.0277474	-0.161574	0.565097	0.252695	0.363535	0.85834	4.22212e-05	0.464682	0.0809568	-0.12208	0.664708	0.331518	0.2274	0.449748	0.0925623	0.423367	0.115843	-0.274984	0.321241
CA_C0766	turquoise	-0.643033	0.00971358	0.522385	0.0457498	-0.665494	0.006773	0.794761	0.000399458	-0.622568	0.0131839	-0.731064	0.00195795	0.615309	0.0146218	-0.649359	0.0088003	0.284568	0.303965	-0.403793	0.135532	0.43277	0.107126	0.335813	0.221067	-0.506297	0.0541305	-0.566068	0.0278267	-0.191388	0.494419	-0.214488	0.442701	-0.335482	0.221551	-0.809518	0.000255505	-0.205575	0.462325	0.0838216	0.766468	0.065676	0.816115	-0.206007	0.461364	-0.591089	0.0203116	0.118068	0.67516
CA_C0767	blue	0.461286	0.0834996	-0.652388	0.00838752	0.422519	0.116653	-0.801704	0.000325183	0.358117	0.189979	0.583494	0.0224047	-0.451668	0.0910085	0.322354	0.241288	-0.443252	0.0979587	0.741739	0.00154807	-0.534375	0.0401582	-0.0864653	0.7593	0.772706	0.000732252	0.705304	0.00331174	0.00503058	0.985804	0.240265	0.388383	0.374151	0.169476	0.819985	0.000181774	0.0455199	0.872026	0.347936	0.203796	0.00647828	0.981719	0.516173	0.0488632	0.806227	0.000283186	-0.395433	0.144595
CA_C0768	brown	-0.522762	0.0455656	-0.738441	0.00166651	-0.347012	0.205082	0.0299969	0.915486	-0.393788	0.146425	-0.403174	0.13619	0.574565	0.0250714	-0.262642	0.344296	0.681687	0.00512755	0.386809	0.15436	-0.580768	0.0231947	-0.225086	0.419923	0.180336	0.520124	-0.384521	0.157023	-0.838316	9.47792e-05	0.981403	1.06006e-10	-0.29353	0.288313	0.294155	0.287241	-0.278986	0.31396	0.338104	0.217736	-0.928407	5.95402e-07	0.123684	0.660545	0.601105	0.0177838	0.184321	0.510787
CA_C0769	brown	-0.113299	0.687656	-0.340017	0.214977	0.160425	0.567903	0.0693918	0.805889	0.116896	0.678225	-0.0743838	0.792197	0.174432	0.534101	0.371043	0.173331	0.704695	0.00335099	-0.254265	0.36046	-0.514886	0.0495274	-0.306587	0.266383	-0.337486	0.218631	-0.316786	0.249976	-0.235495	0.398155	0.644666	0.00947107	-0.471843	0.0757774	0.36855	0.176465	0.197459	0.48056	-0.353811	0.195748	-0.70685	0.00321376	-0.0901873	0.749239	0.1676	0.550475	0.373829	0.169873
CA_C0770	brown	-0.202564	0.469051	-0.116051	0.680438	-0.0812111	0.773563	0.308537	0.263197	-0.0616411	0.82725	-0.2371	0.394852	0.265206	0.339432	0.164633	0.557655	0.80294	0.000313232	-0.420448	0.118646	-0.0250712	0.929329	-0.522054	0.0459118	-0.484189	0.0674112	-0.638537	0.0104065	-0.292773	0.289616	0.4607	0.083944	-0.28932	0.295605	-0.116198	0.680052	-0.079707	0.777659	-0.538131	0.0385162	-0.589625	0.0207029	-0.564635	0.0283131	-0.145801	0.604123	0.677489	0.00551995
CA_C0771	blue	0.546047	0.03522	-0.747575	0.00135513	0.553331	0.032378	-0.818377	0.000191803	0.515548	0.0491849	0.654927	0.00805332	-0.497918	0.0589156	0.571493	0.0260426	-0.0915419	0.745587	0.538799	0.0382297	-0.472563	0.0752699	-0.546187	0.0351639	0.599617	0.0181432	0.427103	0.112323	-0.0472584	0.867178	0.470063	0.0770421	0.382624	0.159255	0.825678	0.000149677	0.0308269	0.913156	-0.0514295	0.855564	-0.329082	0.231042	0.0825067	0.770039	0.754538	0.00115081	-0.0537551	0.8491
CA_C0772	turquoise	0.689457	0.00445977	-0.4325	0.10737	0.778276	0.000632324	-0.953645	3.75424e-08	0.752006	0.00122202	0.821326	0.000173747	-0.689982	0.00441731	0.612258	0.0152612	-0.532935	0.0408014	0.480871	0.0695907	-0.349875	0.201117	-0.210319	0.451828	0.66097	0.00729991	0.635261	0.0109351	0.219139	0.432629	0.141259	0.615554	0.394292	0.145862	0.822925	0.000164559	0.37244	0.171592	0.145619	0.604579	-0.012729	0.964089	0.294379	0.286857	0.557408	0.0308645	-0.298142	0.280448
CA_C0773	turquoise	0.0584621	0.836045	-0.892693	7.56644e-06	0.00405968	0.988544	-0.577224	0.0242533	-0.060475	0.830474	0.196824	0.482	-0.0277628	0.921762	-0.0380268	0.89297	-0.0643193	0.819855	0.888615	9.54482e-06	-0.595198	0.0192432	-0.191071	0.495148	0.787985	0.000484762	0.388093	0.15288	-0.449531	0.0927393	0.608396	0.0161013	0.285377	0.302533	0.665739	0.00674536	-0.297254	0.281954	0.508523	0.0529084	-0.381223	0.160915	0.426207	0.11316	0.957695	2.09255e-08	-0.171641	0.540765
CA_C0774	turquoise	0.675548	0.00570915	-0.474043	0.0742345	0.788902	0.000472417	-0.898445	5.36527e-06	0.74037	0.00159638	0.79986	0.000343701	-0.665922	0.00672476	0.68454	0.00487373	-0.432726	0.107166	0.425656	0.113677	-0.495529	0.0603347	-0.181942	0.516353	0.567921	0.0272073	0.668583	0.00643075	0.245416	0.377977	0.192428	0.492033	0.274925	0.321349	0.910139	2.4935e-06	0.407513	0.131627	0.0691381	0.806586	-0.0500388	0.859433	0.36623	0.179414	0.593565	0.0196624	-0.225836	0.418333
CA_C0775	turquoise	0.830531	0.000126134	-0.229184	0.411279	0.895149	6.5491e-06	-0.873232	2.12942e-05	0.865588	3.05633e-05	0.909769	2.55876e-06	-0.832442	0.000117745	0.786448	0.000506032	-0.582873	0.0225828	0.248039	0.372738	-0.29233	0.290381	-0.159284	0.570697	0.454145	0.089031	0.731007	0.00196037	0.500091	0.0576463	-0.100329	0.722019	0.3464	0.205935	0.789473	0.000464866	0.498146	0.0587816	-0.10186	0.717935	0.200868	0.472858	0.257612	0.353953	0.368816	0.176128	-0.223102	0.42414
CA_C0776	blue	0.537225	0.0389076	-0.315772	0.251579	0.692826	0.00419267	-0.53205	0.0412008	0.588867	0.0209077	0.601907	0.0175924	-0.522058	0.0459098	0.734909	0.00180137	-0.249514	0.369808	0.126269	0.653855	-0.753001	0.00119363	0.141337	0.615356	0.1572	0.575812	0.738811	0.00165287	0.417838	0.121191	0.0776833	0.783178	-0.138126	0.623487	0.9248	8.12315e-07	0.526229	0.043898	-0.111335	0.692827	0.062225	0.825637	0.62006	0.0136677	0.456177	0.0874313	-0.238745	0.391483
CA_C0777	blue	0.277589	0.31649	-0.832678	0.000116741	0.311976	0.257635	-0.690346	0.00438805	0.230772	0.407956	0.415741	0.123263	-0.243802	0.381223	0.295034	0.285734	-0.111715	0.691825	0.722249	0.0023585	-0.724317	0.00225912	-0.181251	0.517974	0.675009	0.0057626	0.537735	0.0386872	-0.195303	0.48546	0.549058	0.0340234	0.194326	0.48769	0.879097	1.58823e-05	-0.0214154	0.939615	0.314256	0.253988	-0.343833	0.209542	0.485702	0.0664343	0.916941	1.52019e-06	-0.113797	0.68635
CA_C0778	blue	0.434436	0.105631	-0.665297	0.00679526	0.539792	0.0378063	-0.628521	0.0120885	0.445407	0.0961447	0.534729	0.0400015	-0.393007	0.147299	0.607864	0.0162196	-0.0472907	0.867088	0.396833	0.14305	-0.790217	0.000455165	-0.167189	0.551467	0.380669	0.161576	0.560456	0.0297681	0.0460766	0.870473	0.422853	0.116334	0.0139156	0.960743	0.961417	1.16054e-08	0.238826	0.391317	-0.0172943	0.951221	-0.228615	0.412474	0.463684	0.0816984	0.72828	0.00207806	-0.131834	0.639536
CA_C0779	turquoise	0.414511	0.12449	-0.334843	0.222488	0.659511	0.00747641	-0.399953	0.139646	0.61291	0.0151227	0.470921	0.0764302	-0.364801	0.181247	0.790975	0.00044545	0.250376	0.368103	-0.153598	0.584697	-0.526288	0.0438699	-0.361464	0.185573	-0.0933225	0.740793	0.13528	0.630727	0.142843	0.611558	0.396216	0.143729	-0.186181	0.506455	0.700744	0.00361462	0.45215	0.0906209	-0.445006	0.0964805	-0.390667	0.149938	0.0110083	0.968941	0.261392	0.346682	0.216283	0.4388
CA_C0780	blue	0.342122	0.211968	-0.267592	0.334942	0.550041	0.0336395	-0.198962	0.477156	0.450101	0.092275	0.360108	0.18735	-0.297295	0.281884	0.754596	0.00114922	0.218526	0.433949	-0.202634	0.468893	-0.75257	0.00120584	-0.0179176	0.949465	-0.238617	0.391744	0.361168	0.18596	0.290708	0.29319	0.233892	0.401467	-0.391482	0.149015	0.759843	0.0010125	0.471344	0.0761306	-0.432211	0.107631	-0.170188	0.544248	0.354943	0.19422	0.272573	0.325674	0.105087	0.709352
CA_C0781	turquoise	0.908193	2.85245e-06	0.243284	0.382267	0.82156	0.00017238	-0.664864	0.00684453	0.843704	7.7087e-05	0.893134	7.37483e-06	-0.935631	3.03558e-07	0.693631	0.00413076	-0.791627	0.000437244	-0.0239924	0.932363	0.220941	0.428757	-0.0989529	0.725695	0.255279	0.358481	0.673297	0.00593496	0.79478	0.000399238	-0.621097	0.013466	0.514512	0.0497214	0.336111	0.220632	0.436877	0.103466	-0.298763	0.279399	0.633458	0.0112348	-0.0115619	0.967379	-0.0866422	0.758821	-0.240871	0.387153
CA_C0782	turquoise	0.953734	3.70852e-08	-0.182733	0.514499	0.852837	5.33433e-05	-0.893072	7.40137e-06	0.85194	5.53655e-05	0.987616	7.65887e-12	-0.951503	5.00962e-08	0.768034	0.000825606	-0.668533	0.00643621	0.276637	0.318221	-0.0364149	0.897484	-0.339724	0.215399	0.512564	0.0507421	0.744131	0.00146647	0.590885	0.0203656	-0.272078	0.326587	0.61409	0.0148747	0.62854	0.0120851	0.296185	0.28377	-0.239138	0.39068	0.379767	0.162654	0.0294069	0.917143	0.310438	0.260113	-0.180099	0.520683
CA_C0783	brown	-0.140695	0.61698	0.0867416	0.758552	0.0947594	0.736931	0.350492	0.200269	0.0582475	0.836639	-0.174489	0.533965	0.175749	0.530969	0.308887	0.262628	0.572779	0.0256325	-0.558784	0.0303658	-0.310014	0.260799	-0.0128683	0.963696	-0.62999	0.0118295	-0.268884	0.332523	0.0302445	0.914791	0.226445	0.417047	-0.585272	0.0219006	0.0947535	0.736947	0.295654	0.284675	-0.459688	0.084716	-0.304523	0.26978	-0.0661765	0.814736	-0.214355	0.442991	0.671414	0.0061293
CA_C0784	black	-0.539868	0.0377741	-0.386799	0.154372	-0.276408	0.318639	0.339623	0.215543	-0.372242	0.171837	-0.481129	0.0694196	0.57686	0.0243641	-0.110872	0.694046	0.668896	0.0063969	-0.0214237	0.939592	-0.768452	0.000816888	0.231852	0.405704	-0.266644	0.336722	-0.190657	0.496101	-0.453665	0.0894114	0.675514	0.00571256	-0.712805	0.00285783	0.312774	0.256355	0.0442554	0.875555	0.146232	0.603042	-0.665238	0.00680197	0.440547	0.10027	0.316613	0.25025	0.145722	0.60432
CA_C0785	turquoise	0.213772	0.44426	0.231753	0.40591	-0.0117279	0.966911	-0.0872487	0.757179	0.121345	0.666618	0.149801	0.594127	-0.211417	0.449414	-0.0601231	0.831447	-0.07498	0.790566	-0.101232	0.719611	0.885084	1.15892e-05	-0.648749	0.00888521	0.0774468	0.783823	-0.40283	0.136557	0.0179718	0.949312	-0.241535	0.385803	0.618955	0.0138853	-0.568479	0.0270227	-0.320013	0.244918	-0.318081	0.247939	0.129164	0.646392	-0.919443	1.25388e-06	-0.366065	0.179625	0.307974	0.264115
CA_C0786	turquoise	0.640148	0.0101538	0.439849	0.100873	0.794898	0.000397867	-0.29562	0.284733	0.841845	8.28552e-05	0.608159	0.0161538	-0.647489	0.00906285	0.771973	0.000746296	-0.224461	0.421249	-0.575526	0.0247735	0.267468	0.335174	-0.239454	0.390036	-0.302104	0.273795	0.0735891	0.794373	0.633979	0.0111476	-0.369053	0.17583	0.0600144	0.831748	0.123324	0.661479	0.645309	0.00937681	-0.630427	0.0117533	0.244009	0.380805	-0.363001	0.183572	-0.469147	0.0776984	0.180776	0.519091
CA_C0787	brown	-0.16873	0.547752	-0.907913	2.90737e-06	-0.229977	0.409618	-0.252465	0.363987	-0.270377	0.329741	-0.0792652	0.778863	0.235753	0.397623	-0.107606	0.702676	0.452871	0.090044	0.635005	0.0109772	-0.477079	0.0721436	-0.503192	0.055869	0.465034	0.0806966	-0.0884806	0.753848	-0.651297	0.00853434	0.823378	0.000162032	0.15445	0.582592	0.405278	0.133965	-0.509283	0.052496	0.194436	0.487439	-0.706327	0.00324666	0.000967313	0.99727	0.80716	0.000275099	0.131189	0.641189
CA_C0788	blue	-0.0264728	0.925388	-0.771301	0.000759376	-0.165369	0.555871	-0.0434503	0.877803	-0.241564	0.385745	-0.0308042	0.913219	0.113758	0.686453	0.15224	0.588063	0.559655	0.0300532	0.33207	0.22658	-0.583625	0.0223672	-0.46034	0.0842183	0.113173	0.687989	0.0587306	0.835301	-0.333493	0.224474	0.587835	0.0211892	-0.0056268	0.984122	0.44396	0.0973604	-0.465679	0.0802212	-0.241989	0.384885	-0.405514	0.133717	0.021436	0.939557	0.664531	0.0068825	0.194617	0.487024
CA_C0789	brown	-0.234248	0.400731	-0.585871	0.0217327	-0.108823	0.699455	0.120765	0.668127	-0.16192	0.564254	-0.206391	0.460512	0.315261	0.25239	0.171078	0.542111	0.825738	0.000149364	-0.0107184	0.969758	-0.555638	0.0315149	-0.43046	0.109224	-0.191383	0.494431	-0.34305	0.210651	-0.468316	0.0782978	0.776879	0.000656267	-0.350915	0.19969	0.333425	0.224575	-0.165451	0.555672	-0.278762	0.314364	-0.744628	0.00144998	-0.113368	0.687477	0.388332	0.152604	0.34949	0.201648
CA_C0790	brown	-0.419678	0.119393	-0.775173	0.000686511	-0.305147	0.268751	-0.017496	0.950653	-0.336618	0.219892	-0.319517	0.245691	0.485203	0.0667554	-0.176624	0.528891	0.725751	0.00219218	0.370733	0.173719	-0.485538	0.0665395	-0.434321	0.105733	0.185435	0.50819	-0.420449	0.118645	-0.811026	0.000243583	0.978193	2.96165e-10	-0.16656	0.552987	0.271796	0.327109	-0.361207	0.18591	0.176572	0.529015	-0.929827	5.24538e-07	-0.0692412	0.806303	0.597594	0.0186406	0.301454	0.274881
CA_C0791	brown	-0.423736	0.115493	-0.790322	0.000453813	-0.299044	0.278926	-0.0372036	0.895275	-0.337128	0.219151	-0.315078	0.252679	0.486168	0.0661354	-0.184519	0.510325	0.69317	0.00416606	0.40476	0.13451	-0.529179	0.0425152	-0.384233	0.157361	0.215354	0.440817	-0.37974	0.162687	-0.814655	0.000216749	0.982658	6.75121e-11	-0.181761	0.516776	0.310659	0.259756	-0.345296	0.207482	0.231181	0.407103	-0.913105	2.01951e-06	0.00176277	0.995025	0.629094	0.0119868	0.26359	0.342493
CA_C0792	brown	-0.187064	0.504405	-0.923578	8.99312e-07	-0.22815	0.413453	-0.186085	0.506679	-0.283511	0.305843	-0.108474	0.700378	0.263193	0.343249	-0.049048	0.862192	0.554928	0.0317786	0.561814	0.0292893	-0.573823	0.0253033	-0.49387	0.0613346	0.364332	0.18185	-0.0966359	0.731897	-0.648954	0.00885661	0.859805	3.96091e-05	0.0431625	0.878607	0.45219	0.0905889	-0.485212	0.0667498	0.111504	0.692382	-0.705688	0.00328722	0.0323745	0.908812	0.802176	0.000320578	0.178157	0.525264
CA_C0793	brown	-0.0950479	0.736157	-0.560385	0.0297933	0.00476886	0.986543	0.0081884	0.976895	-0.0293542	0.917291	-0.07037	0.803202	0.17602	0.530325	0.265639	0.338616	0.745664	0.00141605	-0.0169423	0.952213	-0.439503	0.101172	-0.554857	0.0318051	-0.142976	0.611224	-0.316504	0.250422	-0.387918	0.15308	0.717019	0.00262553	-0.209279	0.454119	0.327688	0.233142	-0.150487	0.592418	-0.367532	0.177755	-0.715718	0.00269555	-0.240346	0.388219	0.35909	0.188692	0.396073	0.143886
CA_C0794	turquoise	0.414873	0.124128	-0.456666	0.0870491	0.568778	0.0269243	-0.393323	0.146945	0.511518	0.0512965	0.456656	0.0870568	-0.3528	0.197118	0.754107	0.0011627	0.287371	0.299017	-0.0446902	0.874342	-0.569374	0.0267287	-0.427414	0.112034	-0.0293705	0.917245	0.191068	0.495157	0.111568	0.692212	0.422693	0.116486	-0.101097	0.71997	0.722212	0.00236027	0.281834	0.308837	-0.465058	0.0806789	-0.389001	0.151837	0.0108169	0.96948	0.384437	0.157121	0.312407	0.256943
CA_C0795	brown	-0.69538	0.00399869	-0.495605	0.0602892	-0.521763	0.0460549	0.402605	0.136796	-0.583341	0.0224484	-0.639331	0.0102814	0.743721	0.00148023	-0.348996	0.202329	0.81941	0.000185309	0.101001	0.720225	-0.571292	0.0261071	-0.000122963	0.999653	-0.173938	0.535278	-0.467921	0.0785837	-0.7385	0.00166434	0.81331	0.0002264	-0.56525	0.0281035	0.0984388	0.72707	-0.262114	0.345303	0.208904	0.454945	-0.786526	0.000504934	0.171946	0.540033	0.351076	0.19947	0.139318	0.620465
CA_C0796	brown	0.808258	0.000265826	0.165892	0.554604	0.653077	0.00829577	-0.600871	0.01784	0.738054	0.00168089	0.777514	0.000645298	-0.810262	0.000249562	0.571285	0.0261094	-0.494204	0.0611326	-0.0531592	0.850755	0.555022	0.0317435	-0.578944	0.0237352	0.243737	0.381354	0.226343	0.417261	0.516178	0.0488607	-0.420948	0.118163	0.703378	0.00343706	0.0437809	0.87688	0.142797	0.611673	-0.461752	0.0831477	0.383658	0.158036	-0.574181	0.0251915	-0.167944	0.549647	0.120926	0.667708
CA_C0797	turquoise	0.789053	0.000470403	-0.0609957	0.829034	0.735295	0.00178622	-0.626931	0.0123739	0.78766	0.000489189	0.782996	0.000556603	-0.762416	0.000950434	0.748628	0.00132249	-0.226131	0.417709	-0.0756048	0.788856	0.244512	0.379792	-0.691404	0.0043038	0.169572	0.545726	0.19239	0.49212	0.422061	0.117092	-0.119845	0.670524	0.52118	0.046342	0.293607	0.288181	0.204332	0.465097	-0.578912	0.0237448	0.0891134	0.752138	-0.521247	0.0463087	0.00696789	0.980338	0.234629	0.399943
CA_C0798	yellow	-0.446224	0.0954631	-0.364966	0.181034	-0.750959	0.00125247	0.139593	0.619767	-0.73807	0.00168031	-0.437353	0.103048	0.449135	0.0930628	-0.783761	0.000545047	0.040846	0.885081	0.642008	0.00986829	0.149031	0.596044	-0.0481237	0.864766	0.470346	0.07684	-0.129698	0.645019	-0.574435	0.0251121	0.190707	0.495987	0.349584	0.201518	-0.327895	0.232829	-0.812435	0.000232858	0.544392	0.0358909	-0.0821169	0.771099	-0.00309043	0.991279	0.372594	0.1714	-0.0657317	0.815961
CA_C0799	black	0.300322	0.276776	0.477	0.0721969	0.14582	0.604075	0.261749	0.345999	0.214926	0.441747	0.139291	0.620533	-0.276882	0.317776	0.341409	0.212984	0.168247	0.548915	-0.657857	0.00768075	0.580212	0.0233585	-0.432012	0.107812	-0.54978	0.0337409	-0.271185	0.328241	0.444751	0.0966943	-0.452056	0.0906962	0.145812	0.604096	-0.437749	0.102701	-0.0232782	0.934372	-0.866829	2.88654e-05	0.309269	0.262007	-0.762455	0.00094953	-0.616882	0.0143004	0.509439	0.0524118
CA_C0800	green	-0.0765721	0.786213	-0.118617	0.673728	-0.425867	0.11348	0.126833	0.652397	-0.328595	0.231774	-0.157056	0.576166	0.115021	0.683136	-0.318285	0.247619	0.281541	0.309362	0.116786	0.678512	0.661614	0.00722294	-0.741656	0.00155096	0.107882	0.701945	-0.495107	0.0605881	-0.3145	0.253599	0.0542279	0.847787	0.562298	0.0291198	-0.575723	0.0247128	-0.756959	0.0010859	-0.2665	0.336992	-0.0975202	0.729528	-0.87646	1.81537e-05	-0.0691004	0.80669	0.394577	0.145544
CA_C0801	turquoise	0.3742	0.169416	-0.778713	0.000624982	0.282523	0.307604	-0.787314	0.000493948	0.271209	0.328197	0.494639	0.0608693	-0.340003	0.214998	0.216894	0.437474	-0.175332	0.531958	0.766439	0.00085962	-0.275473	0.320345	-0.532528	0.0409848	0.810929	0.000244336	0.333069	0.225101	-0.268943	0.332413	0.468453	0.0781991	0.56078	0.0296534	0.607252	0.0163569	-0.226698	0.416512	0.239355	0.390239	-0.292338	0.290368	0.0306241	0.913725	0.792707	0.000423899	0.0375572	0.894284
CA_C0802	pink	0.0952678	0.735567	-0.68539	0.00480008	0.0331109	0.906746	-0.365983	0.179729	-0.0802983	0.776048	0.174354	0.534286	-0.0715052	0.800086	0.080532	0.775412	-0.122535	0.663526	0.661769	0.00720459	-0.774957	0.00069042	0.155192	0.58076	0.508024	0.0531805	0.634708	0.0110264	-0.121739	0.665593	0.328333	0.232169	0.0372352	0.895186	0.724869	0.00223316	-0.133906	0.634234	0.36314	0.183392	-0.0722076	0.798159	0.716134	0.00267301	0.827688	0.000139526	-0.193356	0.489906
CA_C0803	brown	-0.182915	0.514072	-0.684542	0.00487359	-0.292855	0.289475	0.0497085	0.860352	-0.308802	0.262765	-0.182926	0.514046	0.270202	0.330065	-0.0172414	0.95137	0.729433	0.00202762	0.233944	0.401359	-0.258211	0.352794	-0.687925	0.00458568	0.058405	0.836203	-0.366708	0.178804	-0.548597	0.0342046	0.698863	0.00374579	0.0560927	0.842612	0.133899	0.63425	-0.565798	0.027918	-0.253444	0.362065	-0.612484	0.0152131	-0.372433	0.1716	0.472824	0.0750866	0.375649	0.167638
CA_C0804	blue	-0.355383	0.193628	0.70089	0.00360458	-0.426623	0.112771	0.547963	0.0344552	-0.315249	0.252409	-0.446874	0.0949237	0.312717	0.256445	-0.521594	0.046138	0.0237538	0.933034	-0.445583	0.0959977	0.865951	3.00582e-05	0.0774718	0.783755	-0.37637	0.166759	-0.614471	0.0147954	-0.0376673	0.893976	-0.423422	0.115791	0.0272512	0.9232	-0.95807	1.97686e-08	-0.157049	0.576183	-0.0359677	0.898737	0.225443	0.419165	-0.565075	0.0281629	-0.785922	0.000513481	0.139284	0.620551
CA_C0805	turquoise	0.71985	0.00247814	-0.479108	0.0707695	0.748585	0.00132381	-0.817585	0.0001969	0.742887	0.00150848	0.79427	0.000405192	-0.679657	0.00531443	0.757869	0.0010623	-0.166421	0.553323	0.264012	0.341693	-0.238719	0.391537	-0.61674	0.0143291	0.424474	0.114792	0.369603	0.175137	0.189262	0.499318	0.249413	0.370009	0.417883	0.121147	0.709315	0.00306235	0.210477	0.45148	-0.293454	0.288445	-0.169918	0.544897	-0.138431	0.622714	0.466609	0.0795389	0.136086	0.628673
CA_C0807	blue	0.246388	0.376031	-0.634339	0.0110877	0.26174	0.346018	-0.51083	0.0516635	0.148438	0.597524	0.345345	0.207413	-0.229853	0.409878	0.265044	0.339738	-0.234078	0.401082	0.604779	0.0169199	-0.807631	0.000271086	0.171887	0.540175	0.516595	0.0486471	0.729056	0.00204402	0.013563	0.961737	0.288567	0.296921	0.0241803	0.931834	0.853445	5.20066e-05	0.0806201	0.775172	0.328751	0.231539	-0.0478446	0.865544	0.755363	0.00112836	0.799146	0.000351106	-0.247566	0.37368
CA_C0808	turquoise	0.3196	0.245562	-0.572821	0.0256193	0.23348	0.402322	-0.819662	0.000183757	0.231673	0.406077	0.464815	0.0808589	-0.332336	0.226185	-0.0135781	0.961695	-0.551865	0.0329356	0.881203	1.42432e-05	-0.145506	0.604862	-0.170253	0.54409	0.968254	3.32062e-09	0.489893	0.0637807	-0.182718	0.514535	0.229655	0.410293	0.616472	0.0143836	0.489393	0.0640933	-0.134514	0.632681	0.601444	0.0177027	-0.071414	0.800336	0.272806	0.325244	0.709919	0.00302616	-0.280866	0.310572
CA_C0809	turquoise	-0.509418	0.0524231	-0.115756	0.681209	-0.329186	0.230886	0.526977	0.0435442	-0.328587	0.231786	-0.530055	0.0421109	0.564253	0.0284436	-0.0918047	0.744878	0.929524	5.39e-07	-0.405416	0.13382	-0.144227	0.608075	-0.288077	0.297779	-0.557116	0.0309709	-0.74671	0.00138243	-0.474004	0.0742619	0.572831	0.025616	-0.517746	0.0480605	-0.199221	0.476571	-0.132149	0.63873	-0.329489	0.23043	-0.705842	0.00327738	-0.37873	0.1639	-0.13918	0.620814	0.54502	0.0356354
CA_C0810	turquoise	0.610458	0.0156483	-0.215458	0.44059	0.41251	0.126503	-0.560103	0.0298935	0.35018	0.200698	0.618264	0.0140226	-0.619511	0.0137755	0.374304	0.169287	-0.666888	0.00661684	0.440179	0.100587	-0.287885	0.298116	0.14029	0.618004	0.488518	0.0646427	0.913011	2.0333e-06	0.485421	0.0666148	-0.346481	0.205822	0.392897	0.147422	0.570022	0.0265174	0.0734616	0.794722	0.0728623	0.796364	0.575868	0.0246679	0.503141	0.0558982	0.441078	0.0998138	-0.396743	0.143148
CA_C0811	turquoise	0.300343	0.276741	-0.732718	0.00188932	-0.0411086	0.884347	-0.395735	0.14426	-0.0369943	0.895861	0.290408	0.293711	-0.225049	0.42	0.147712	0.599338	0.190139	0.497295	0.548658	0.0341806	-0.0436099	0.877358	-0.842899	7.95422e-05	0.492489	0.0621761	0.0988353	0.726009	-0.237827	0.393362	0.360945	0.186252	0.637183	0.0106225	0.253421	0.362111	-0.676156	0.00564933	-0.253532	0.361894	-0.20053	0.47362	-0.404074	0.135236	0.630861	0.0116779	0.269118	0.332085
CA_C0812	yellow	-0.00994052	0.971952	0.933201	3.83933e-07	0.0497335	0.860283	0.346981	0.205125	0.14412	0.608343	-0.0949029	0.736546	-0.0538123	0.848941	-0.102895	0.715179	-0.274022	0.323006	-0.664815	0.00685007	0.768802	0.000809628	0.27293	0.325015	-0.47713	0.0721086	-0.29929	0.278511	0.406717	0.132457	-0.687294	0.00463828	-0.0654931	0.816619	-0.703505	0.00342872	0.336256	0.220421	-0.180775	0.519094	0.457878	0.0861077	-0.365186	0.180751	-0.930513	4.9289e-07	-0.0172962	0.951216
CA_C0813	turquoise	0.342489	0.211446	-0.361109	0.186038	0.602053	0.0175576	-0.349505	0.201627	0.549149	0.0339879	0.402225	0.137202	-0.290718	0.293172	0.744998	0.00143777	0.311191	0.258899	-0.149162	0.595718	-0.573996	0.0252493	-0.333031	0.225156	-0.11506	0.683033	0.100791	0.720786	0.0859439	0.760712	0.449881	0.092454	-0.241562	0.385749	0.69765	0.00383239	0.430262	0.109405	-0.414139	0.124863	-0.448915	0.0932426	0.0418195	0.88236	0.28174	0.309006	0.260567	0.348262
CA_C0814	red	0.242598	0.383651	-0.815113	0.000213546	0.288562	0.29693	-0.73678	0.00172889	0.219841	0.431118	0.401932	0.137516	-0.221143	0.428325	0.19955	0.475829	-0.199203	0.476613	0.797222	0.000371692	-0.655749	0.00794732	-0.14182	0.614137	0.773306	0.000720899	0.518677	0.0475901	-0.254534	0.359933	0.547303	0.0347171	0.243711	0.381406	0.832145	0.000119018	-0.0165494	0.95332	0.455843	0.0876929	-0.344968	0.207943	0.503392	0.055756	0.91197	2.1912e-06	-0.243155	0.382527
CA_C0815	green	0.30432	0.270116	-0.287371	0.299017	0.336682	0.2198	-0.490757	0.0632432	0.248841	0.371143	0.390422	0.150217	-0.326077	0.235583	0.218451	0.43411	-0.531475	0.0414614	0.472368	0.0754068	-0.565026	0.0281798	0.405681	0.133541	0.471955	0.0756985	0.760039	0.00100766	0.194874	0.486437	-0.0471131	0.867583	0.0486429	0.86332	0.676482	0.00561749	0.262203	0.345133	0.407	0.132162	0.26606	0.33782	0.799478	0.00034765	0.515829	0.0490402	-0.585337	0.0218822
CA_C0816	blue	0.33111	0.228008	-0.28018	0.311806	0.303967	0.2707	-0.369204	0.175639	0.193826	0.48883	0.371793	0.172395	-0.338641	0.216959	0.29663	0.283013	-0.440947	0.0999258	0.376807	0.166226	-0.647767	0.00902344	0.415277	0.123725	0.325635	0.236258	0.856564	4.5577e-05	0.340557	0.214203	-0.115011	0.683162	-0.0154241	0.956491	0.696306	0.00393021	0.20915	0.454403	0.221241	0.428116	0.324709	0.237671	0.813666	0.00022381	0.509523	0.0523661	-0.377199	0.16575
CA_C0817	turquoise	0.220153	0.430448	0.0945034	0.737619	0.343804	0.209584	0.18831	0.501519	0.256496	0.356114	0.14739	0.600143	-0.186221	0.506362	0.615605	0.014561	0.260041	0.349271	-0.513826	0.0500789	-0.513826	0.0500789	0.152007	0.588641	-0.579515	0.023565	0.25107	0.366733	0.466538	0.0795914	-0.0930554	0.741512	-0.511509	0.0513015	0.390549	0.150073	0.409716	0.129351	-0.618842	0.0139076	0.099467	0.724321	0.2556	0.357856	-0.0982776	0.727501	-0.0565428	0.841363
CA_C0818	turquoise	0.961742	1.09926e-08	-0.148613	0.597087	0.904755	3.59172e-06	-0.83346	0.000113467	0.904896	3.55855e-06	0.982793	6.42059e-11	-0.949379	6.58495e-08	0.872072	2.25274e-05	-0.535763	0.0395458	0.124903	0.657386	-0.0507358	0.857493	-0.410477	0.128571	0.36226	0.184535	0.650942	0.00858255	0.609072	0.0159518	-0.235405	0.39834	0.521898	0.0459883	0.629478	0.0119192	0.356624	0.191966	-0.398477	0.141249	0.31457	0.253487	-0.0645417	0.819242	0.233004	0.403308	-0.0433235	0.878157
CA_C0819	brown	-0.301566	0.274694	-0.663797	0.00696696	-0.175036	0.532663	0.116375	0.679589	-0.254705	0.359601	-0.255508	0.358035	0.376462	0.166646	0.0856215	0.761586	0.765584	0.000878309	0.122875	0.662644	-0.712988	0.0028474	-0.261092	0.347256	-0.103841	0.712662	-0.207633	0.457758	-0.48776	0.0651216	0.806268	0.000282827	-0.399775	0.139839	0.424641	0.114635	-0.184389	0.510628	-0.107712	0.702395	-0.747792	0.00134834	0.119735	0.670811	0.522359	0.0457624	0.225146	0.419796
CA_C0820	blue	0.522218	0.0458315	-0.69116	0.00432315	0.522103	0.0458877	-0.604255	0.0170411	0.44465	0.0967798	0.579986	0.0234251	-0.460509	0.0840894	0.678102	0.00546122	0.0557073	0.843681	0.343941	0.209389	-0.658392	0.00761422	-0.419359	0.119704	0.329063	0.231071	0.500058	0.0576654	0.101781	0.718145	0.39627	0.143669	0.157013	0.576273	0.8759	1.86685e-05	0.0669852	0.812509	-0.266405	0.337171	-0.24561	0.377589	0.203744	0.466409	0.699921	0.0036716	-0.0213674	0.93975
CA_C0821	black	0.421472	0.117658	0.611194	0.0154892	0.484838	0.0669908	-0.0406122	0.885735	0.574775	0.0250061	0.349202	0.202045	-0.437046	0.103317	0.452321	0.0904836	-0.144242	0.608038	-0.646384	0.00922099	0.608653	0.0160442	-0.270349	0.329792	-0.390973	0.149591	-0.212727	0.446545	0.504284	0.0552531	-0.465623	0.0802628	0.116104	0.680299	-0.295848	0.284345	0.411013	0.128024	-0.600317	0.0179735	0.284122	0.304756	-0.617243	0.0142274	-0.690309	0.00439097	0.118971	0.672804
CA_C0822	black	0.389254	0.151549	0.750437	0.00126787	0.360812	0.186426	-0.0129303	0.963521	0.46786	0.0786283	0.304664	0.269548	-0.430099	0.109554	0.242736	0.383374	-0.377448	0.165449	-0.553642	0.0322607	0.806488	0.000280903	-0.118134	0.674989	-0.280832	0.310634	-0.129048	0.646689	0.559373	0.0301541	-0.682166	0.00508426	0.264355	0.341042	-0.481514	0.0691649	0.313014	0.255971	-0.428908	0.110649	0.492361	0.0622545	-0.573469	0.0254148	-0.766458	0.000859214	0.0777929	0.782879
CA_C0823	blue	0.155082	0.581031	0.838799	9.30691e-05	0.255057	0.358915	0.138461	0.622638	0.348873	0.202499	0.0978067	0.728761	-0.213564	0.444716	0.082339	0.770495	-0.330546	0.22885	-0.613679	0.0149607	0.703896	0.00340304	0.15799	0.57387	-0.373591	0.170166	-0.223438	0.423425	0.443162	0.0980352	-0.621084	0.0134685	-0.00162111	0.995425	-0.522021	0.0459277	0.443525	0.0977281	-0.213886	0.444013	0.418869	0.120182	-0.370937	0.173463	-0.840647	8.6753e-05	-0.0934722	0.74039
CA_C0824	turquoise	0.396422	0.143502	-0.573297	0.0254688	0.421719	0.11742	-0.434581	0.105501	0.317076	0.249519	0.44189	0.0991175	-0.349484	0.201655	0.576517	0.0244689	0.0160891	0.954617	0.282689	0.30731	-0.766282	0.000863018	-0.109012	0.698955	0.215474	0.440555	0.577082	0.0242965	0.14645	0.602495	0.28642	0.30069	-0.041842	0.882297	0.854519	4.9713e-05	0.153219	0.585637	-0.148962	0.596217	-0.0768352	0.785494	0.446618	0.0951359	0.638662	0.0103867	0.0555493	0.844119
CA_C0825	brown	-0.196982	0.481641	-0.877104	1.75757e-05	-0.243508	0.381815	-0.103651	0.713167	-0.304797	0.269328	-0.139032	0.62119	0.276737	0.31804	-0.0224932	0.936582	0.60712	0.0163863	0.474557	0.0738779	-0.587292	0.0213383	-0.471892	0.0757429	0.258528	0.352184	-0.0996401	0.723859	-0.5872	0.0213637	0.822233	0.000168486	-0.0176755	0.950147	0.428478	0.111046	-0.476196	0.0727468	0.0210157	0.94074	-0.697784	0.00382276	0.0270415	0.923789	0.753215	0.00118759	0.145177	0.605689
CA_C0826	yellow	0.505174	0.0547547	0.531684	0.0413664	0.516065	0.0489185	0.0678517	0.810124	0.53728	0.0388838	0.384419	0.157143	-0.4996	0.0579313	0.653938	0.00818223	-0.0659849	0.815264	-0.715159	0.00272611	0.25093	0.367009	-0.123723	0.660442	-0.565087	0.028159	0.0969834	0.730966	0.735279	0.00178685	-0.537086	0.0389682	-0.0646947	0.81882	-0.0554525	0.844388	0.425199	0.114108	-0.824915	0.000153688	0.401935	0.137513	-0.338815	0.216707	-0.561036	0.0295626	0.0597798	0.832397
CA_C0827	blue	0.401949	0.137497	-0.635584	0.0108821	0.466012	0.0799763	-0.479612	0.0704307	0.363018	0.18355	0.462737	0.0824065	-0.348407	0.203144	0.62492	0.0127424	0.0812861	0.773359	0.284839	0.303486	-0.803508	0.000307859	-0.187536	0.50331	0.224745	0.420645	0.532711	0.0409024	0.111362	0.692755	0.390965	0.1496	-0.0474961	0.866515	0.903608	3.87141e-06	0.165117	0.556481	-0.183192	0.513425	-0.24064	0.387621	0.410238	0.128816	0.677434	0.00552516	-0.0565186	0.841431
CA_C0828	yellow	0.317878	0.248258	0.502489	0.0562687	0.223787	0.42268	0.00753872	0.978727	0.345195	0.207624	0.227609	0.414591	-0.322832	0.24055	0.207662	0.457692	-0.0683244	0.808823	-0.476318	0.0726636	0.830676	0.000125483	-0.493696	0.0614402	-0.25319	0.362564	-0.366916	0.178538	0.303712	0.271122	-0.40955	0.129522	0.363816	0.182516	-0.51996	0.0469469	0.0351636	0.90099	-0.561342	0.0294548	0.222588	0.425236	-0.869155	2.58925e-05	-0.62869	0.0120584	0.34462	0.208433
CA_C0829	turquoise	0.402304	0.137118	0.753651	0.00117535	0.237075	0.394903	0.193049	0.490609	0.255964	0.357148	0.249954	0.368937	-0.441402	0.0995357	0.261222	0.347007	-0.482177	0.0687271	-0.527957	0.043084	0.435448	0.10473	0.313464	0.255251	-0.403	0.136376	0.336001	0.220793	0.832386	0.000117985	-0.957742	2.0778e-08	0.0802484	0.776184	-0.30389	0.270829	0.26357	0.342531	-0.460788	0.0838772	0.901471	4.44064e-06	-0.052637	0.852206	-0.637247	0.0106122	-0.172392	0.538967
CA_C0830	turquoise	0.683826	0.00493633	-0.0465579	0.869131	0.894385	6.85267e-06	-0.603337	0.0172549	0.82707	0.000142583	0.744514	0.00145375	-0.690579	0.00436933	0.846971	6.7757e-05	-0.432197	0.107644	-0.0571255	0.839748	-0.509547	0.0523534	0.151898	0.588912	0.0939791	0.739028	0.703393	0.0034361	0.599442	0.0181857	-0.132587	0.637608	-0.0800059	0.776844	0.817495	0.000197489	0.744817	0.00144372	-0.184781	0.509714	0.206966	0.459234	0.482587	0.0684575	0.195484	0.485048	-0.248768	0.371289
CA_C0831	blue	0.551535	0.0330622	-0.350727	0.199946	0.525199	0.0443888	-0.524284	0.0448277	0.423846	0.115388	0.586488	0.0215607	-0.539223	0.0380483	0.571542	0.0260268	-0.388627	0.152266	0.311473	0.258445	-0.640539	0.0100932	0.146152	0.603243	0.311358	0.25863	0.86758	2.78765e-05	0.436264	0.104007	-0.0707562	0.802141	0.0845039	0.764616	0.821949	0.000170121	0.263499	0.342667	-0.0370125	0.89581	0.251958	0.364982	0.624212	0.012874	0.536031	0.0394281	-0.247557	0.373698
CA_C0832	black	0.69271	0.00420166	0.426663	0.112734	0.649295	0.00880915	-0.475148	0.0734685	0.738615	0.00166011	0.669715	0.00630888	-0.724545	0.00224836	0.480204	0.0700352	-0.589603	0.0207088	-0.215037	0.441506	0.607704	0.0162554	-0.283268	0.306276	0.111535	0.6923	0.184107	0.511287	0.586017	0.021692	-0.550728	0.0333728	0.518502	0.0476781	-0.0726583	0.796924	0.35433	0.195046	-0.328731	0.23157	0.46509	0.0806557	-0.44358	0.0976812	-0.389699	0.15104	0.119283	0.67199
CA_C0833	yellow	-0.00608316	0.982834	0.599148	0.0182575	-0.0523395	0.853033	0.406208	0.132989	-0.0586332	0.835571	-0.11539	0.682168	-0.0280255	0.921024	-0.0183839	0.948151	-0.184094	0.511317	-0.46043	0.0841496	0.198027	0.479273	0.464881	0.0808096	-0.455127	0.088255	0.158249	0.573236	0.510728	0.0517179	-0.605679	0.0167131	-0.225245	0.419585	-0.319218	0.246158	0.210181	0.452131	-0.207219	0.458674	0.525543	0.0442246	0.116537	0.679165	-0.515153	0.0493888	-0.00290435	0.991804
CA_C0834	yellow	-0.135554	0.630028	0.645767	0.00931018	0.122576	0.663419	0.218088	0.434893	0.0941854	0.738473	-0.119236	0.672111	0.0532186	0.85059	-0.0942649	0.73826	-0.445576	0.0960032	-0.341222	0.213251	-0.0618417	0.826696	0.942906	1.4171e-07	-0.281754	0.308981	0.227636	0.414534	0.366422	0.179168	-0.4818	0.0689758	-0.493112	0.0617954	-0.0760497	0.78764	0.657176	0.00776608	0.357536	0.190751	0.42266	0.116518	0.631282	0.0116051	-0.452963	0.0899702	-0.4588	0.085397
CA_C0835	yellow	-0.0112081	0.968377	0.676832	0.00558343	0.175835	0.530765	0.170878	0.542592	0.149963	0.593721	-0.0171895	0.951516	-0.0707619	0.802126	-0.0267509	0.924606	-0.54225	0.0367734	-0.336758	0.219689	-0.00077885	0.997802	0.906538	3.19054e-06	-0.257681	0.353819	0.33649	0.22008	0.50159	0.0567823	-0.608517	0.0160744	-0.386217	0.155047	-0.0745879	0.791638	0.628743	0.0120491	0.273292	0.324348	0.561443	0.0294195	0.598698	0.0183678	-0.463644	0.0817287	-0.506607	0.053959
CA_C0836	turquoise	0.934111	3.51958e-07	0.0294046	0.917149	0.874791	1.97259e-05	-0.799581	0.000346585	0.889761	8.94981e-06	0.952596	4.3312e-08	-0.946018	9.91824e-08	0.759761	0.00101454	-0.705506	0.00329879	0.101922	0.717771	0.0932258	0.741053	-0.249402	0.370031	0.375314	0.168048	0.661912	0.00718755	0.673519	0.00591244	-0.405441	0.133793	0.537134	0.0389471	0.495128	0.060575	0.421208	0.117912	-0.272425	0.325946	0.489082	0.0642884	-0.0217808	0.938586	0.0959922	0.733623	-0.170655	0.543127
CA_C0837	brown	0.738551	0.00166245	0.573033	0.0255524	0.721247	0.00240788	-0.397798	0.141991	0.791494	0.000438902	0.692066	0.00425177	-0.778466	0.000629126	0.573323	0.0254606	-0.65147	0.00851086	-0.362419	0.184328	0.5416	0.0370446	-0.101034	0.720139	-0.0411776	0.884154	0.304304	0.270142	0.777425	0.000646818	-0.710324	0.00300208	0.380473	0.161809	-0.0417989	0.882417	0.506953	0.0537684	-0.413417	0.125588	0.610336	0.0156749	-0.304742	0.269419	-0.494209	0.0611292	-0.12261	0.663331
CA_C0838	brown	-0.0427971	0.879628	0.106877	0.704605	-0.318047	0.247992	-0.008624	0.975666	-0.323341	0.239767	-0.0633647	0.822489	-0.00613684	0.982683	-0.471376	0.0761079	-0.58453	0.02211	0.429098	0.110474	0.191951	0.493127	0.434856	0.105256	0.395836	0.144149	0.422686	0.116493	0.108077	0.701429	-0.454996	0.0883585	0.329009	0.231152	-0.201549	0.471329	-0.296799	0.282725	0.504208	0.0552955	0.574942	0.0249541	0.364563	0.181553	0.0931892	0.741152	-0.46896	0.0778332
CA_C0839	green	0.166733	0.552568	-0.103804	0.712761	0.471215	0.0762217	-0.153884	0.583991	0.352714	0.197234	0.228125	0.413505	-0.167808	0.549974	0.510953	0.0515979	-0.0562881	0.84207	-0.115081	0.682979	-0.831188	0.000123199	0.491604	0.0627197	-0.155857	0.579118	0.508846	0.0527328	0.298656	0.279579	0.108241	0.700994	-0.555353	0.0316205	0.741232	0.00156583	0.654378	0.00812466	0.00709259	0.979986	-0.043328	0.878145	0.782304	0.000567207	0.232874	0.403578	-0.286918	0.299814
CA_C0840	turquoise	0.791215	0.000442412	-0.465311	0.0804921	0.696891	0.00388737	-0.816009	0.000207382	0.705024	0.00332975	0.832221	0.000118692	-0.746776	0.00138033	0.733649	0.00185152	-0.216311	0.438739	0.298527	0.279798	-0.0931986	0.741126	-0.722667	0.00233812	0.464662	0.0809717	0.395932	0.144042	0.236677	0.395722	0.133261	0.635883	0.582763	0.0226145	0.611118	0.0155056	0.0563146	0.841996	-0.379887	0.16251	-0.0356865	0.899525	-0.263016	0.343586	0.44497	0.0965105	0.0666464	0.813442
CA_C0841	brown	0.110466	0.695117	-0.458745	0.0854389	0.333937	0.22382	-0.185719	0.507531	0.28203	0.308486	0.166724	0.552591	-0.0488034	0.862873	0.515592	0.0491621	0.506188	0.0541907	-0.0803351	0.775948	-0.573442	0.0254233	-0.368004	0.177156	-0.126296	0.653784	-0.0729849	0.796028	-0.130786	0.642222	0.603062	0.0173195	-0.285253	0.302753	0.564635	0.028313	0.216639	0.438029	-0.334342	0.223224	-0.597888	0.0185676	-0.0136406	0.961518	0.339103	0.216292	0.320772	0.243738
CA_C0842	brown	-0.43086	0.108859	-0.744185	0.00146469	-0.332473	0.225982	0.0839337	0.766163	-0.425933	0.113417	-0.350522	0.200228	0.487192	0.0654822	-0.161187	0.566043	0.606564	0.0165119	0.384143	0.157466	-0.78099	0.00058783	-0.0485316	0.86363	0.12008	0.66991	-0.086008	0.760538	-0.626887	0.0123818	0.819365	0.000185588	-0.366464	0.179115	0.437889	0.102578	-0.267908	0.334349	0.253211	0.362523	-0.67179	0.00609006	0.375288	0.168079	0.670466	0.00622895	0.108874	0.699321
CA_C0843	green	-0.271277	0.32807	0.0855979	0.76165	0.0116571	0.967111	0.328283	0.232244	-0.103801	0.71277	-0.253236	0.362473	0.26022	0.348926	0.0878643	0.755514	0.159314	0.570623	-0.259398	0.350507	-0.723338	0.00230571	0.735558	0.00177596	-0.412615	0.126397	0.222925	0.424517	0.103422	0.713776	0.0681113	0.80941	-0.792625	0.000424904	0.349194	0.202056	0.46721	0.0791004	0.123799	0.660245	-0.0382919	0.892227	0.784654	0.000531821	0.0145782	0.958875	-0.127888	0.649677
CA_C0844	brown	0.505878	0.0543626	0.75428	0.00115792	0.488316	0.0647699	0.0808429	0.774565	0.536541	0.039205	0.378286	0.164435	-0.529926	0.0421701	0.519149	0.0473525	-0.300582	0.276341	-0.7291	0.00204208	0.488342	0.0647538	0.0221906	0.937433	-0.519873	0.0469905	0.0924257	0.743206	0.791582	0.000437805	-0.773197	0.000722944	0.0288621	0.918673	-0.243697	0.381433	0.463748	0.0816512	-0.686693	0.00468891	0.643557	0.00963521	-0.34025	0.214643	-0.741207	0.00156671	-0.0421638	0.881398
CA_C0845	black	0.660069	0.00740849	0.644455	0.00950211	0.672009	0.00606736	-0.270668	0.329201	0.747951	0.00134339	0.59831	0.0184633	-0.696497	0.00391617	0.556719	0.0311165	-0.527315	0.0433852	-0.496527	0.0597387	0.577397	0.0242009	-0.110273	0.695626	-0.18525	0.508623	0.170716	0.542981	0.750854	0.00125555	-0.696654	0.00390468	0.289083	0.296019	-0.13206	0.638957	0.515196	0.0493665	-0.489832	0.0638186	0.551953	0.0329018	-0.388061	0.152916	-0.603773	0.0171531	0.0592302	0.833918
CA_C0846	blue	0.334569	0.222889	-0.416451	0.122559	0.327803	0.232969	-0.420008	0.119073	0.209701	0.453189	0.390186	0.150486	-0.328473	0.231958	0.351942	0.198285	-0.340015	0.21498	0.423674	0.115551	-0.749278	0.00130265	0.313677	0.254911	0.355441	0.193551	0.835163	0.000106597	0.261902	0.345708	0.0307853	0.913272	-0.0270622	0.923731	0.796138	0.000383723	0.195185	0.48573	0.19275	0.491295	0.186951	0.504668	0.797258	0.000371299	0.618939	0.0138883	-0.300033	0.277261
CA_C0847	brown	-0.760534	0.000995528	-0.59075	0.0204017	-0.721786	0.00238123	0.385088	0.156361	-0.771803	0.000749585	-0.705967	0.00326943	0.805877	0.000286265	-0.579393	0.0236011	0.736722	0.00173109	0.337955	0.217951	-0.457315	0.0865441	-0.0379682	0.893134	0.0353305	0.900523	-0.456005	0.0875658	-0.869825	2.50845e-05	0.798811	0.000354616	-0.351137	0.199386	-0.0159993	0.95487	-0.52894	0.042626	0.375022	0.168406	-0.727552	0.00211039	0.147852	0.598988	0.464106	0.0813843	0.137687	0.624602
CA_C0848	brown	-0.675073	0.0057562	-0.630786	0.0116908	-0.533546	0.0405276	0.193297	0.490042	-0.558202	0.030576	-0.574787	0.0250024	0.720124	0.00246422	-0.46062	0.0840054	0.733967	0.00183874	0.337568	0.218513	-0.404412	0.134878	-0.206503	0.460262	0.116662	0.678836	-0.552574	0.032665	-0.919314	1.26656e-06	0.93658	2.76261e-07	-0.289365	0.295527	0.0548046	0.846186	-0.399607	0.140021	0.376532	0.166561	-0.931607	4.45791e-07	0.00707567	0.980034	0.468999	0.0778051	0.226335	0.417279
CA_C0849	brown	-0.539007	0.0381407	-0.772733	0.000731723	-0.505645	0.0544923	-0.0634073	0.822372	-0.536266	0.0393251	-0.409999	0.129061	0.571325	0.0260966	-0.52294	0.045479	0.417408	0.121614	0.685235	0.00481347	-0.415044	0.123958	-0.16466	0.557589	0.483249	0.068024	-0.261508	0.34646	-0.886253	1.08756e-05	0.861892	3.6119e-05	-0.0209215	0.941005	0.180697	0.519277	-0.49853	0.0585562	0.624114	0.0128923	-0.758904	0.00103594	0.177681	0.526388	0.705262	0.00331441	0.0210272	0.940708
CA_C0850	brown	-0.565222	0.0281131	-0.168684	0.547863	-0.869513	2.54588e-05	0.518063	0.0479	-0.878453	1.64138e-05	-0.632912	0.011327	0.58007	0.0234005	-0.745949	0.00140683	0.287092	0.299508	0.287092	0.299508	0.098507	0.726887	0.073258	0.79528	0.039982	0.887498	-0.206105	0.461147	-0.435525	0.104661	0.0748237	0.790993	0.0526563	0.852153	-0.466174	0.0798578	-0.790303	0.000454059	0.243128	0.382581	0.000909652	0.997433	-0.0154882	0.95631	0.135447	0.630302	0.0519616	0.854084
CA_C0851	brown	-0.482922	0.0682375	-0.715107	0.00272896	-0.45463	0.0886474	-0.177464	0.526902	-0.455566	0.0879097	-0.336738	0.219718	0.5015	0.0568338	-0.561898	0.0292599	0.273329	0.324279	0.739859	0.00161475	-0.238026	0.392954	-0.213264	0.44537	0.606123	0.016612	-0.288366	0.297273	-0.900125	4.83396e-06	0.804503	0.000298629	0.127347	0.651071	0.106924	0.70448	-0.480373	0.0699225	0.709859	0.00302973	-0.720061	0.00246741	0.0842034	0.765431	0.652669	0.00834991	-0.00499776	0.985897
CA_C0852	turquoise	0.827099	0.00014244	-0.239949	0.389028	0.898976	5.19226e-06	-0.828454	0.000135808	0.848242	6.43898e-05	0.89776	5.5953e-06	-0.825508	0.000150563	0.829304	0.000131777	-0.555825	0.0314456	0.218488	0.434032	-0.410159	0.128896	-0.0818081	0.771939	0.394953	0.145126	0.80044	0.000337785	0.542878	0.0365134	-0.107687	0.702461	0.258905	0.351456	0.858342	4.2217e-05	0.523837	0.0450434	-0.135863	0.62924	0.239171	0.390614	0.369086	0.175788	0.392096	0.148323	-0.246474	0.37586
CA_C0853	brown	-0.203232	0.467554	-0.821066	0.000175282	-0.282185	0.308209	-0.363706	0.182659	-0.339667	0.215481	-0.0722444	0.798058	0.22195	0.426598	-0.35029	0.200547	-0.013645	0.961506	0.913125	2.01667e-06	-0.507749	0.053331	-0.0414412	0.883417	0.756313	0.00110294	0.24585	0.377108	-0.59784	0.0185795	0.602396	0.0174765	0.21284	0.446298	0.439125	0.1015	-0.436802	0.103532	0.694569	0.00405951	-0.379384	0.163114	0.45626	0.0873661	0.887507	1.01514e-05	-0.245932	0.376943
CA_C0854	blue	0.247825	0.373164	-0.456006	0.0875649	0.480526	0.0698201	-0.269474	0.331422	0.389358	0.15143	0.304992	0.269007	-0.193321	0.489987	0.664751	0.00685741	0.333145	0.224989	-0.052501	0.852584	-0.782282	0.000567556	-0.163113	0.561349	-0.103342	0.713991	0.222013	0.426464	0.0475729	0.866301	0.476769	0.0723548	-0.349311	0.201895	0.787843	0.00048669	0.364888	0.181135	-0.313614	0.255011	-0.402669	0.136728	0.286945	0.299767	0.416206	0.122802	0.0993679	0.724586
[truncated: 2,976 more rows]
[truncated: 4 more columns]
