# Supplementary material for: Gene coexpression network analysis reveals a novel metabolic mechanism of Clostridium acetobutylicum responding to phenolic inhibitors from lignocellulosic hydrolysates
Source: Biotechnol Biofuels. 2020 Sep 26;13:163. doi: 10.1186/s13068-020-01802-z (PMC7520030; doi:10.1186/s13068-020-01802-z)
Supplement: Supplementary file 2 — Additional file 2: Table SIII. PPI and Subnetwork. [file 13068_2020_1802_MOESM2_ESM.xlsx]

## Sheet: Cum-PPI
SUID	MCODE_Cluster	MCODE_Node_Status	MCODE_Score	name	selected	shared name
72	SN 1	Clustered	29.77	rplB	TRUE	rplB
73	SN 1	Clustered	28.8037	rpl27	TRUE	rpl27
75	SN 1	Clustered	29.072	rplX	TRUE	rplX
77	SN 1	Clustered	29.77	rpsI	TRUE	rpsI
79	SN 1	Clustered	29.5776	rpsS	TRUE	rpsS
80	SN 1	Clustered	29.77	rpsE	TRUE	rpsE
82	SN 1	Clustered	28.8037	rpsJ	TRUE	rpsJ
84	SN 1	Clustered	29.8094	rpsT	TRUE	rpsT
86	SN 1	Clustered	29.77	rplF	TRUE	rplF
88	SN 1	Clustered	29.1718	rpl21	TRUE	rpl21
90	SN 1	Clustered	29.77	rpsC	TRUE	rpsC
91	SN 1	Clustered	29.77	rplS	TRUE	rplS
94	SN 1	Clustered	29.291	rpsF	TRUE	rpsF
96	SN 1	Clustered	29.77	rplC	TRUE	rplC
111	SN 1	Clustered	29.072	rpsQ	TRUE	rpsQ
112	SN 1	Clustered	29.77	rplO	TRUE	rplO
122	SN 1	Clustered	29.77	rplP	TRUE	rplP
124	SN 1	Clustered	29.77	rplV	TRUE	rplV
127	SN 1	Seed	30.2619	rpmJ	TRUE	rpmJ
130	SN 1	Clustered	29.77	rplE	TRUE	rplE
132	SN 1	Clustered	28.8037	rplM	TRUE	rplM
136	SN 1	Clustered	29.77	rplR	TRUE	rplR
150	SN 1	Clustered	28.6957	rplN	TRUE	rplN
157	SN 1	Clustered	28.4831	rpmE	TRUE	rpmE
161	SN 1	Clustered	29.77	rpsP	TRUE	rpsP
356	SN 1	Clustered	29.3445	rpmG	TRUE	rpmG
385	SN 1	Clustered	28.9333	rpoB	TRUE	rpoB
386	SN 1	Clustered	27.3499	rpoC	TRUE	rpoC
449	SN 1	Clustered	29.0923	rplI	TRUE	rplI
553	SN 1	Clustered	29.1718	fus	TRUE	fus
563	SN 1	Clustered	30.1143	lytB/rpsA	TRUE	lytB/rpsA
597	SN 1	Clustered	29.7159	prfA	TRUE	prfA
628	SN 1	Clustered	24.7689	rpoD	TRUE	rpoD
686	SN 1	Clustered	26.4194	obg	TRUE	obg
689	SN 1	Clustered	28.2996	infC	TRUE	infC
692	SN 1	Clustered	29	def1	TRUE	def1
788	SN 1	Clustered	29.5187	infA	TRUE	infA
920	SN 1	Clustered	25.004	nusG	TRUE	nusG
961	SN 1	Clustered	27.2576	ffh	TRUE	ffh
978	SN 1	Clustered	27.5484	spoT	TRUE	spoT
1094	SN 1	Clustered	27	divIB	TRUE	divIB
1108	SN 1	Clustered	27.3106	tig	TRUE	tig
1151	SN 1	Clustered	28.3797	tet	TRUE	tet
1278	SN 1	Clustered	28.6155	prfB	TRUE	prfB
1452	SN 1	Clustered	25.6158	thrS	TRUE	thrS
2196	SN 1	Clustered	27	prfC	TRUE	prfC
2449	SN 1	Clustered	24.7354	CA_C1739	TRUE	CA_C1739
458	SN 2	Clustered	21.3231	fliJ	FALSE	fliJ
459	SN 2	Clustered	20.44	fliK	FALSE	fliK
507	SN 2	Clustered	21.731	ctrA	FALSE	ctrA
637	SN 2	Clustered	19.2414	CA_C1725	FALSE	CA_C1725
851	SN 2	Clustered	18.9095	CA_C1036	FALSE	CA_C1036
967	SN 2	Clustered	20.16	dnaG	FALSE	dnaG
1010	SN 2	Seed	22.9951	secA	FALSE	secA
1045	SN 2	Clustered	22.0873	dnaA	FALSE	dnaA
1096	SN 2	Clustered	20.8655	CA_C2269	FALSE	CA_C2269
1156	SN 2	Clustered	19.9829	CA_C0650	FALSE	CA_C0650
1178	SN 2	Clustered	20.6957	CA_C3141	FALSE	CA_C3141
1361	SN 2	Clustered	21.3609	CA_C1020	FALSE	CA_C1020
1362	SN 2	Clustered	20.6453	CA_C1018	FALSE	CA_C1018
1405	SN 2	Clustered	20.6453	CA_C2213	FALSE	CA_C2213
1418	SN 2	Clustered	22.0909	ychF	FALSE	ychF
1455	SN 2	Clustered	20	CA_C1258	FALSE	CA_C1258
1457	SN 2	Clustered	20.0308	CA_C2984	FALSE	CA_C2984
1458	SN 2	Clustered	21.3609	CA_C2983	FALSE	CA_C2983
1488	SN 2	Clustered	21.3609	CA_C2643	FALSE	CA_C2643
1521	SN 2	Clustered	19	hflX	FALSE	hflX
1600	SN 2	Clustered	21.3609	CA_C2883	FALSE	CA_C2883
1611	SN 2	Clustered	18.9724	pheS	FALSE	pheS
1699	SN 2	Clustered	19.0769	CA_C2298	FALSE	CA_C2298
1743	SN 2	Clustered	20.917	CA_C1809	FALSE	CA_C1809
1839	SN 2	Clustered	21.3609	CA_C2131	FALSE	CA_C2131
2123	SN 2	Clustered	21.3609	CA_C3084	FALSE	CA_C3084
2124	SN 2	Clustered	21.3609	CA_C2400	FALSE	CA_C2400
2217	SN 2	Clustered	21.3609	CA_C3541	FALSE	CA_C3541
2223	SN 2	Clustered	21.3609	CA_C1238	FALSE	CA_C1238
2226	SN 2	Clustered	21.3609	CA_C1093	FALSE	CA_C1093
2230	SN 2	Clustered	21.3609	CA_C0488	FALSE	CA_C0488
2254	SN 2	Clustered	20.7196	CA_C2136	FALSE	CA_C2136
2308	SN 2	Clustered	20.6957	CA_C1831	FALSE	CA_C1831
2310	SN 2	Clustered	20.6453	CA_C1840	FALSE	CA_C1840
2314	SN 2	Clustered	21.3609	CA_C2336	FALSE	CA_C2336
2336	SN 2	Clustered	20.5369	CA_C2280	FALSE	CA_C2280
2477	SN 2	Clustered	21.0598	CA_C0500	FALSE	CA_C0500
2498	SN 2	Clustered	20.834	CA_C2632	FALSE	CA_C2632
2557	SN 2	Clustered	21	CA_C2906	FALSE	CA_C2906
2621	SN 2	Clustered	20.917	CA_C0953	FALSE	CA_C0953
140	SN 3	Clustered	13.9737	fliF	FALSE	fliF
141	SN 3	Clustered	13.9737	fliG	FALSE	fliG
456	SN 3	Clustered	13.9737	fliI	FALSE	fliI
462	SN 3	Clustered	13.9737	flgC	FALSE	flgC
463	SN 3	Clustered	13.9737	flgE	FALSE	flgE
479	SN 3	Clustered	13.9737	CA_C0305	FALSE	CA_C0305
480	SN 3	Clustered	11.9804	CA_C0304	FALSE	CA_C0304
489	SN 3	Clustered	13.9737	flgD	FALSE	flgD
610	SN 3	Seed	14	CA_C2145	FALSE	CA_C2145
668	SN 3	Clustered	13.0175	CA_C1845	FALSE	CA_C1845
698	SN 3	Clustered	13.9737	fliP	FALSE	fliP
701	SN 3	Clustered	12.9221	dnaX	FALSE	dnaX
723	SN 3	Clustered	13.0387	polA	FALSE	polA
818	SN 3	Clustered	12.5667	flgL	FALSE	flgL
828	SN 3	Clustered	12	CA_C0300	FALSE	CA_C0300
995	SN 3	Clustered	12	CA_C2225	FALSE	CA_C2225
1067	SN 3	Clustered	12.7474	sigD	FALSE	sigD
1105	SN 3	Clustered	12.3309	CA_C2167	FALSE	CA_C2167
1311	SN 3	Clustered	11.7363	CA_C1634	FALSE	CA_C1634
1315	SN 3	Clustered	11.7363	hag	FALSE	hag
1411	SN 3	Clustered	13.3595	chev	FALSE	chev
2419	SN 3	Clustered	13.1818	spoVC	FALSE	spoVC
240	SN 4	Clustered	7.45714	ruvA	FALSE	ruvA
396	SN 4	Clustered	7.82222	CA_C2012	FALSE	CA_C2012
397	SN 4	Clustered	7.82222	mmgB	FALSE	mmgB
590	SN 4	Clustered	7.125	clpX	FALSE	clpX
600	SN 4	Clustered	7.80476	mutL	FALSE	mutL
640	SN 4	Clustered	7.84314	recF	FALSE	recF
695	SN 4	Clustered	7.91209	era	FALSE	era
750	SN 4	Clustered	8	CA_C2019	FALSE	CA_C2019
751	SN 4	Clustered	7.82222	CA_C2011	FALSE	CA_C2011
756	SN 4	Clustered	7.82222	pksF	FALSE	pksF
1085	SN 4	Clustered	8.23529	CA_C0508	FALSE	CA_C0508
1215	SN 4	Seed	8.45455	recO	FALSE	recO
1464	SN 4	Clustered	7.82222	CA_C2014	FALSE	CA_C2014
1713	SN 4	Clustered	7.82222	CA_C2010	FALSE	CA_C2010
1739	SN 4	Clustered	7.82222	CA_C2015	FALSE	CA_C2015
1747	SN 4	Clustered	7.82222	CA_C2013	FALSE	CA_C2013
2475	SN 4	Clustered	7.41818	sms	FALSE	sms
2935	SN 4	Clustered	8	CA_C2007	FALSE	CA_C2007
313	SN 5	Clustered	8.47619	gltA	FALSE	gltA
736	SN 5	Clustered	8.83636	CA_C1730	FALSE	CA_C1730
737	SN 5	Clustered	10	rsgA	FALSE	rsgA
924	SN 5	Clustered	9	CA_C1715	FALSE	CA_C1715
935	SN 5	Clustered	8.62632	gmk	FALSE	gmk
985	SN 5	Clustered	8.83636	rlmN	FALSE	rlmN
1103	SN 5	Seed	10.5165	prs	FALSE	prs
1144	SN 5	Clustered	8.83636	CA_C1727	FALSE	CA_C1727
1517	SN 5	Clustered	8.83636	CA_C1716	FALSE	CA_C1716
1532	SN 5	Clustered	8.83636	CA_C1724	FALSE	CA_C1724
144	SN 6	Clustered	10.92	CA_C0006	FALSE	CA_C0006
772	SN 6	Clustered	9.38235	CA_C0516	FALSE	CA_C0516
1791	SN 6	Clustered	10	CA_C0644	FALSE	CA_C0644
519	SN 6	Clustered	9.30147	CA_C1628	FALSE	CA_C1628
2261	SN 6	Clustered	10	CA_C1740	FALSE	CA_C1740
1846	SN 6	Clustered	10	CA_C1811	FALSE	CA_C1811
1006	SN 6	Clustered	10	CA_C2072	FALSE	CA_C2072
658	SN 6	Clustered	10	CA_C2087	FALSE	CA_C2087
615	SN 6	Clustered	10	CA_C2089	FALSE	CA_C2089
614	SN 6	Clustered	10	CA_C2090	FALSE	CA_C2090
2209	SN 6	Clustered	10	CA_C3209	FALSE	CA_C3209
948	SN 6	Clustered	9.22105	cysS	FALSE	cysS
1024	SN 6	Clustered	9.54412	dnaC	FALSE	dnaC
881	SN 6	Clustered	9.10256	glyA	FALSE	glyA
947	SN 6	Clustered	9.53333	proS	FALSE	proS
1127	SN 6	Clustered	9.23077	recN	FALSE	recN
1569	SN 6	Clustered	11.0158	rho	FALSE	rho
241	SN 6	Clustered	8.97794	ruvB	FALSE	ruvB
1612	SN 6	Clustered	9.98551	serS1	FALSE	serS1
1007	SN 6	Clustered	10	spo0A	FALSE	spo0A
1039	SN 6	Clustered	10	spoIIAB	FALSE	spoIIAB
1135	SN 6	Clustered	10	SpoIIP	FALSE	SpoIIP
1821	SN 6	Seed	11.1515	tyrS	FALSE	tyrS
1368	SN 7	Clustered	6	CA_C2312	FALSE	CA_C2312
181	SN 7	Clustered	6	CA_C2315	FALSE	CA_C2315
1626	SN 7	Clustered	6	CA_C2320	FALSE	CA_C2320
1625	SN 7	Clustered	5.33333	CA_C2321	FALSE	CA_C2321
809	SN 7	Clustered	5	CA_C3061	FALSE	CA_C3061
808	SN 7	Clustered	6	CA_C3062	FALSE	CA_C3062
2190	SN 7	Seed	6	CA_C3063	FALSE	CA_C3063
1631	SN 7	Clustered	5.06667	CA_C3065	FALSE	CA_C3065
1502	SN 7	Clustered	5.06667	CA_C3066	FALSE	CA_C3066
1837	SN 7	Clustered	5.33333	CA_C3067	FALSE	CA_C3067
1436	SN 7	Clustered	5.06667	CA_C3068	FALSE	CA_C3068
1435	SN 7	Clustered	5.06667	CA_C3069	FALSE	CA_C3069
444	SN 7	Clustered	5	spsI	FALSE	spsI
108	SN 8	Clustered	6	iorA	FALSE	iorA
109	SN 8	Clustered	6	iorB	FALSE	iorB
276	SN 8	Clustered	5.78571	moaC	FALSE	moaC
285	SN 8	Clustered	7	CA_C2459	FALSE	CA_C2459
314	SN 8	Clustered	6	CA_C0764	FALSE	CA_C0764
465	SN 8	Clustered	6	CA_C1990	FALSE	CA_C1990
466	SN 8	Clustered	5.78571	CA_C1989	FALSE	CA_C1989
487	SN 8	Clustered	5.78571	CA_C1988	FALSE	CA_C1988
499	SN 8	Clustered	5.78571	CA_C1991	FALSE	CA_C1991
510	SN 8	Clustered	6	ilvN	FALSE	ilvN
513	SN 8	Clustered	5.78571	CA_C1994	FALSE	CA_C1994
603	SN 8	Clustered	6	alsS	FALSE	alsS
622	SN 8	Clustered	7	CA_C0827	FALSE	CA_C0827
661	SN 8	Clustered	6	citC	FALSE	citC
803	SN 8	Clustered	7	tal	FALSE	tal
933	SN 8	Seed	7	pgm	FALSE	pgm
965	SN 8	Clustered	6	CA_C2832	FALSE	CA_C2832
1171	SN 8	Clustered	6	CA_C1543	FALSE	CA_C1543
1173	SN 8	Clustered	6	CA_C2691	FALSE	CA_C2691
2105	SN 8	Clustered	6	CA_C1999	FALSE	CA_C1999
2372	SN 8	Clustered	6	CA_C2002	FALSE	CA_C2002
2578	SN 8	Clustered	6	CA_C1998	FALSE	CA_C1998
2832	SN 8	Clustered	6	CA_C1997	FALSE	CA_C1997
649	SN 9	Clustered	5.48571	CA_C2434	FALSE	CA_C2434
845	SN 9	Clustered	5	CA_C0868	FALSE	CA_C0868
846	SN 9	Clustered	5	CA_C0867	FALSE	CA_C0867
1059	SN 9	Clustered	5	CA_C0863	FALSE	CA_C0863
1119	SN 9	Clustered	5	CA_C0866	FALSE	CA_C0866
1227	SN 9	Clustered	5	CA_C0862	FALSE	CA_C0862
1228	SN 9	Clustered	5	CA_C0861	FALSE	CA_C0861
1615	SN 9	Clustered	4.76923	CA_C0636	FALSE	CA_C0636
1778	SN 9	Clustered	4.84615	CA_C0225	FALSE	CA_C0225
1900	SN 9	Seed	5.48571	CA_C0831	FALSE	CA_C0831
98		Unclustered	5	CA_C2710	FALSE	CA_C2710
99		Unclustered	4.46429	CA_C2709	FALSE	CA_C2709
101		Unclustered	3.86462	CA_C2229	FALSE	CA_C2229
102		Unclustered	2.85714	pta	FALSE	pta
104		Unclustered	2	CA_C0234	FALSE	CA_C0234
105		Unclustered	3	CA_C0233	FALSE	CA_C0233
116		Unclustered	2.38095	pyrB	FALSE	pyrB
117		Unclustered	3	pyrC	FALSE	pyrC
119		Unclustered	2.2	uraA	FALSE	uraA
143		Unclustered	17.2987	CA_C0007	FALSE	CA_C0007
180		Unclustered	4.27273	CA_C2331	FALSE	CA_C2331
187		Unclustered	3.77778	queA	FALSE	queA
188		Unclustered	3.35294	tgt	FALSE	tgt
212		Unclustered	3.66667	ptb	FALSE	ptb
213		Unclustered	4.16667	buk	FALSE	buk
275		Unclustered	3.16484	moaA	FALSE	moaA
295		Unclustered	5.23077	murF	FALSE	murF
296		Unclustered	4.52941	mraY	FALSE	mraY
372		Unclustered	5	pyrI	FALSE	pyrI
402		Unclustered	4.02198	spsJ	FALSE	spsJ
446		Unclustered	2.7	CA_C2443	FALSE	CA_C2443
447		Unclustered	3	CA_C2442	FALSE	CA_C2442
451		Unclustered	1.58333	nrgA	FALSE	nrgA
452		Unclustered	2.2	nrgB	FALSE	nrgB
468		Unclustered	3.73333	gatA	FALSE	gatA
469		Unclustered	4	gatB2	FALSE	gatB2
471		Unclustered	17.7429	fliH	FALSE	fliH
476		Unclustered	3	spoVR	FALSE	spoVR
477		Unclustered	3	CA_C0580	FALSE	CA_C0580
485		Unclustered	4.58182	CA_C0737	FALSE	CA_C0737
493		Unclustered	1.66667	CA_C1701	FALSE	CA_C1701
494		Unclustered	2.75641	CA_C1700	FALSE	CA_C1700
501		Unclustered	6.53333	mraZ	FALSE	mraZ
502		Unclustered	3.64672	rsmH	FALSE	rsmH
511		Unclustered	8	ilvC	FALSE	ilvC
516		Unclustered	4.375	pgi	FALSE	pgi
517		Unclustered	5.04	tpi	FALSE	tpi
520		Unclustered	6.58824	CA_C1627	FALSE	CA_C1627
530		Unclustered	0	natA	FALSE	natA
531		Unclustered	0.666667	natB	FALSE	natB
540		Unclustered	4	lolD	FALSE	lolD
541		Unclustered	4	CA_C0244	FALSE	CA_C0244
543		Unclustered	6.80556	murE1	FALSE	murE1
545		Unclustered	3.75	CA_C2189	FALSE	CA_C2189
548		Unclustered	1.2	CA_C0962	FALSE	CA_C0962
549		Unclustered	2	CA_C0961	FALSE	CA_C0961
555		Unclustered	3.73333	gatA1	FALSE	gatA1
558		Unclustered	2	minD	FALSE	minD
559		Unclustered	1.22727	minC	FALSE	minC
562		Unclustered	3.36364	cmk	FALSE	cmk
567		Unclustered	3.2381	deoB	FALSE	deoB
568		Unclustered	2.12121	deoD	FALSE	deoD
574		Unclustered	4.93333	CA_C1806	FALSE	CA_C1806
575		Unclustered	14.5455	truB	FALSE	truB
577		Unclustered	3.88889	CA_C2329	FALSE	CA_C2329
578		Unclustered	3.95604	CA_C2328	FALSE	CA_C2328
589		Unclustered	4.63235	clpP	FALSE	clpP
596		Unclustered	2.66667	prmC	FALSE	prmC
599		Unclustered	2.11905	mutS	FALSE	mutS
606		Unclustered	3.2381	spsE	FALSE	spsE
607		Unclustered	3.2381	CA_C2186	FALSE	CA_C2186
609		Unclustered	14.7794	flhF	FALSE	flhF
620		Unclustered	3.46667	CA_C1544	FALSE	CA_C1544
638		Unclustered	8.22381	fmt	FALSE	fmt
643		Unclustered	0	CA_C1592	FALSE	CA_C1592
644		Unclustered	0	CA_C1591	FALSE	CA_C1591
648		Unclustered	3.92857	CA_C2435	FALSE	CA_C2435
652		Unclustered	3	CA_C0666	FALSE	CA_C0666
653		Unclustered	3	CA_C0665	FALSE	CA_C0665
655		Unclustered	0	CA_C0756	FALSE	CA_C0756
656		Unclustered	0.666667	CA_C0755	FALSE	CA_C0755
664		Unclustered	2.95455	dapF	FALSE	dapF
665		Unclustered	3.88889	lisA	FALSE	lisA
670		Unclustered	4.83333	dapG	FALSE	dapG
671		Unclustered	4.10714	CA_C0568	FALSE	CA_C0568
673		Unclustered	1.66667	CA_C2756	FALSE	CA_C2756
674		Unclustered	1.66667	CA_C2755	FALSE	CA_C2755
680		Unclustered	4.725	spoVE	FALSE	spoVE
683		Unclustered	2.7	CA_C3153	FALSE	CA_C3153
684		Unclustered	2.55556	CA_C3152	FALSE	CA_C3152
696		Unclustered	4.93333	ybeY	FALSE	ybeY
700		Unclustered	5.78571	CA_C1273	FALSE	CA_C1273
703		Unclustered	5.5641	CA_C2130	FALSE	CA_C2130
705		Unclustered	3	CA_C3636	FALSE	CA_C3636
706		Unclustered	3	CA_C3635	FALSE	CA_C3635
708		Unclustered	2.69231	dgkA/pgpB	FALSE	dgkA/pgpB
715		Unclustered	3.17647	miaA	FALSE	miaA
716		Unclustered	5.38462	hfq	FALSE	hfq
718		Unclustered	3.73333	CA_C2335	FALSE	CA_C2335
719		Unclustered	5	CA_C2334	FALSE	CA_C2334
722		Unclustered	3.17647	CA_C1436	FALSE	CA_C1436
726		Unclustered	4	CA_C1859	FALSE	CA_C1859
727		Unclustered	4	CA_C1858	FALSE	CA_C1858
729		Unclustered	6.61111	CA_C2224	FALSE	CA_C2224
730		Unclustered	2	CA_C0815	FALSE	CA_C0815
733		Unclustered	1.36364	glnA	FALSE	glnA
743		Unclustered	3.73333	CA_C3718	FALSE	CA_C3718
745		Unclustered	0.4	CA_C2338	FALSE	CA_C2338
746		Unclustered	4	CA_C1054	FALSE	CA_C1054
753		Unclustered	4.7619	CA_C2886	FALSE	CA_C2886
755		Unclustered	1.5	CA_C2626	FALSE	CA_C2626
759		Unclustered	3	CA_C3634	FALSE	CA_C3634
761		Unclustered	4.28571	CA_C2337	FALSE	CA_C2337
764		Unclustered	4	CA_C0654	FALSE	CA_C0654
765		Unclustered	3.92857	CA_C0653	FALSE	CA_C0653
768		Unclustered	7.27273	CA_C3154	FALSE	CA_C3154
770		Unclustered	4.46667	thlA	FALSE	thlA
774		Unclustered	3.0303	glcK	FALSE	glcK
777		Unclustered	4	CA_C1857	FALSE	CA_C1857
782		Unclustered	4	luxS	FALSE	luxS
783		Unclustered	3.77143	CA_C0291	FALSE	CA_C0291
785		Unclustered	3.77778	kdtB	FALSE	kdtB
786		Unclustered	4.02778	CA_C1737	FALSE	CA_C1737
790		Unclustered	2.75641	upp	FALSE	upp
791		Unclustered	5	tadA	FALSE	tadA
795		Unclustered	2.32026	nadK	FALSE	nadK
796		Unclustered	5.01961	CA_C1050	FALSE	CA_C1050
800		Unclustered	5.01961	CA_C1782	FALSE	CA_C1782
819		Unclustered	8.45455	csrA	FALSE	csrA
821		Unclustered	3.73333	xpt	FALSE	xpt
822		Unclustered	1.4	CA_C0872	FALSE	CA_C0872
824		Unclustered	3	CA_C2940	FALSE	CA_C2940
825		Unclustered	3	CA_C2939	FALSE	CA_C2939
832		Unclustered	2.4	CA_C1303	FALSE	CA_C1303
833		Unclustered	1.71429	CA_C1302	FALSE	CA_C1302
838		Unclustered	3.69231	CA_C1262	FALSE	CA_C1262
848		Unclustered	14.6268	pnpA	FALSE	pnpA
853		Unclustered	2.4	pyrZ	FALSE	pyrZ
861		Unclustered	6	CA_C0329	FALSE	CA_C0329
865		Unclustered	5.78571	CA_C2637	FALSE	CA_C2637
868		Unclustered	4	CA_C0243	FALSE	CA_C0243
869		Unclustered	4	CA_C0241	FALSE	CA_C0241
873		Unclustered	2	CA_C0572	FALSE	CA_C0572
874		Unclustered	2	CA_C0571	FALSE	CA_C0571
877		Unclustered	1.84615	CA_C2201	FALSE	CA_C2201
878		Unclustered	3.2381	CA_C2200	FALSE	CA_C2200
884		Unclustered	3	CA_C0430	FALSE	CA_C0430
885		Unclustered	1.2	CA_C0429	FALSE	CA_C0429
887		Unclustered	2.7	PatB	FALSE	PatB
889		Unclustered	4	CA_C0242	FALSE	CA_C0242
891		Unclustered	3	CA_C3420	FALSE	CA_C3420
893		Unclustered	5.78571	CA_C3071	FALSE	CA_C3071
894		Unclustered	5.78571	CA_C3070	FALSE	CA_C3070
897		Unclustered	3.75	CA_C2995	FALSE	CA_C2995
898		Unclustered	2.88889	CA_C1353	FALSE	CA_C1353
904		Unclustered	2.7619	coaE	FALSE	coaE
906		Unclustered	6.37778	htpG	FALSE	htpG
907		Unclustered	16.6878	groEL	FALSE	groEL
911		Unclustered	6	CA_C2979	FALSE	CA_C2979
916		Unclustered	14.7794	fliL	FALSE	fliL
922		Unclustered	2.14286	CA_C1523	FALSE	CA_C1523
937		Unclustered	3.31429	rpoN	FALSE	rpoN
938		Unclustered	1.71429	levR	FALSE	levR
940		Unclustered	3	CA_C3561	FALSE	CA_C3561
941		Unclustered	2	CA_C3560	FALSE	CA_C3560
952		Unclustered	14.7794	CA_C2144	FALSE	CA_C2144
954		Unclustered	4.52381	CA_C3535	FALSE	CA_C3535
955		Unclustered	2.4	CA_C3534	FALSE	CA_C3534
962		Unclustered	1.5	CA_C1753	FALSE	CA_C1753
973		Unclustered	6.53333	ndk	FALSE	ndk
976		Unclustered	2.4	CA_C2723	FALSE	CA_C2723
979		Unclustered	1.66667	CA_C0621	FALSE	CA_C0621
982		Unclustered	1.4	CA_C3559	FALSE	CA_C3559
992		Unclustered	4.7619	alr1	FALSE	alr1
997		Unclustered	3.75	dapA1	FALSE	dapA1
1001		Unclustered	6	CA_C3072	FALSE	CA_C3072
1003		Unclustered	1.2	CA_C2968	FALSE	CA_C2968
1015		Unclustered	2	CA_C0573	FALSE	CA_C0573
1018		Unclustered	1.66667	acyP	FALSE	acyP
1027		Unclustered	2	coaX	FALSE	coaX
1036		Unclustered	2	mprF	FALSE	mprF
1037		Unclustered	2	CA_C3015	FALSE	CA_C3015
1042		Unclustered	2.45833	tdk	FALSE	tdk
1043		Unclustered	4	CA_C1425	FALSE	CA_C1425
1050		Unclustered	3.40909	CA_C2824	FALSE	CA_C2824
1051		Unclustered	2	CA_C1608	FALSE	CA_C1608
1054		Unclustered	0.666667	CA_C0965	FALSE	CA_C0965
1060		Unclustered	3.92857	CA_C0860	FALSE	CA_C0860
1063		Unclustered	2.2	CA_C0931	FALSE	CA_C0931
1072		Unclustered	0.666667	CA_C3580	FALSE	CA_C3580
1073		Unclustered	0	CA_C3579	FALSE	CA_C3579
1080		Unclustered	2.14286	CA_C0857	FALSE	CA_C0857
1084		Unclustered	3.42857	CA_C0509	FALSE	CA_C0509
1087		Unclustered	5	CA_C1002	FALSE	CA_C1002
1091		Unclustered	2.14286	CA_C2665	FALSE	CA_C2665
1114		Unclustered	2	CA_C0298	FALSE	CA_C0298
1123		Unclustered	3.18182	thrC	FALSE	thrC
1129		Unclustered	4.84211	dnaJ	FALSE	dnaJ
1131		Unclustered	2.7	CA_C0993	FALSE	CA_C0993
1141		Unclustered	3.46667	codY	FALSE	codY
1142		Unclustered	6.06667	topA	FALSE	topA
1148		Unclustered	4.28571	CA_C2169	FALSE	CA_C2169
1153		Unclustered	7	CA_C2063	FALSE	CA_C2063
1157		Unclustered	4.7619	CA_C0649	FALSE	CA_C0649
1163		Unclustered	3	CA_C0184	FALSE	CA_C0184
1164		Unclustered	2	murK	FALSE	murK
1169		Unclustered	4.02778	CA_C0648	FALSE	CA_C0648
1175		Unclustered	4.7619	asnB	FALSE	asnB
1180		Unclustered	15	CA_C3719	FALSE	CA_C3719
1182		Unclustered	3.73333	upk2	FALSE	upk2
1186		Unclustered	2.77778	dapD	FALSE	dapD
1189		Unclustered	21	CA_C2567	FALSE	CA_C2567
1192		Unclustered	2.55556	pheA	FALSE	pheA
1194		Unclustered	2	CA_C1329	FALSE	CA_C1329
1199		Unclustered	4	CA_C2006	FALSE	CA_C2006
1209		Unclustered	2	CA_C1489	FALSE	CA_C1489
1210		Unclustered	1.2	CA_C1488	FALSE	CA_C1488
1217		Unclustered	3.56044	lspA	FALSE	lspA
1218		Unclustered	13	CA_C2114	FALSE	CA_C2114
1231		Unclustered	1.38947	glpK	FALSE	glpK
1232		Unclustered	3	glpP	FALSE	glpP
1237		Unclustered	2.4	hcp1	FALSE	hcp1
1242		Unclustered	1.66667	CA_C0194	FALSE	CA_C0194
1243		Unclustered	1.4	CA_C0193	FALSE	CA_C0193
1245		Unclustered	9.48718	CA_C1019	FALSE	CA_C1019
1247		Unclustered	4.7619	CA_C1292	FALSE	CA_C1292
1252		Unclustered	4.7619	ansA	FALSE	ansA
1256		Unclustered	4.7619	CA_C0145	FALSE	CA_C0145
1262		Unclustered	4.7619	CA_C3396	FALSE	CA_C3396
1264		Unclustered	13.6232	alaS	FALSE	alaS
1269		Unclustered	1.5	CA_C2661	FALSE	CA_C2661
1270		Unclustered	3.73333	ftsE	FALSE	ftsE
1283		Unclustered	2	CA_C3290	FALSE	CA_C3290
1284		Unclustered	2	CA_C3289	FALSE	CA_C3289
1288		Unclustered	0.666667	CA_C1963	FALSE	CA_C1963
1291		Unclustered	2.47273	CA_C1820	FALSE	CA_C1820
1292		Unclustered	2.55556	hprK	FALSE	hprK
1298		Unclustered	3.46667	sul	FALSE	sul
1299		Unclustered	2	CA_C0535	FALSE	CA_C0535
1301		Unclustered	14.8897	CA_C0507	FALSE	CA_C0507
1303		Unclustered	3	CA_C2395	FALSE	CA_C2395
1306		Unclustered	3	CA_C2537	FALSE	CA_C2537
1317		Unclustered	7	purD	FALSE	purD
1321		Unclustered	1.66667	CA_C3594	FALSE	CA_C3594
1324		Unclustered	1.66667	CA_C2536	FALSE	CA_C2536
1328		Unclustered	4.18182	CA_C2281	FALSE	CA_C2281
1330		Unclustered	2	CA_C2110	FALSE	CA_C2110
1337		Unclustered	0.666667	CA_C1764	FALSE	CA_C1764
1345		Unclustered	6	CA_C3340	FALSE	CA_C3340
1350		Unclustered	1.2	231	FALSE	231
1358		Unclustered	0.5	thiE	FALSE	thiE
1367		Unclustered	4.7619	CA_C2314	FALSE	CA_C2314
1371		Unclustered	3	CA_C0301	FALSE	CA_C0301
1373		Unclustered	3	CA_C1021	FALSE	CA_C1021
1376		Unclustered	3.42857	CA_C2272	FALSE	CA_C2272
1378		Unclustered	3.73333	CA_C0514	FALSE	CA_C0514
1379		Unclustered	3.14286	whiA	FALSE	whiA
1384		Unclustered	5.33333	CA_C2062	FALSE	CA_C2062
1385		Unclustered	0	CA_C0843	FALSE	CA_C0843
1388		Unclustered	6	CA_C2826	FALSE	CA_C2826
1390		Unclustered	0.4	CA_C0221	FALSE	CA_C0221
1430		Unclustered	3	nroR	FALSE	nroR
1431		Unclustered	4.7619	fprA1	FALSE	fprA1
1440		Unclustered	5	CA_C0212	FALSE	CA_C0212
1441		Unclustered	1.66667	CA_C0211	FALSE	CA_C0211
1443		Unclustered	2.41667	secF	FALSE	secF
1449		Unclustered	1.15385	CA_C0667	FALSE	CA_C0667
1450		Unclustered	2.2	CA_C0664	FALSE	CA_C0664
1467		Unclustered	1.66667	bioD	FALSE	bioD
1468		Unclustered	1.4	CA_C1360	FALSE	CA_C1360
1479		Unclustered	2	CA_C3042	FALSE	CA_C3042
1480		Unclustered	2	CA_C3041	FALSE	CA_C3041
1486		Unclustered	2	CA_C2805	FALSE	CA_C2805
1489		Unclustered	4.46429	CA_C2642	FALSE	CA_C2642
1497		Unclustered	2.7	CA_C0310	FALSE	CA_C0310
1499		Unclustered	2.4	CA_C3647	FALSE	CA_C3647
1524		Unclustered	3.66667	CA_C2327	FALSE	CA_C2327
1529		Unclustered	4.46429	CA_C1960	FALSE	CA_C1960
1530		Unclustered	6	CA_C1959	FALSE	CA_C1959
1534		Unclustered	1.2	CA_C2420	FALSE	CA_C2420
1536		Unclustered	2	CA_C1096	FALSE	CA_C1096
1537		Unclustered	2	CA_C1095	FALSE	CA_C1095
1561		Unclustered	2.18182	glmM	FALSE	glmM
1576		Unclustered	14.8897	CA_C1747	FALSE	CA_C1747
1579		Unclustered	3.14286	CA_C2271	FALSE	CA_C2271
1584		Unclustered	0.666667	CA_C3406	FALSE	CA_C3406
1585		Unclustered	0.5	CA_C3402	FALSE	CA_C3402
1592		Unclustered	18.9095	CA_C2481	FALSE	CA_C2481
1597		Unclustered	3.2381	CA_C2196	FALSE	CA_C2196
1604		Unclustered	7.82222	CA_C2068	FALSE	CA_C2068
1605		Unclustered	2.71429	CA_C2066	FALSE	CA_C2066
1614		Unclustered	2.7	CA_C3410	FALSE	CA_C3410
1641		Unclustered	4.02778	trmB	FALSE	trmB
1643		Unclustered	5.57143	murA2	FALSE	murA2
1656		Unclustered	1.2	CA_C1455	FALSE	CA_C1455
1659		Unclustered	4	scpB	FALSE	scpB
1661		Unclustered	10.859	CA_C1555	FALSE	CA_C1555
1666		Unclustered	4	CA_C1856	FALSE	CA_C1856
1672		Unclustered	3.14286	CA_C1064	FALSE	CA_C1064
1673		Unclustered	3.88889	CA_C1063	FALSE	CA_C1063
1682		Unclustered	6.71429	CA_C2674	FALSE	CA_C2674
1684		Unclustered	3	CA_C0239	FALSE	CA_C0239
1692		Unclustered	2.22222	CA_C3716	FALSE	CA_C3716
1700		Unclustered	2	CA_C2297	FALSE	CA_C2297
1702		Unclustered	17.9053	CA_C2548	FALSE	CA_C2548
1708		Unclustered	2	CA_C3167	FALSE	CA_C3167
1709		Unclustered	2	CA_C3166	FALSE	CA_C3166
1711		Unclustered	4.7619	CA_C0311	FALSE	CA_C0311
1717		Unclustered	1.71429	CA_C3729	FALSE	CA_C3729
1718		Unclustered	3.73333	CA_C3728	FALSE	CA_C3728
1720		Unclustered	0	CA_C1424	FALSE	CA_C1424
1723		Unclustered	1.92857	CA_C1568	FALSE	CA_C1568
1732		Unclustered	2	CA_C2480	FALSE	CA_C2480
1735		Unclustered	2	CA_C0334	FALSE	CA_C0334
1736		Unclustered	6.97436	CA_C0333	FALSE	CA_C0333
1741		Unclustered	2.14286	CA_C3251	FALSE	CA_C3251
1745		Unclustered	2	CA_C2479	FALSE	CA_C2479
1749		Unclustered	2	CA_C3702	FALSE	CA_C3702
1750		Unclustered	2	CA_C3701	FALSE	CA_C3701
1752		Unclustered	4.7619	CA_C0292	FALSE	CA_C0292
1759		Unclustered	0	CA_C1767	FALSE	CA_C1767
1760		Unclustered	2.7	CA_C1766	FALSE	CA_C1766
1762		Unclustered	0	CA_C1221	FALSE	CA_C1221
1763		Unclustered	0	CA_C1220	FALSE	CA_C1220
1767		Unclustered	2	CA_C1468	FALSE	CA_C1468
1768		Unclustered	2	CA_C1467	FALSE	CA_C1467
1772		Unclustered	0.4	CA_C3694	FALSE	CA_C3694
1773		Unclustered	0	CA_C3693	FALSE	CA_C3693
1780		Unclustered	2	CA_C2825	FALSE	CA_C2825
1782		Unclustered	3	birA	FALSE	birA
1784		Unclustered	2.7	CA_C0322	FALSE	CA_C0322
1787		Unclustered	3.92857	CA_C1516	FALSE	CA_C1516
1789		Unclustered	1.6	CA_C3219	FALSE	CA_C3219
1809		Unclustered	2.66667	CA_C1672	FALSE	CA_C1672
1818		Unclustered	5.57143	CA_C0471	FALSE	CA_C0471
1820		Unclustered	7.82222	glyQS	FALSE	glyQS
1828		Unclustered	8.41667	tyrZ	FALSE	tyrZ
1834		Unclustered	3	CA_C3373	FALSE	CA_C3373
1835		Unclustered	3	CA_C0804	FALSE	CA_C0804
1843		Unclustered	5	CA_C1502	FALSE	CA_C1502
1844		Unclustered	5	CA_C1501	FALSE	CA_C1501
1854		Unclustered	4.28571	CA_C1800	FALSE	CA_C1800
1855		Unclustered	4.28571	rimP	FALSE	rimP
1858		Unclustered	3.14286	CA_C2998	FALSE	CA_C2998
1860		Unclustered	2.4	sipS	FALSE	sipS
1861		Unclustered	5	CA_C1760	FALSE	CA_C1760
1869		Unclustered	3	CA_C2941	FALSE	CA_C2941
1890		Unclustered	1.06667	CA_C0318	FALSE	CA_C0318
1891		Unclustered	3.25758	CA_C0317	FALSE	CA_C0317
1893		Unclustered	6.66667	ftsZ	FALSE	ftsZ
1894		Unclustered	4	CA_C1013	FALSE	CA_C1013
1897		Unclustered	1.66667	CA_C1012	FALSE	CA_C1012
1901		Unclustered	3.92857	CA_C0289	FALSE	CA_C0289
1924		Unclustered	2	CA_C1014	FALSE	CA_C1014
1926		Unclustered	3	CA_C3243	FALSE	CA_C3243
1943		Unclustered	0	CA_C3374	FALSE	CA_C3374
1947		Unclustered	3.18182	CA_C2730	FALSE	CA_C2730
1957		Unclustered	2.18182	CA_C3544	FALSE	CA_C3544
1964		Unclustered	2	CA_C0603	FALSE	CA_C0603
1972		Unclustered	1.2	CA_C0905	FALSE	CA_C0905
1973		Unclustered	3	CA_C0012	FALSE	CA_C0012
1979		Unclustered	6	CA_C2121	FALSE	CA_C2121
1980		Unclustered	10.859	CA_C2119	FALSE	CA_C2119
1982		Unclustered	3	CA_C2039	FALSE	CA_C2039
1983		Unclustered	0	CA_C2038	FALSE	CA_C2038
1989		Unclustered	4.52381	CA_C2330	FALSE	CA_C2330
2009		Unclustered	17.6571	CA_C3207	FALSE	CA_C3207
2010		Unclustered	4	CA_C3206	FALSE	CA_C3206
2018		Unclustered	5	CA_C3563	FALSE	CA_C3563
2029		Unclustered	0.666667	CA_C0906	FALSE	CA_C0906
2035		Unclustered	7	CA_C2118	FALSE	CA_C2118
2047		Unclustered	3.46667	CA_C3034	FALSE	CA_C3034
2066		Unclustered	1.60714	CA_C3155	FALSE	CA_C3155
2069		Unclustered	8.59091	CA_C2318	FALSE	CA_C2318
2070		Unclustered	4.46429	tagA	FALSE	tagA
2072		Unclustered	0.666667	CA_C3494	FALSE	CA_C3494
2073		Unclustered	0	CA_C3492	FALSE	CA_C3492
2079		Unclustered	5	CA_C3091	FALSE	CA_C3091
2092		Unclustered	4.45455	ligA2	FALSE	ligA2
2100		Unclustered	0	CA_C2697	FALSE	CA_C2697
2101		Unclustered	0	CA_C2696	FALSE	CA_C2696
2110		Unclustered	4	CA_C0415	FALSE	CA_C0415
2135		Unclustered	0.4	CA_C0126	FALSE	CA_C0126
2139		Unclustered	1.89744	rpr2	FALSE	rpr2
2141		Unclustered	0.5	CA_C0223	FALSE	CA_C0223
2145		Unclustered	2	CA_C1607	FALSE	CA_C1607
2146		Unclustered	2	CA_C1606	FALSE	CA_C1606
2149		Unclustered	2	CA_C1493	FALSE	CA_C1493
2150		Unclustered	0.666667	CA_C1076	FALSE	CA_C1076
2153		Unclustered	2	CA_C0151	FALSE	CA_C0151
2154		Unclustered	0	CA_C0150	FALSE	CA_C0150
2158		Unclustered	1.66667	CA_C2324	FALSE	CA_C2324
2159		Unclustered	3	CA_C2323	FALSE	CA_C2323
2162		Unclustered	0.5	CA_C3009	FALSE	CA_C3009
2163		Unclustered	0.666667	CA_C1037	FALSE	CA_C1037
2176		Unclustered	4	CA_C2193	FALSE	CA_C2193
2178		Unclustered	4	CA_C3319	FALSE	CA_C3319
2181		Unclustered	3	CA_C2982	FALSE	CA_C2982
2186		Unclustered	4	exoA	FALSE	exoA
2199		Unclustered	1.4	CA_C1680	FALSE	CA_C1680
2200		Unclustered	2	CA_C1679	FALSE	CA_C1679
2221		Unclustered	6.76923	CA_C3198	FALSE	CA_C3198
2251		Unclustered	1.66667	rex	FALSE	rex
2264		Unclustered	4	mgsA	FALSE	mgsA
2284		Unclustered	2.88889	CA_C2452	FALSE	CA_C2452
2298		Unclustered	4.52381	msrA	FALSE	msrA
2304		Unclustered	3	CA_C2631	FALSE	CA_C2631
2305		Unclustered	3	CA_C2630	FALSE	CA_C2630
2339		Unclustered	4	CA_C1632	FALSE	CA_C1632
2385		Unclustered	2	CA_C2436	FALSE	CA_C2436
2396		Unclustered	1.71429	CA_C2168	FALSE	CA_C2168
2402		Unclustered	3	CA_C1623	FALSE	CA_C1623
2404		Unclustered	1.06667	CA_C1016	FALSE	CA_C1016
2418		Unclustered	3	spoVG	FALSE	spoVG
2430		Unclustered	0	CA_C0967	FALSE	CA_C0967
2436		Unclustered	17.9233	CA_C3247	FALSE	CA_C3247
2443		Unclustered	0.333333	CA_C2751	FALSE	CA_C2751
2446		Unclustered	3	cfa	FALSE	cfa
2447		Unclustered	2	CA_C0876	FALSE	CA_C0876
2461		Unclustered	2	CA_C3538	FALSE	CA_C3538
2478		Unclustered	1.66667	CA_C0499	FALSE	CA_C0499
2513		Unclustered	1.66667	patA	FALSE	patA
2518		Unclustered	1.4	CA_C2380	FALSE	CA_C2380
2546		Unclustered	2	CA_C2310	FALSE	CA_C2310
2547		Unclustered	6.10909	CA_C2309	FALSE	CA_C2309
2563		Unclustered	4	CA_C2004	FALSE	CA_C2004
2569		Unclustered	4	CA_C3212	FALSE	CA_C3212
2570		Unclustered	2.66667	hbs	FALSE	hbs
2573		Unclustered	2.4	CA_C3673	FALSE	CA_C3673
2585		Unclustered	0.666667	CA_C2993	FALSE	CA_C2993
2586		Unclustered	0	CA_C1414	FALSE	CA_C1414
2599		Unclustered	0.5	CA_C3581	FALSE	CA_C3581
2604		Unclustered	2	CA_C2170	FALSE	CA_C2170
2615		Unclustered	5	CA_C1833	FALSE	CA_C1833
2632		Unclustered	17.86	CA_C2903	FALSE	CA_C2903
2638		Unclustered	4	CA_C2842	FALSE	CA_C2842
2640		Unclustered	2	CA_C0033	FALSE	CA_C0033
2654		Unclustered	0	CA_C0114	FALSE	CA_C0114
2655		Unclustered	2	CA_C0113	FALSE	CA_C0113
2661		Unclustered	2	CA_C0605	FALSE	CA_C0605
2662		Unclustered	2	azoR1	FALSE	azoR1
2672		Unclustered	13.7667	CA_C0651	FALSE	CA_C0651
2675		Unclustered	2.77778	CA_C0631	FALSE	CA_C0631
2677		Unclustered	4	CA_C3449	FALSE	CA_C3449
2701		Unclustered	6	CA_C0327	FALSE	CA_C0327
2710		Unclustered	3.18182	CA_C3391	FALSE	CA_C3391
2715		Unclustered	3.88889	CA_C2176	FALSE	CA_C2176
2716		Unclustered	3	CA_C2173	FALSE	CA_C2173
2728		Unclustered	3	CA_C3588	FALSE	CA_C3588
2755		Unclustered	8	ssb1	FALSE	ssb1
2765		Unclustered	2.7	CA_C2005	FALSE	CA_C2005
2768		Unclustered	3	CA_C3408	FALSE	CA_C3408
2770		Unclustered	3.54545	CA_C3303	FALSE	CA_C3303
2779		Unclustered	0	cbiH	FALSE	cbiH
2780		Unclustered	0.666667	cbiQ	FALSE	cbiQ
2789		Unclustered	2.55556	tpx	FALSE	tpx
2793		Unclustered	2	CA_C1619	FALSE	CA_C1619
2794		Unclustered	2	CA_C1618	FALSE	CA_C1618
2824		Unclustered	0.857143	sodC	FALSE	sodC
2826		Unclustered	0.666667	CA_C2475	FALSE	CA_C2475
2833		Unclustered	3.30769	CA_C1996	FALSE	CA_C1996
2845		Unclustered	0.4	CA_C3509	FALSE	CA_C3509
2846		Unclustered	1.2	CA_C3508	FALSE	CA_C3508
2867		Unclustered	3	CA_C2777	FALSE	CA_C2777
2868		Unclustered	6	CA_C0869	FALSE	CA_C0869
2870		Unclustered	1.85714	trpF	FALSE	trpF
2875		Unclustered	0.5	rny	FALSE	rny
2877		Unclustered	1.2	ubiA	FALSE	ubiA
2885		Unclustered	3	csfB	FALSE	csfB
2902		Unclustered	1.66667	CA_C2026	FALSE	CA_C2026
2904		Unclustered	1.06667	CA_C3664	FALSE	CA_C3664
2907		Unclustered	0.666667	CA_C0816	FALSE	CA_C0816
2910		Unclustered	1.66667	CA_C0858	FALSE	CA_C0858
2920		Unclustered	7.82222	CA_C1290	FALSE	CA_C1290
2932		Unclustered	1.26923	argB	FALSE	argB
2947		Unclustered	3.55556	uppS	FALSE	uppS
2998		Unclustered	4	CA_C1855	FALSE	CA_C1855
3006		Unclustered	0.666667	CA_C1048	FALSE	CA_C1048
3017		Unclustered	3	CA_C0280	FALSE	CA_C0280
3019		Unclustered	0	CA_C1081	FALSE	CA_C1081
3020		Unclustered	0	CA_C1080	FALSE	CA_C1080
3033		Unclustered	4.28571	CA_C2276	FALSE	CA_C2276
3049		Unclustered	3.10606	CA_C1793	FALSE	CA_C1793
3053		Unclustered	1.66667	CA_C2901	FALSE	CA_C2901
3060		Unclustered	0	CA_C3265	FALSE	CA_C3265
3061		Unclustered	2	CA_C3264	FALSE	CA_C3264
3104		Unclustered	2	CA_C1481	FALSE	CA_C1481
3105		Unclustered	2	CA_C0093	FALSE	CA_C0093
3108		Unclustered	3	CA_C0885	FALSE	CA_C0885
3109		Unclustered	3.46667	CA_C0884	FALSE	CA_C0884
3126		Unclustered	3	CA_C2988	FALSE	CA_C2988
3127		Unclustered	2.7	rnmV	FALSE	rnmV
3139		Unclustered	11.6571	CA_C0008	FALSE	CA_C0008
3142		Unclustered	2	CA_C2546	FALSE	CA_C2546
3168		Unclustered	1.33333	ppiB	FALSE	ppiB
3181		Unclustered	3	CA_C1094	FALSE	CA_C1094
3186		Unclustered	2	CA_C1469	FALSE	CA_C1469
3194		Unclustered	2	CA_C1622	FALSE	CA_C1622
3203		Unclustered	3.73333	CA_C1570	FALSE	CA_C1570
3213		Unclustered	4.7619	CA_C2850	FALSE	CA_C2850
3220		Unclustered	3	CA_C3639	FALSE	CA_C3639
3273		Unclustered	5	CA_C3542	FALSE	CA_C3542
3278		Unclustered	2.7	spmA	FALSE	spmA
3290		Unclustered	4	CA_C2199	FALSE	CA_C2199
3293		Unclustered	2.4	CA_C0279	FALSE	CA_C0279
3299		Unclustered	5	CA_C1749	FALSE	CA_C1749
3304		Unclustered	1.58333	prsA	FALSE	prsA
3308		Unclustered	2	CA_C0354	FALSE	CA_C0354
3320		Unclustered	0	CA_C0379	FALSE	CA_C0379
3355		Unclustered	3.46667	CA_C3336	FALSE	CA_C3336
3366		Unclustered	3	CA_C3339	FALSE	CA_C3339
3374		Unclustered	0.5	CA_C0951	FALSE	CA_C0951
3375		Unclustered	3	mntP	FALSE	mntP
3377		Unclustered	1.58333	CA_C1333	FALSE	CA_C1333
3381		Unclustered	2.7	CA_C1451	FALSE	CA_C1451
3402		Unclustered	10.7179	CA_C0778	FALSE	CA_C0778
3408		Unclustered	0	CA_C0049	FALSE	CA_C0049
3409		Unclustered	0	CA_C0047	FALSE	CA_C0047
3415		Unclustered	0.952381	CA_C0426	FALSE	CA_C0426
3422		Unclustered	0	CA_C0749	FALSE	CA_C0749
3423		Unclustered	0.666667	CA_C0748	FALSE	CA_C0748
3430		Unclustered	5	CA_C2286	FALSE	CA_C2286
3433		Unclustered	0	CA_C0996	FALSE	CA_C0996
3458		Unclustered	2.2	perR	FALSE	perR
3461		Unclustered	3	CA_C0652	FALSE	CA_C0652
3471		Unclustered	5.78571	CA_C2857	FALSE	CA_C2857
3477		Unclustered	1.2	CA_C1817	FALSE	CA_C1817
3483		Unclustered	5	CA_C1254	FALSE	CA_C1254
3494		Unclustered	3	ganA	FALSE	ganA
3508		Unclustered	3	CA_C2260	FALSE	CA_C2260
3537		Unclustered	2	CA_C3665	FALSE	CA_C3665
3546		Unclustered	4	CA_C1406	FALSE	CA_C1406
3548		Unclustered	2.14286	CA_C3567	FALSE	CA_C3567
3552		Unclustered	3	CA_C0309	FALSE	CA_C0309
3568		Unclustered	6	CA_C2111	FALSE	CA_C2111
3571		Unclustered	1.4	kdgR	FALSE	kdgR
3575		Unclustered	3	CA_C0308	FALSE	CA_C0308
3579		Unclustered	0.4	CA_C2647	FALSE	CA_C2647
3605		Unclustered	1.6	CA_C3286	FALSE	CA_C3286
3641		Unclustered	3.73333	CA_C1965	FALSE	CA_C1965
3667		Unclustered	1.06667	asnC	FALSE	asnC
3668		Unclustered	1.2	CA_C0976	FALSE	CA_C0976
3692		Unclustered	3	CA_C0577	FALSE	CA_C0577
3696		Unclustered	4.7619	CA_C1289	FALSE	CA_C1289
3707		Unclustered	0.666667	CA_C2786	FALSE	CA_C2786
3708		Unclustered	0	CA_C2785	FALSE	CA_C2785
3737		Unclustered	2	CA_C0350	FALSE	CA_C0350
3738		Unclustered	2	CA_C0349	FALSE	CA_C0349
3742		Unclustered	4	CA_C2355	FALSE	CA_C2355
3748		Unclustered	4	CA_C2268	FALSE	CA_C2268
3752		Unclustered	0	CA_C2135	FALSE	CA_C2135
3778		Unclustered	2.7	CA_C2042	FALSE	CA_C2042
3779		Unclustered	2.7	CA_C0871	FALSE	CA_C0871
3797		Unclustered	0.857143	CA_C2385	FALSE	CA_C2385
3798		Unclustered	3.73333	CA_C2364	FALSE	CA_C2364
3808		Unclustered	2	cisA	FALSE	cisA
3816		Unclustered	7	CA_C2907	FALSE	CA_C2907
3822		Unclustered	1.2	CA_C2411	FALSE	CA_C2411
3826		Unclustered	2	CA_C2053	FALSE	CA_C2053
3827		Unclustered	0	CA_C2051	FALSE	CA_C2051
3840		Unclustered	2	CA_C0725	FALSE	CA_C0725
3841		Unclustered	0.666667	CA_C0724	FALSE	CA_C0724
3854		Unclustered	2.7	CA_C0699	FALSE	CA_C0699
3866		Unclustered	1.82143	nrdR	FALSE	nrdR
3881		Unclustered	2.7	CA_C2837	FALSE	CA_C2837
3893		Unclustered	0.666667	CA_C3687	FALSE	CA_C3687
3894		Unclustered	0	CA_C3686	FALSE	CA_C3686
3900		Unclustered	1.66667	hisK	FALSE	hisK
3923		Unclustered	0.666667	CA_C2770	FALSE	CA_C2770
3935		Unclustered	3	CA_C2574	FALSE	CA_C2574
3936		Unclustered	3	CA_C2573	FALSE	CA_C2573
3951		Unclustered	0.333333	CA_C0807	FALSE	CA_C0807
3959		Unclustered	0	CA_C0883	FALSE	CA_C0883
3960		Unclustered	0.666667	CA_C0882	FALSE	CA_C0882
3965		Unclustered	2.7	CA_C2620	FALSE	CA_C2620
3967		Unclustered	0.666667	CA_C1522	FALSE	CA_C1522
3971		Unclustered	2	CA_C0360	FALSE	CA_C0360
3974		Unclustered	1.2	CA_C1850	FALSE	CA_C1850
3984		Unclustered	0.5	CA_C3450	FALSE	CA_C3450
3999		Unclustered	3.14286	CA_C2676	FALSE	CA_C2676
4004		Unclustered	1.2	CA_C3537	FALSE	CA_C3537
4012		Unclustered	0	CA_C3395	FALSE	CA_C3395
4020		Unclustered	0.666667	CA_C2432	FALSE	CA_C2432
4021		Unclustered	0	CA_C2431	FALSE	CA_C2431
4036		Unclustered	4	CA_C0859	FALSE	CA_C0859
4043		Unclustered	0	CA_C2387	FALSE	CA_C2387
4047		Unclustered	0	CA_C3595	FALSE	CA_C3595
4052		Unclustered	0.5	CA_C3457	FALSE	CA_C3457
4055		Unclustered	2	CA_C0992	FALSE	CA_C0992
4061		Unclustered	1.2	cspR	FALSE	cspR
4086		Unclustered	0.5	CA_C3464	FALSE	CA_C3464
4087		Unclustered	3	CA_C2418	FALSE	CA_C2418
4105		Unclustered	2	CA_C3558	FALSE	CA_C3558
4109		Unclustered	2	CA_C3089	FALSE	CA_C3089
4112		Unclustered	0	CA_C2561	FALSE	CA_C2561
4113		Unclustered	0	CA_C2560	FALSE	CA_C2560
4130		Unclustered	0	CA_C0969	FALSE	CA_C0969
4131		Unclustered	0	CA_C0968	FALSE	CA_C0968
4133		Unclustered	3.54545	CA_C3441	FALSE	CA_C3441
4147		Unclustered	1.2	CA_C1491	FALSE	CA_C1491
4164		Unclustered	1.2	CA_C0235	FALSE	CA_C0235
4206		Unclustered	2	CA_C3620	FALSE	CA_C3620
4234		Unclustered	0	CA_C2457	FALSE	CA_C2457
4235		Unclustered	0	CA_C2456	FALSE	CA_C2456
4239		Unclustered	0	CA_C1484	FALSE	CA_C1484
4240		Unclustered	0	CA_C1483	FALSE	CA_C1483
4261		Unclustered	2	CA_C1665	FALSE	CA_C1665
4270		Unclustered	3	CA_C2788	FALSE	CA_C2788
4277		Unclustered	2	CA_C1452	FALSE	CA_C1452
4328		Unclustered	0.666667	CA_C1569	FALSE	CA_C1569
4340		Unclustered	0.666667	CA_C0082	FALSE	CA_C0082
4341		Unclustered	0	agrA	FALSE	agrA
4355		Unclustered	1.66667	CA_C2690	FALSE	CA_C2690
4367		Unclustered	0.666667	CA_C0214	FALSE	CA_C0214
4371		Unclustered	2	CA_C1237	FALSE	CA_C1237
4374		Unclustered	0.666667	CA_C1956	FALSE	CA_C1956
4375		Unclustered	0	CA_C1955	FALSE	CA_C1955
4405		Unclustered	1.2	alsR	FALSE	alsR
4416		Unclustered	2	CA_C2416	FALSE	CA_C2416
4442		Unclustered	0.666667	CA_C1980	FALSE	CA_C1980
4443		Unclustered	0	CA_C1974	FALSE	CA_C1974
4450		Unclustered	2	CA_C0463	FALSE	CA_C0463
4461		Unclustered	2	CA_C2667	FALSE	CA_C2667
4464		Unclustered	2	CA_C3666	FALSE	CA_C3666
4471		Unclustered	2	CA_C1236	FALSE	CA_C1236
4493		Unclustered	4	CA_C3218	FALSE	CA_C3218
4495		Unclustered	0	CA_C3513	FALSE	CA_C3513
4496		Unclustered	0.666667	CA_C3512	FALSE	CA_C3512
4501		Unclustered	2.7	CA_C1403	FALSE	CA_C1403
4502		Unclustered	2	CA_C1402	FALSE	CA_C1402
4509		Unclustered	4	CA_C0978	FALSE	CA_C0978
4514		Unclustered	1.2	CA_C1404	FALSE	CA_C1404
4522		Unclustered	3	CA_C2085	FALSE	CA_C2085
4524		Unclustered	3	CA_C0403	FALSE	CA_C0403
4527		Unclustered	0.5	CA_C3507	FALSE	CA_C3507
4528		Unclustered	0	CA_C3506	FALSE	CA_C3506
4538		Unclustered	1.4	CA_C1818	FALSE	CA_C1818
4560		Unclustered	0.5	CA_C0496	FALSE	CA_C0496
4567		Unclustered	0.666667	CA_C1540	FALSE	CA_C1540
4593		Unclustered	1.2	CA_C2827	FALSE	CA_C2827
4613		Unclustered	5	CA_C1867	FALSE	CA_C1867
4632		Unclustered	1.2	CA_C2689	FALSE	CA_C2689
4633		Unclustered	1.66667	CA_C0686	FALSE	CA_C0686
4698		Unclustered	0	CA_C2607	FALSE	CA_C2607
4703		Unclustered	2	CA_C0351	FALSE	CA_C0351
4722		Unclustered	1.60714	cotF	FALSE	cotF
4743		Unclustered	0	CA_C0405	FALSE	CA_C0405
4762		Unclustered	2	CA_C1471	FALSE	CA_C1471
4764		Unclustered	2.7	CA_C2204	FALSE	CA_C2204
4769		Unclustered	1.2	CA_C1624	FALSE	CA_C1624
4776		Unclustered	0.666667	CA_C0629	FALSE	CA_C0629
4784		Unclustered	2	CA_C2137	FALSE	CA_C2137
4799		Unclustered	3.42857	CA_C1641	FALSE	CA_C1641
4843		Unclustered	14	CA_C1006	FALSE	CA_C1006
4845		Unclustered	3	CA_C1097	FALSE	CA_C1097
4852		Unclustered	1.66667	CA_C1046	FALSE	CA_C1046
4858		Unclustered	1.66667	CA_C3361	FALSE	CA_C3361
4866		Unclustered	2	CA_C0745	FALSE	CA_C0745
4869		Unclustered	0.5	CA_C3349	FALSE	CA_C3349
4914		Unclustered	0	CA_C0949	FALSE	CA_C0949
4924		Unclustered	2	CA_C0284	FALSE	CA_C0284
4982		Unclustered	0.666667	CA_C0201	FALSE	CA_C0201
4999		Unclustered	0	CA_C0213	FALSE	CA_C0213
5054		Unclustered	0	CA_C1103	FALSE	CA_C1103
5055		Unclustered	0	CA_C1102	FALSE	CA_C1102
5079		Unclustered	0.4	CA_C0454	FALSE	CA_C0454
5093		Unclustered	3	CA_C3081	FALSE	CA_C3081
5098		Unclustered	2.4	CA_C3490	FALSE	CA_C3490
5111		Unclustered	2	CA_C2502	FALSE	CA_C2502
5122		Unclustered	4.46429	CA_C0130	FALSE	CA_C0130
5132		Unclustered	0.666667	CA_C1077	FALSE	CA_C1077
5140		Unclustered	2.14286	CA_C1214	FALSE	CA_C1214
5142		Unclustered	2.4	CA_C2490	FALSE	CA_C2490
5152		Unclustered	2.4	CA_C0324	FALSE	CA_C0324
5170		Unclustered	0	CA_C0220	FALSE	CA_C0220
5178		Unclustered	2	CA_C0979	FALSE	CA_C0979
5180		Unclustered	0.666667	CA_C1853	FALSE	CA_C1853
5181		Unclustered	0.666667	corA	FALSE	corA
5188		Unclustered	2	csp	FALSE	csp
5208		Unclustered	3	gltT	FALSE	gltT
5213		Unclustered	0	CA_C0556	FALSE	CA_C0556
5214		Unclustered	0.5	CA_C0555	FALSE	CA_C0555
5233		Unclustered	0.857143	feoA	FALSE	feoA
5256		Unclustered	5	CA_C1008	FALSE	CA_C1008
5261		Unclustered	0.666667	CA_C3502	FALSE	CA_C3502
5298		Unclustered	3	CA_C0823	FALSE	CA_C0823
5321		Unclustered	2	CA_C1702	FALSE	CA_C1702
5332		Unclustered	2	CA_C2992	FALSE	CA_C2992
5424		Unclustered	0.666667	CA_C0777	FALSE	CA_C0777
5425		Unclustered	0.666667	CA_C0776	FALSE	CA_C0776
5431		Unclustered	0	CA_C2258	FALSE	CA_C2258
5442		Unclustered	0.4	CA_C3006	FALSE	CA_C3006
5453		Unclustered	0.5	CA_C1609	FALSE	CA_C1609
5470		Unclustered	0.666667	CA_C2950	FALSE	CA_C2950
5471		Unclustered	0	CA_C1653	FALSE	CA_C1653
5492		Unclustered	0.5	clpS	FALSE	clpS
5514		Unclustered	0.666667	CA_C1576	FALSE	CA_C1576
5515		Unclustered	0.666667	CA_C0075	FALSE	CA_C0075
5555		Unclustered	2.2	pilT	FALSE	pilT
5560		Unclustered	3	CA_C0272	FALSE	CA_C0272
5561		Unclustered	2	CA_C0271	FALSE	CA_C0271
5582		Unclustered	0.4	CA_C0374	FALSE	CA_C0374
5583		Unclustered	0.5	CA_C0165	FALSE	CA_C0165
5590		Unclustered	2.4	CA_C2714	FALSE	CA_C2714
5621		Unclustered	3	CA_C0563	FALSE	CA_C0563
5635		Unclustered	2	CA_C0875	FALSE	CA_C0875
5656		Unclustered	3	CA_C0249	FALSE	CA_C0249
5663		Unclustered	2	CA_C1617	FALSE	CA_C1617
5680		Unclustered	2.7	CA_C3356	FALSE	CA_C3356
5690		Unclustered	0	CA_C1565	FALSE	CA_C1565
5702		Unclustered	0	CA_C2261	FALSE	CA_C2261
5735		Unclustered	0.5	CA_C1969	FALSE	CA_C1969
5749		Unclustered	0.666667	CA_C1675	FALSE	CA_C1675
5768		Unclustered	0.666667	CA_C0035	FALSE	CA_C0035
5778		Unclustered	0.666667	CA_C0032	FALSE	CA_C0032
5838		Unclustered	0	CA_C1062	FALSE	CA_C1062
5844		Unclustered	2	CA_C3046	FALSE	CA_C3046
5884		Unclustered	0.666667	CA_C2572	FALSE	CA_C2572
5912		Unclustered	0	CA_C3094	FALSE	CA_C3094
5950		Unclustered	0.666667	CA_C2611	FALSE	CA_C2611
5960		Unclustered	3	CA_C1139	FALSE	CA_C1139
5992		Unclustered	0	CA_C2185	FALSE	CA_C2185
6027		Unclustered	0	CA_C2424	FALSE	CA_C2424
6028		Unclustered	0.666667	CA_C2421	FALSE	CA_C2421
6034		Unclustered	0	CA_C2797	FALSE	CA_C2797
6035		Unclustered	0	CA_C2794	FALSE	CA_C2794
6040		Unclustered	0	CA_C3028	FALSE	CA_C3028
6041		Unclustered	0	CA_C3027	FALSE	CA_C3027
6044		Unclustered	3	CA_C3612	FALSE	CA_C3612
6050		Unclustered	0	CA_C1437	FALSE	CA_C1437
6057		Unclustered	0	CA_C2497	FALSE	CA_C2497
6067		Unclustered	2	CA_C0678	FALSE	CA_C0678
6110		Unclustered	0	CA_C0751	FALSE	CA_C0751
6156		Unclustered	2	CA_C2518	FALSE	CA_C2518
6190		Unclustered	0.666667	CA_C3472	FALSE	CA_C3472
6202		Unclustered	0.666667	CA_C2776	FALSE	CA_C2776
6206		Unclustered	2	CA_C2350	FALSE	CA_C2350
6272		Unclustered	0	CA_C0767	FALSE	CA_C0767
6334		Unclustered	0	CA_C0549	FALSE	CA_C0549
6375		Unclustered	2	ppaC	FALSE	ppaC
6418		Unclustered	0	CA_C0553	FALSE	CA_C0553
6422		Unclustered	0.666667	CA_C0640	FALSE	CA_C0640
6435		Unclustered	0	CA_C1583	FALSE	CA_C1583
6452		Unclustered	0	CA_C3376	FALSE	CA_C3376
6490		Unclustered	0	CA_C0019	FALSE	CA_C0019
6549		Unclustered	2	CA_C1338	FALSE	CA_C1338
6553		Unclustered	0.666667	CA_C0747	FALSE	CA_C0747
6587		Unclustered	0	CA_C3648	FALSE	CA_C3648
6616		Unclustered	0.5	CA_C2415	FALSE	CA_C2415
6670		Unclustered	6.97436	CA_C3704	FALSE	CA_C3704
6740		Unclustered	0	CA_C3295	FALSE	CA_C3295
6741		Unclustered	0.666667	CA_C3294	FALSE	CA_C3294
6801		Unclustered	0	CA_C2582	FALSE	CA_C2582
6844		Unclustered	0.5	CA_C2752	FALSE	CA_C2752
6849		Unclustered	0.666667	CA_C0084	FALSE	CA_C0084
6893		Unclustered	0.666667	CA_C2753	FALSE	CA_C2753
6894		Unclustered	0	CA_C0369	FALSE	CA_C0369
6900		Unclustered	0.666667	CA_C0229	FALSE	CA_C0229
6912		Unclustered	0	CA_C2036	FALSE	CA_C2036
6913		Unclustered	0	CA_C2032	FALSE	CA_C2032
6931		Unclustered	0	CA_C0820	FALSE	CA_C0820
6957		Unclustered	0	CA_C3651	FALSE	CA_C3651
7024		Unclustered	0	CA_C2836	FALSE	CA_C2836
7119		Unclustered	0	CA_C2688	FALSE	CA_C2688
7122		Unclustered	0	CA_C0663	FALSE	CA_C0663
7210		Unclustered	0.666667	CA_C0719	FALSE	CA_C0719
7290		Unclustered	3	CA_C2655	FALSE	CA_C2655
7307		Unclustered	0	CA_C2470	FALSE	CA_C2470
7344		Unclustered	0	CA_C2649	FALSE	CA_C2649
7358		Unclustered	0.666667	CA_C2758	FALSE	CA_C2758
7431		Unclustered	2	CA_C3074	FALSE	CA_C3074
7474		Unclustered	0	CA_C3022	FALSE	CA_C3022
7488		Unclustered	0	CA_C2267	FALSE	CA_C2267
7496		Unclustered	2	CA_C0544	FALSE	CA_C0544
7519		Unclustered	0.666667	CA_C0083	FALSE	CA_C0083
7573		Unclustered	0	CA_C2439	FALSE	CA_C2439
7591		Unclustered	1.2	CA_C1486	FALSE	CA_C1486
7602		Unclustered	0	CA_C0600	FALSE	CA_C0600
7652		Unclustered	0	CA_C1962	FALSE	CA_C1962
7654		Unclustered	0	CA_C1065	FALSE	CA_C1065
7659		Unclustered	2	CA_C1595	FALSE	CA_C1595
7702		Unclustered	0	CA_C1083	FALSE	CA_C1083
7757		Unclustered	0	CA_C1710	FALSE	CA_C1710
7790		Unclustered	2	CA_C0195	FALSE	CA_C0195
7921		Unclustered	0.666667	CA_C2659	FALSE	CA_C2659
8005		Unclustered	0	CA_C2584	FALSE	CA_C2584
8020		Unclustered	0	CA_C2183	FALSE	CA_C2183
8021		Unclustered	0	CA_C2182	FALSE	CA_C2182
8075		Unclustered	2	CA_C0336	FALSE	CA_C0336
8119		Unclustered	0	CA_C1532	FALSE	CA_C1532
8134		Unclustered	2	CA_C1317	FALSE	CA_C1317
8169		Unclustered	0	CA_C0730	FALSE	CA_C0730
8185		Unclustered	0	rnz	FALSE	rnz
8255		Unclustered	0	CA_C0947	FALSE	CA_C0947

## Sheet: Fer-PPI
SUID	MCODE_Cluster	MCODE_Node_Status	MCODE_Score	name	selected	shared name
18583		Unclustered	2	bioA	FALSE	bioA
18584		Unclustered	2	bioD	FALSE	bioD
18586		Unclustered	2	sbcD	FALSE	sbcD
18587		Unclustered	2	sbcC	FALSE	sbcC
18589		Unclustered	2	ptb	FALSE	ptb
18590		Unclustered	2	buk	FALSE	buk
18592		Unclustered	2	gatA	FALSE	gatA
18593		Unclustered	1.2	gatB2	FALSE	gatB2
18595		Unclustered	0	CA_C1701	FALSE	CA_C1701
18596		Unclustered	0.333333	CA_C1700	FALSE	CA_C1700
18598		Unclustered	0	CA_C0498	FALSE	CA_C0498
18599		Unclustered	0	ftsE	FALSE	ftsE
18601		Unclustered	1.06667	gltA	FALSE	gltA
18602		Unclustered	2	citC	FALSE	citC
18604		Unclustered	2	CA_C3636	FALSE	CA_C3636
18605		Unclustered	2	CA_C3634	FALSE	CA_C3634
18607	SN 2	Clustered	4	CA_C3062	TRUE	CA_C3062
18608		Unclustered	3	CA_C3061	FALSE	CA_C3061
18610		Unclustered	2	CA_C1273	FALSE	CA_C1273
18611		Unclustered	0.857143	CA_C0300	FALSE	CA_C0300
18613	SN 2	Clustered	5	CA_C3071	TRUE	CA_C3071
18614	SN 2	Clustered	5	CA_C3070	TRUE	CA_C3070
18616		Unclustered	1.2	CA_C2979	FALSE	CA_C2979
18618		Unclustered	2	CA_C2832	FALSE	CA_C2832
18621		Unclustered	0.666667	CA_C3580	FALSE	CA_C3580
18622		Unclustered	0	CA_C3579	FALSE	CA_C3579
18624		Unclustered	2.7	CA_C0516	FALSE	CA_C0516
18626		Unclustered	3.2381	CA_C3719	FALSE	CA_C3719
18627		Unclustered	3	CA_C3718	FALSE	CA_C3718
18629		Unclustered	3	upp	FALSE	upp
18630		Unclustered	2	uraA	FALSE	uraA
18632		Unclustered	0.5	pheA	FALSE	pheA
18634		Unclustered	0	CA_C0573	FALSE	CA_C0573
18635		Unclustered	0	CA_C0571	FALSE	CA_C0571
18637		Unclustered	1.4	CA_C2144	FALSE	CA_C2144
18638		Unclustered	1.2	sigD	FALSE	sigD
18640		Unclustered	2	CA_C3641	FALSE	CA_C3641
18642		Unclustered	2	CA_C0301	FALSE	CA_C0301
18644		Unclustered	0	pyrI	FALSE	pyrI
18646		Unclustered	1.2	pyrR	FALSE	pyrR
18648		Unclustered	0.666667	dapD	FALSE	dapD
18649		Unclustered	0.5	lisA	FALSE	lisA
18652	SN 2	Clustered	5	CA_C3069	TRUE	CA_C3069
18653	SN 2	Clustered	5	CA_C3068	TRUE	CA_C3068
18656		Unclustered	0	CA_C1096	FALSE	CA_C1096
18657		Unclustered	0	CA_C1095	FALSE	CA_C1095
18659		Unclustered	1.71429	dnaC	FALSE	dnaC
18662		Unclustered	2	CA_C0299	FALSE	CA_C0299
18665		Unclustered	2	rpoC	FALSE	rpoC
18666		Unclustered	1.30909	lytB/rpsA	FALSE	lytB/rpsA
18668	SN 2	Clustered	5	CA_C3065	TRUE	CA_C3065
18669	SN 2	Seed	5	CA_C3064	TRUE	CA_C3064
18671		Unclustered	3	CA_C3716	FALSE	CA_C3716
18673		Unclustered	2	CA_C3729	FALSE	CA_C3729
18674		Unclustered	0.5	CA_C3728	FALSE	CA_C3728
18676		Unclustered	0	CA_C2036	FALSE	CA_C2036
18677		Unclustered	0	CA_C2035	FALSE	CA_C2035
18681		Unclustered	0.666667	CA_C2788	FALSE	CA_C2788
18682		Unclustered	0.5	CA_C2787	FALSE	CA_C2787
18684		Unclustered	3	CA_C1502	FALSE	CA_C1502
18685		Unclustered	3	CA_C1501	FALSE	CA_C1501
18687		Unclustered	1.66667	clpX	FALSE	clpX
18688		Unclustered	2	CA_C1811	FALSE	CA_C1811
18690		Unclustered	4	CA_C2003	FALSE	CA_C2003
18691		Unclustered	4	CA_C1998	FALSE	CA_C1998
18694		Unclustered	3	tig	FALSE	tig
18696		Unclustered	0.666667	CA_C0954	FALSE	CA_C0954
18697	SN 1	Clustered	5	CA_C0953	FALSE	CA_C0953
18700		Unclustered	3	CA_C2013	FALSE	CA_C2013
18701		Unclustered	3	mmgB	FALSE	mmgB
18703		Unclustered	1.66667	CA_C2335	FALSE	CA_C2335
18704		Unclustered	2	CA_C2250	FALSE	CA_C2250
18706		Unclustered	0.666667	CA_C0907	FALSE	CA_C0907
18707		Unclustered	0	CA_C0906	FALSE	CA_C0906
18709		Unclustered	2	CA_C1634	FALSE	CA_C1634
18712	SN 1	Clustered	4.7619	CA_C1093	FALSE	CA_C1093
18713	SN 1	Clustered	4.7619	CA_C1020	FALSE	CA_C1020
18715		Unclustered	1.66667	CA_C0291	FALSE	CA_C0291
18717	SN 1	Clustered	4.7619	CA_C1840	FALSE	CA_C1840
18719	SN 1	Clustered	4.7619	CA_C2213	FALSE	CA_C2213
18721		Unclustered	0.666667	CA_C2529	FALSE	CA_C2529
18722		Unclustered	0	CA_C0690	FALSE	CA_C0690
18724		Unclustered	4	CA_C2002	FALSE	CA_C2002
18725		Unclustered	4	iorB	FALSE	iorB
18727	SN 1	Seed	5	CA_C2984	FALSE	CA_C2984
18728	SN 1	Clustered	4.7619	CA_C2280	FALSE	CA_C2280
18732		Unclustered	2	CA_C2089	FALSE	CA_C2089
18734		Unclustered	2	hag	FALSE	hag
18736		Unclustered	0.722222	CA_C0212	FALSE	CA_C0212
18742		Unclustered	2	CA_C3588	FALSE	CA_C3588
18745		Unclustered	2.7	smpB	FALSE	smpB
18747		Unclustered	0.666667	ispF	FALSE	ispF
18749		Unclustered	3	pksF	FALSE	pksF
18751		Unclustered	0.666667	ubiA	FALSE	ubiA
18754		Unclustered	4	CA_C1997	FALSE	CA_C1997
18756		Unclustered	0	sipS	FALSE	sipS
18758		Unclustered	3	CA_C2007	FALSE	CA_C2007
18761		Unclustered	0	glpP	FALSE	glpP
18762		Unclustered	0	CA_C0012	FALSE	CA_C0012
18766		Unclustered	2	mgsA	FALSE	mgsA
18769		Unclustered	2	CA_C1623	FALSE	CA_C1623
18770		Unclustered	2	CA_C1622	FALSE	CA_C1622
18776		Unclustered	3	rncS	FALSE	rncS
18780		Unclustered	0	CA_C0049	FALSE	CA_C0049
18781		Unclustered	0	CA_C0047	FALSE	CA_C0047
18783		Unclustered	0.857143	chev	FALSE	chev
18786		Unclustered	1.4	ndk	FALSE	ndk
18787		Unclustered	0	CA_C0996	FALSE	CA_C0996
18792		Unclustered	2.7	CA_C0670	FALSE	CA_C0670
18796		Unclustered	2	asnC	FALSE	asnC
18797		Unclustered	0	CA_C0976	FALSE	CA_C0976
18799		Unclustered	2.7	CA_C0264	FALSE	CA_C0264
18804		Unclustered	2	prsA	FALSE	prsA
18808		Unclustered	0	CA_C2730	FALSE	CA_C2730
18818		Unclustered	2	CA_C3558	FALSE	CA_C3558
18820		Unclustered	2	CA_C3534	FALSE	CA_C3534
18822		Unclustered	0.5	codY	FALSE	codY
18826		Unclustered	0.666667	CA_C3620	FALSE	CA_C3620
18828		Unclustered	0	CA_C2530	FALSE	CA_C2530
18833		Unclustered	1.66667	CA_C2155	FALSE	CA_C2155
18835		Unclustered	1.2	spsJ	FALSE	spsJ
18844		Unclustered	2	CA_C0641	FALSE	CA_C0641
18846		Unclustered	0	CA_C2826	FALSE	CA_C2826
18848		Unclustered	0	CA_C3384	FALSE	CA_C3384
18851		Unclustered	2	CA_C1960	FALSE	CA_C1960
18856		Unclustered	2	CA_C1624	FALSE	CA_C1624
18858		Unclustered	2	CA_C1348	FALSE	CA_C1348
18861		Unclustered	0	CA_C3349	FALSE	CA_C3349
18863		Unclustered	0	CA_C1046	FALSE	CA_C1046
18867		Unclustered	0	CA_C1651	FALSE	CA_C1651
18874		Unclustered	0	CA_C1077	FALSE	CA_C1077
18875		Unclustered	0	CA_C1076	FALSE	CA_C1076
18877		Unclustered	0.666667	CA_C2204	FALSE	CA_C2204
18881		Unclustered	3	CA_C1989	FALSE	CA_C1989
18884		Unclustered	0.666667	CA_C1523	FALSE	CA_C1523
18886		Unclustered	0	CA_C0951	FALSE	CA_C0951
18892		Unclustered	0.666667	CA_C1522	FALSE	CA_C1522
18900		Unclustered	2	CA_C0284	FALSE	CA_C0284
18903		Unclustered	0.666667	CA_C1544	FALSE	CA_C1544
18904		Unclustered	0	CA_C0223	FALSE	CA_C0223
18909		Unclustered	0	CA_C1665	FALSE	CA_C1665
18923		Unclustered	1.66667	ntH	FALSE	ntH
18931		Unclustered	2	CA_C0279	FALSE	CA_C0279
18934		Unclustered	0	CA_C3703	FALSE	CA_C3703
18935		Unclustered	0	CA_C3702	FALSE	CA_C3702
18942		Unclustered	0	CA_C3206	FALSE	CA_C3206
18945		Unclustered	0	CA_C0600	FALSE	CA_C0600
18952		Unclustered	0	CA_C0979	FALSE	CA_C0979
18956		Unclustered	0	CA_C3581	FALSE	CA_C3581
18959		Unclustered	1.66667	CA_C2330	FALSE	CA_C2330
18965		Unclustered	0	fer	FALSE	fer
18968		Unclustered	0.666667	tyrS	FALSE	tyrS
18979		Unclustered	0	CA_C0035	FALSE	CA_C0035
18986		Unclustered	0	CA_C0171	FALSE	CA_C0171
18987		Unclustered	0	CA_C0168	FALSE	CA_C0168
18991		Unclustered	0	CA_C0640	FALSE	CA_C0640

## Sheet: Syr-PPI
SUID	MCODE_Cluster	MCODE_Node_Status	MCODE_Score	name	selected	shared name
19540	SN 1	Clustered	11	rpsH	TRUE	rpsH
19541	SN 1	Clustered	11	rpsK	TRUE	rpsK
19543	SN 1	Clustered	11	rpsM	TRUE	rpsM
19544	SN 1	Clustered	11	rplQ	TRUE	rplQ
19546	SN 1	Clustered	11	rplW	TRUE	rplW
19548	SN 1	Clustered	11	rpmB	TRUE	rpmB
19550	SN 1	Clustered	11	rpmH	TRUE	rpmH
19554	SN 1	Clustered	10	rpoA	TRUE	rpoA
19560	SN 1	Clustered	11	rpsL	TRUE	rpsL
19577	SN 1	Clustered	11	rpsU	TRUE	rpsU
19583		Unclustered	1.2	galK	FALSE	galK
19584		Unclustered	2	CA_C2844	FALSE	CA_C2844
19586	SN 1	Clustered	11	seqY	TRUE	seqY
19588		Unclustered	7	ecfA1	FALSE	ecfA1
19589		Unclustered	8	ecfT	FALSE	ecfT
19591		Unclustered	4	CA_C3630	FALSE	CA_C3630
19592		Unclustered	3.42857	oppD	FALSE	oppD
19595		Unclustered	1.66667	sacA	FALSE	sacA
19596		Unclustered	1.66667	CA_C0424	FALSE	CA_C0424
19598		Unclustered	3.73333	CA_C3631	FALSE	CA_C3631
19601		Unclustered	2.7	CA_C0121	FALSE	CA_C0121
19602		Unclustered	2.4	CA_C0118	FALSE	CA_C0118
19607		Unclustered	3	cobC	FALSE	cobC
19608		Unclustered	3	cobS	FALSE	cobS
19611	SN 1	Clustered	11	secE	TRUE	secE
19612		Unclustered	6.80556	secG	FALSE	secG
19615	SN 1	Seed	11	rspD1	TRUE	rspD1
19617		Unclustered	2	agrC	FALSE	agrC
19618		Unclustered	2	agrB	FALSE	agrB
19622		Unclustered	2.7	CA_C2375	FALSE	CA_C2375
19623		Unclustered	4	CA_C2374	FALSE	CA_C2374
19626		Unclustered	3.42857	CA_C3632	FALSE	CA_C3632
19629		Unclustered	3	CA_C2774	FALSE	CA_C2774
19631		Unclustered	2.7	121	FALSE	121
19633		Unclustered	2	CA_C2041	FALSE	CA_C2041
19634		Unclustered	0.666667	CA_C2040	FALSE	CA_C2040
19637	SN 1	Clustered	9	CA_C3110	TRUE	CA_C3110
19639	SN 2	Clustered	8	CA_C0913	FALSE	CA_C0913
19640	SN 2	Clustered	8	CA_C0826	FALSE	CA_C0826
19642		Unclustered	0	CA_C0391	FALSE	CA_C0391
19643		Unclustered	0.666667	CA_C0390	FALSE	CA_C0390
19646		Unclustered	1.66667	hcp2	FALSE	hcp2
19647		Unclustered	2	CA_C0094	FALSE	CA_C0094
19650	SN 2	Clustered	8	CA_C0561	FALSE	CA_C0561
19653		Unclustered	0.666667	CA_C3355	FALSE	CA_C3355
19654		Unclustered	0	CA_C1022	FALSE	CA_C1022
19656		Unclustered	0.666667	CA_C1421	FALSE	CA_C1421
19657		Unclustered	0.666667	CA_C1420	FALSE	CA_C1420
19659	SN 1	Clustered	9	ftsY	TRUE	ftsY
19662		Unclustered	3.73333	CA_C3638	FALSE	CA_C3638
19665		Unclustered	8	truA	FALSE	truA
19667	SN 2	Clustered	8	CA_C0912	FALSE	CA_C0912
19670		Unclustered	7	spoIIIJ	FALSE	spoIIIJ
19677		Unclustered	4	CA_C2579	FALSE	CA_C2579
19678		Unclustered	4	CA_C2578	FALSE	CA_C2578
19682	SN 2	Clustered	8	CA_C0911	FALSE	CA_C0911
19684		Unclustered	2	CA_C3032	FALSE	CA_C3032
19689		Unclustered	0	CA_C1052	FALSE	CA_C1052
19690		Unclustered	0	CA_C1051	FALSE	CA_C1051
19699		Unclustered	3	cbiT	FALSE	cbiT
19701		Unclustered	2.4	CA_C2526	FALSE	CA_C2526
19702		Unclustered	1.66667	CA_C2523	FALSE	CA_C2523
19704		Unclustered	2	CA_C3245	FALSE	CA_C3245
19705		Unclustered	4	CA_C3244	FALSE	CA_C3244
19707		Unclustered	2	CA_C2483	FALSE	CA_C2483
19709		Unclustered	2	CA_C3511	FALSE	CA_C3511
19716	SN 2	Clustered	8	CA_C0910	FALSE	CA_C0910
19718		Unclustered	0	CA_C3596	FALSE	CA_C3596
19719		Unclustered	0.666667	CA_C0798	FALSE	CA_C0798
19721	SN 2	Clustered	8	CA_C0916	FALSE	CA_C0916
19723		Unclustered	3	cbiK	FALSE	cbiK
19725		Unclustered	3.2381	CA_C1889	FALSE	CA_C1889
19726		Unclustered	3	CA_C1886	FALSE	CA_C1886
19728		Unclustered	2	CA_C2405	FALSE	CA_C2405
19729		Unclustered	2	CA_C2404	FALSE	CA_C2404
19733		Unclustered	1.2	CA_C3456	FALSE	CA_C3456
19734		Unclustered	2	CA_C3455	FALSE	CA_C3455
19739		Unclustered	4	CA_C2306	FALSE	CA_C2306
19740		Unclustered	2.22222	SpoVAD	FALSE	SpoVAD
19744		Unclustered	1.4	nifH	FALSE	nifH
19746		Unclustered	3	CA_C1883	FALSE	CA_C1883
19749		Unclustered	2	CA_C2891	FALSE	CA_C2891
19752		Unclustered	0.4	asrA	FALSE	asrA
19753		Unclustered	2	CA_C1511	FALSE	CA_C1511
19756		Unclustered	2	CA_C2931	FALSE	CA_C2931
19757		Unclustered	2	CA_C2930	FALSE	CA_C2930
19760		Unclustered	0	CA_C2614	FALSE	CA_C2614
19763		Unclustered	1.4	CA_C0480	FALSE	CA_C0480
19765	SN 2	Clustered	8	CA_C0915	FALSE	CA_C0915
19773		Unclustered	7	tsaD	FALSE	tsaD
19775		Unclustered	0.5	CA_C0801	FALSE	CA_C0801
19780		Unclustered	7.56364	CA_C1801	FALSE	CA_C1801
19783		Unclustered	2.55556	gidA	FALSE	gidA
19793		Unclustered	4	jag	FALSE	jag
19794		Unclustered	1.66667	CA_C1756	FALSE	CA_C1756
19797		Unclustered	4	CA_C2576	FALSE	CA_C2576
19802		Unclustered	2	CA_C1454	FALSE	CA_C1454
19803		Unclustered	1.66667	CA_C0174	FALSE	CA_C0174
19807		Unclustered	4	CA_C2577	FALSE	CA_C2577
19809		Unclustered	1.66667	CA_C2590	FALSE	CA_C2590
19810		Unclustered	0	CA_C2588	FALSE	CA_C2588
19812		Unclustered	4	CA_C1110	FALSE	CA_C1110
19813		Unclustered	4	CA_C1109	FALSE	CA_C1109
19815		Unclustered	4	CA_C2580	FALSE	CA_C2580
19823		Unclustered	2	CA_C3524	FALSE	CA_C3524
19824		Unclustered	2	CA_C3523	FALSE	CA_C3523
19826		Unclustered	3.73333	CA_C1879	FALSE	CA_C1879
19829		Unclustered	0.5	CA_C1116	FALSE	CA_C1116
19830		Unclustered	0	CA_C1114	FALSE	CA_C1114
19832		Unclustered	2	fabV	FALSE	fabV
19833		Unclustered	2	CA_C0460	FALSE	CA_C0460
19835		Unclustered	2	CA_C1910	FALSE	CA_C1910
19836		Unclustered	1.2	rnd	FALSE	rnd
19838		Unclustered	4	CA_C1105	FALSE	CA_C1105
19839		Unclustered	4	CA_C1104	FALSE	CA_C1104
19841		Unclustered	2	CA_C2047	FALSE	CA_C2047
19842		Unclustered	2	CA_C2046	FALSE	CA_C2046
19844		Unclustered	4	CA_C2365	FALSE	CA_C2365
19846		Unclustered	5	CA_C0914	FALSE	CA_C0914
19848		Unclustered	0.666667	CA_C3615	FALSE	CA_C3615
19849		Unclustered	0	CA_C3614	FALSE	CA_C3614
19852		Unclustered	4	spoIIID	FALSE	spoIIID
19857		Unclustered	3	xynD	FALSE	xynD
19858		Unclustered	5	CA_C1085	FALSE	CA_C1085
19860		Unclustered	4	CA_C3731	FALSE	CA_C3731
19863		Unclustered	1.66667	CA_C3308	FALSE	CA_C3308
19864		Unclustered	2.4	CA_C2623	FALSE	CA_C2623
19866		Unclustered	0.5	CA_C1804	FALSE	CA_C1804
19872		Unclustered	0.666667	pyrF	FALSE	pyrF
19877	SN 2	Seed	8	CA_C1968	FALSE	CA_C1968
19880		Unclustered	2	CA_C2780	FALSE	CA_C2780
19881		Unclustered	2	CA_C2779	FALSE	CA_C2779
19884		Unclustered	0	CA_C3419	FALSE	CA_C3419
19885		Unclustered	0	CA_C3418	FALSE	CA_C3418
19889		Unclustered	4	CA_C1876	FALSE	CA_C1876
19891		Unclustered	1.66667	CA_C3019	FALSE	CA_C3019
19893		Unclustered	4.52381	CA_C2228	FALSE	CA_C2228
19900		Unclustered	0.4	CA_C2232	FALSE	CA_C2232
19901		Unclustered	3	recG	FALSE	recG
19903		Unclustered	1.4	plsX	FALSE	plsX
19904		Unclustered	0	CA_C0814	FALSE	CA_C0814
19906		Unclustered	4	CA_C1897	FALSE	CA_C1897
19908		Unclustered	0	CA_C0260	FALSE	CA_C0260
19910		Unclustered	2	CA_C0406	FALSE	CA_C0406
19913		Unclustered	0	rnj	FALSE	rnj
19914		Unclustered	0.5	CA_C1682	FALSE	CA_C1682
19917		Unclustered	6.80556	CA_C2947	FALSE	CA_C2947
19919		Unclustered	3	tilS	FALSE	tilS
19923		Unclustered	1.66667	CA_C2348	FALSE	CA_C2348
19924		Unclustered	1.4	CA_C2347	FALSE	CA_C2347
19926		Unclustered	2	CA_C0461	FALSE	CA_C0461
19933		Unclustered	3.73333	CA_C0491	FALSE	CA_C0491
19940		Unclustered	3.73333	CA_C3208	FALSE	CA_C3208
19949		Unclustered	4	CA_C2086	FALSE	CA_C2086
19950		Unclustered	4	CA_C1841	FALSE	CA_C1841
19952		Unclustered	4.52381	CA_C1015	FALSE	CA_C1015
19965		Unclustered	0.5	CA_C3565	FALSE	CA_C3565
19966		Unclustered	0	CA_C3085	FALSE	CA_C3085
19968		Unclustered	0.952381	CA_C0452	FALSE	CA_C0452
19969		Unclustered	1.2	CA_C0312	FALSE	CA_C0312
19977		Unclustered	3.73333	CA_C1885	FALSE	CA_C1885
19980		Unclustered	0.666667	CA_C3031	FALSE	CA_C3031
19981		Unclustered	0.666667	hisZ	FALSE	hisZ
19984		Unclustered	3	phoP	FALSE	phoP
19986		Unclustered	3.73333	CA_C1033	FALSE	CA_C1033
19990		Unclustered	0.4	nrdA	FALSE	nrdA
19992		Unclustered	1.4	CA_C1132	FALSE	CA_C1132
19993		Unclustered	1.66667	CA_C1131	FALSE	CA_C1131
19996		Unclustered	3.73333	CA_C3240	FALSE	CA_C3240
19998		Unclustered	0	CA_C0773	FALSE	CA_C0773
20001		Unclustered	0	fliE	FALSE	fliE
20003		Unclustered	0.666667	CA_C0067	FALSE	CA_C0067
20006		Unclustered	2	CA_C2534	FALSE	CA_C2534
20012		Unclustered	3	bofA	FALSE	bofA
20015		Unclustered	0.666667	rpr1	FALSE	rpr1
20016		Unclustered	2	rd	FALSE	rd
20023		Unclustered	4	CA_C1107	FALSE	CA_C1107
20026		Unclustered	2	CA_C2045	FALSE	CA_C2045
20032	SN 1	Clustered	9	def2	TRUE	def2
20034		Unclustered	2	CA_C2603	FALSE	CA_C2603
20041		Unclustered	0	CA_C2472	FALSE	CA_C2472
20054		Unclustered	1.4	CA_C1133	FALSE	CA_C1133
20058		Unclustered	0.666667	CA_C1981	FALSE	CA_C1981
20059		Unclustered	0	CA_C1976	FALSE	CA_C1976
20069		Unclustered	1.66667	hydA	FALSE	hydA
20071		Unclustered	0.5	ftsA	FALSE	ftsA
20076		Unclustered	0.666667	CA_C2078	FALSE	CA_C2078
20079		Unclustered	1.66667	CA_C1137	FALSE	CA_C1137
20084		Unclustered	0	CA_C2540	FALSE	CA_C2540
20087		Unclustered	1.66667	aroK	FALSE	aroK
20089		Unclustered	1.2	CA_C0597	FALSE	CA_C0597
20091		Unclustered	2	CA_C2440	FALSE	CA_C2440
20099		Unclustered	3	CA_C0550	FALSE	CA_C0550
20103		Unclustered	0	CA_C1899	FALSE	CA_C1899
20107		Unclustered	2	CA_C2929	FALSE	CA_C2929
20110		Unclustered	2	CA_C1337	FALSE	CA_C1337
20114		Unclustered	0.666667	araD	FALSE	araD
20120		Unclustered	2	smf	FALSE	smf
20124		Unclustered	8	CA_C3601	FALSE	CA_C3601
20125		Unclustered	0	CA_C3599	FALSE	CA_C3599
20127		Unclustered	4	CA_C1892	FALSE	CA_C1892
20135		Unclustered	1.2	rnh	FALSE	rnh
20137		Unclustered	0	CA_C1633	FALSE	CA_C1633
20138		Unclustered	2	CA_C0521	FALSE	CA_C0521
20142		Unclustered	2	CA_C1138	FALSE	CA_C1138
20144		Unclustered	2	CA_C2174	FALSE	CA_C2174
20151		Unclustered	1.2	CA_C2343	FALSE	CA_C2343
20157		Unclustered	0.666667	CA_C3083	FALSE	CA_C3083
20162		Unclustered	1.66667	CA_C0011	FALSE	CA_C0011
20167		Unclustered	1.66667	sigI	FALSE	sigI
20171		Unclustered	0	CA_C0226	FALSE	CA_C0226
20173		Unclustered	8	CA_C1854	FALSE	CA_C1854
20176		Unclustered	2	hybG	FALSE	hybG
20179		Unclustered	2	CA_C1125	FALSE	CA_C1125
20182		Unclustered	0	CA_C3033	FALSE	CA_C3033
20188		Unclustered	0	CA_C3518	FALSE	CA_C3518
20189		Unclustered	0	CA_C3504	FALSE	CA_C3504
20191		Unclustered	2	CA_C0562	FALSE	CA_C0562
20193		Unclustered	2	CA_C3021	FALSE	CA_C3021
20195		Unclustered	0	CA_C1559	FALSE	CA_C1559
20196		Unclustered	0.666667	CA_C0966	FALSE	CA_C0966
20198		Unclustered	2	CA_C0694	FALSE	CA_C0694
20199		Unclustered	2	CA_C0394	FALSE	CA_C0394
20202		Unclustered	2	CA_C0427	FALSE	CA_C0427
20225		Unclustered	0	CA_C0456	FALSE	CA_C0456
20233		Unclustered	0	CA_C2800	FALSE	CA_C2800
20236		Unclustered	0	lacA	FALSE	lacA
20237		Unclustered	0.666667	fruB	FALSE	fruB
20246		Unclustered	2	CA_C1143	FALSE	CA_C1143
20260		Unclustered	0.666667	CA_C3690	FALSE	CA_C3690
20261		Unclustered	0	CA_C1525	FALSE	CA_C1525
20283		Unclustered	4	prkA	FALSE	prkA
20286		Unclustered	1.66667	CA_C3304	FALSE	CA_C3304
20290		Unclustered	0	CA_C0734	FALSE	CA_C0734
20295		Unclustered	4	CA_C0613	FALSE	CA_C0613
20313		Unclustered	2	CA_C2441	FALSE	CA_C2441
20316		Unclustered	0	CA_C3458	FALSE	CA_C3458
20325		Unclustered	0	CA_C3400	FALSE	CA_C3400
20329		Unclustered	0	CA_C2246	FALSE	CA_C2246
20330		Unclustered	0	CA_C0920	FALSE	CA_C0920
20332		Unclustered	0	CA_C0611	FALSE	CA_C0611
20335		Unclustered	2	CA_C3454	FALSE	CA_C3454
20337		Unclustered	0	CA_C2694	FALSE	CA_C2694
20338		Unclustered	0	CA_C2693	FALSE	CA_C2693
20346		Unclustered	0	CA_C3468	FALSE	CA_C3468
20352		Unclustered	2	cdsA	FALSE	cdsA
20357		Unclustered	0	CA_C0345	FALSE	CA_C0345
20358		Unclustered	0	CA_C0344	FALSE	CA_C0344
20365		Unclustered	0	CA_C2279	FALSE	CA_C2279
20367		Unclustered	0	purR	FALSE	purR
20372		Unclustered	0	CA_C3691	FALSE	CA_C3691
20376		Unclustered	0	CA_C0148	FALSE	CA_C0148
20385		Unclustered	2	CA_C1907	FALSE	CA_C1907
20389		Unclustered	0	msrB	FALSE	msrB
20404		Unclustered	0	CA_C0278	FALSE	CA_C0278
20410		Unclustered	0	CA_C1176	FALSE	CA_C1176
20411		Unclustered	0	CA_C1175	FALSE	CA_C1175
20425		Unclustered	0	CA_C0552	FALSE	CA_C0552
20427		Unclustered	0	CA_C2686	FALSE	CA_C2686
20429		Unclustered	0	CA_C1426	FALSE	CA_C1426
20432		Unclustered	0	CA_C3013	FALSE	CA_C3013
20433		Unclustered	0	CA_C1010	FALSE	CA_C1010
20446		Unclustered	0	CA_C1953	FALSE	CA_C1953

## Sheet: Van-PPI
SUID	MCODE_Cluster	MCODE_Node_Status	MCODE_Score	name	selected	shared name
21593		Unclustered	3	panD	FALSE	panD
21594		Unclustered	3	panC	FALSE	panC
21596	SN 1	Clustered	7.41818	purM	FALSE	purM
21597	SN 1	Clustered	7.15152	purF	FALSE	purF
21599	SN 3	Clustered	4	parB	TRUE	parB
21600	SN 3	Clustered	4	pabA	TRUE	pabA
21602		Unclustered	3	panB	FALSE	panB
21604		Unclustered	3.73333	hemD	FALSE	hemD
21605		Unclustered	3.73333	hemC	FALSE	hemC
21607	SN 3	Clustered	4	trpB	TRUE	trpB
21608	SN 3	Clustered	4	trpA	TRUE	trpA
21610	SN 1	Clustered	7.15152	purQ/purL	FALSE	purQ/purL
21612	SN 1	Clustered	7.15152	PurN	FALSE	PurN
21614		Unclustered	3	nadA	FALSE	nadA
21615		Unclustered	3	nadB	FALSE	nadB
21617		Unclustered	2.44444	trpD	FALSE	trpD
21620		Unclustered	3	nadC	FALSE	nadC
21625	SN 1	Clustered	7.41818	purC	FALSE	purC
21628	SN 1	Clustered	8	purE	FALSE	purE
21631	SN 1	Clustered	7.15152	purH	FALSE	purH
21633		Unclustered	1.27273	CA_C2220	FALSE	CA_C2220
21634		Unclustered	2.4	CA_C2217	FALSE	CA_C2217
21640	SN 1	Clustered	6.80556	fhs	FALSE	fhs
21641	SN 1	Clustered	6.80556	folD	FALSE	folD
21643		Unclustered	2	hfuC	FALSE	hfuC
21644		Unclustered	1.2	fhuD	FALSE	fhuD
21647		Unclustered	2	fhuB	FALSE	fhuB
21649		Unclustered	2	queE	FALSE	queE
21650		Unclustered	2	CA_C3624	FALSE	CA_C3624
21652		Unclustered	3.73333	hemA	FALSE	hemA
21654		Unclustered	4	hemW	FALSE	hemW
21656	SN 3	Clustered	5	mreC	TRUE	mreC
21657	SN 3	Clustered	4	mreB	TRUE	mreB
21660	SN 1	Clustered	7.41818	purB	FALSE	purB
21664	SN 1	Seed	8	purA	FALSE	purA
21672		Unclustered	0	CA_C0704	FALSE	CA_C0704
21673		Unclustered	0	CA_C0703	FALSE	CA_C0703
21675		Unclustered	4	CA_C0584	FALSE	CA_C0584
21676		Unclustered	3.73333	cobD	FALSE	cobD
21678		Unclustered	2	CA_C2721	FALSE	CA_C2721
21679		Unclustered	2	CA_C2720	FALSE	CA_C2720
21681	SN 2	Clustered	5	CA_C2093	FALSE	CA_C2093
21682	SN 2	Clustered	5	CA_C2092	FALSE	CA_C2092
21685		Unclustered	2.22222	CA_C1244	FALSE	CA_C1244
21689		Unclustered	2.4	CA_C1600	FALSE	CA_C1600
21693	SN 2	Clustered	5	sigE	FALSE	sigE
21694	SN 2	Clustered	5	spoIIGA	FALSE	spoIIGA
21697		Unclustered	2	sbp	FALSE	sbp
21698		Unclustered	2	CA_C2122	FALSE	CA_C2122
21700		Unclustered	2	CA_C2124	FALSE	CA_C2124
21705		Unclustered	0.333333	pyk	FALSE	pyk
21706		Unclustered	0.5	pfk	FALSE	pfk
21708	SN 3	Clustered	4	thyA	TRUE	thyA
21709		Unclustered	0	CA_C2876	FALSE	CA_C2876
21711	SN 3	Clustered	5	CA_C1245	TRUE	CA_C1245
21713		Unclustered	1.66667	glpX	FALSE	glpX
21715	SN 3	Clustered	5	rodA	TRUE	rodA
21717	SN 3	Clustered	5	CA_C1090	TRUE	CA_C1090
21719	SN 2	Clustered	5	sigG	FALSE	sigG
21723		Unclustered	2.7	appF	FALSE	appF
21724		Unclustered	2.7	appC	FALSE	appC
21727		Unclustered	0	CA_C1535	FALSE	CA_C1535
21728		Unclustered	3	CA_C1534	FALSE	CA_C1534
21731		Unclustered	3	FliM	FALSE	FliM
21735		Unclustered	1.66667	fliQ	FALSE	fliQ
21738	SN 1	Clustered	7	carA	FALSE	carA
21740	SN 2	Clustered	5	spoIIE	FALSE	spoIIE
21743		Unclustered	1.66667	CA_C0139	FALSE	CA_C0139
21744		Unclustered	2	CA_C0138	FALSE	CA_C0138
21747		Unclustered	2	CA_C0147	FALSE	CA_C0147
21748		Unclustered	0.666667	CA_C0146	FALSE	CA_C0146
21750		Unclustered	3	CA_C3545	FALSE	CA_C3545
21752		Unclustered	3	CA_C1601	FALSE	CA_C1601
21754		Unclustered	3	mreV	FALSE	mreV
21756		Unclustered	3	CA_C0819	FALSE	CA_C0819
21758		Unclustered	2	CA_C2408	FALSE	CA_C2408
21759		Unclustered	2	CA_C2406	FALSE	CA_C2406
21762		Unclustered	3	CA_C0432	FALSE	CA_C0432
21765		Unclustered	1.66667	rplL	FALSE	rplL
21766		Unclustered	0.952381	tsf	FALSE	tsf
21768		Unclustered	3	CA_C0585	FALSE	CA_C0585
21771		Unclustered	2.7	CA_C0583	FALSE	CA_C0583
21774		Unclustered	1.92857	argH	FALSE	argH
21776	SN 3	Clustered	4	folC	TRUE	folC
21780		Unclustered	3	lytR	FALSE	lytR
21781		Unclustered	3	CA_C1263	FALSE	CA_C1263
21785		Unclustered	1.66667	CA_C0140	FALSE	CA_C0140
21787		Unclustered	1.66667	argJ	FALSE	argJ
21789	SN 3	Clustered	4.7619	pheT	TRUE	pheT
21790		Unclustered	3.46667	trpS	FALSE	trpS
21792		Unclustered	2.85714	CA_C0738	FALSE	CA_C0738
21793		Unclustered	3	dcd	FALSE	dcd
21795		Unclustered	3	appA	FALSE	appA
21799		Unclustered	2	CA_C3622	FALSE	CA_C3622
21806		Unclustered	2	CA_C2565	FALSE	CA_C2565
21807		Unclustered	1.66667	CA_C2234	FALSE	CA_C2234
21809		Unclustered	0	dacA	FALSE	dacA
21810		Unclustered	0.666667	CA_C3077	FALSE	CA_C3077
21813		Unclustered	0	CA_C0841	FALSE	CA_C0841
21814		Unclustered	0	potD	FALSE	potD
21820		Unclustered	4	CA_C2080	FALSE	CA_C2080
21823	SN 3	Clustered	4	radc	TRUE	radc
21827		Unclustered	3	CA_C1266	FALSE	CA_C1266
21828		Unclustered	3	CA_C1265	FALSE	CA_C1265
21831		Unclustered	1.4	add	FALSE	add
21834		Unclustered	0	clpB	FALSE	clpB
21835		Unclustered	1.2	CA_C0472	FALSE	CA_C0472
21839		Unclustered	0.666667	CA_C2253	FALSE	CA_C2253
21840		Unclustered	0.666667	CA_C0865	FALSE	CA_C0865
21842		Unclustered	0	CA_C2346	FALSE	CA_C2346
21843		Unclustered	0.666667	CA_C2345	FALSE	CA_C2345
21848		Unclustered	2	CA_C1074	FALSE	CA_C1074
21849		Unclustered	2	CA_C1073	FALSE	CA_C1073
21851		Unclustered	0	CA_C1447	FALSE	CA_C1447
21852		Unclustered	0	CA_C1446	FALSE	CA_C1446
21855	SN 2	Seed	5.78571	CA_C2409	FALSE	CA_C2409
21857	SN 3	Clustered	5	murD	TRUE	murD
21858	SN 3	Clustered	5	murG	TRUE	murG
21862		Unclustered	2.7	vals	FALSE	vals
21867	SN 1	Clustered	6.80556	pyrD	FALSE	pyrD
21870		Unclustered	0	CA_C1315	FALSE	CA_C1315
21871		Unclustered	0	CA_C1314	FALSE	CA_C1314
21873		Unclustered	0.666667	CA_C1631	FALSE	CA_C1631
21874		Unclustered	0	bioB	FALSE	bioB
21877		Unclustered	0	CA_C2508	FALSE	CA_C2508
21878		Unclustered	0	CA_C2507	FALSE	CA_C2507
21880		Unclustered	3	CA_C0181	FALSE	CA_C0181
21881		Unclustered	2.7	murQ	FALSE	murQ
21888		Unclustered	0	CA_C1306	FALSE	CA_C1306
21889		Unclustered	0	CA_C1305	FALSE	CA_C1305
21891		Unclustered	0.666667	CA_C1778	FALSE	CA_C1778
21892		Unclustered	0	CA_C1777	FALSE	CA_C1777
21894		Unclustered	0	CA_C0795	FALSE	CA_C0795
21896	SN 3	Seed	5	mrcB	TRUE	mrcB
21898		Unclustered	1.66667	CA_C1851	FALSE	CA_C1851
21899		Unclustered	1.4	der	FALSE	der
21906		Unclustered	4	CA_C0675	FALSE	CA_C0675
21908		Unclustered	0	CA_C0848	FALSE	CA_C0848
21909		Unclustered	0	CA_C0847	FALSE	CA_C0847
21912		Unclustered	1.66667	apeA	FALSE	apeA
21915		Unclustered	3.73333	CA_C2853	FALSE	CA_C2853
21917		Unclustered	2	CA_C1072	FALSE	CA_C1072
21920		Unclustered	2	CA_C2419	FALSE	CA_C2419
21922		Unclustered	0.666667	CA_C2707	FALSE	CA_C2707
21923		Unclustered	0	CA_C2706	FALSE	CA_C2706
21926		Unclustered	1.66667	CA_C2451	FALSE	CA_C2451
21928		Unclustered	1.92857	CA_C2551	FALSE	CA_C2551
21931		Unclustered	0	CA_C0669	FALSE	CA_C0669
21933		Unclustered	0	CA_C2807	FALSE	CA_C2807
21934		Unclustered	2	CA_C0825	FALSE	CA_C0825
21944		Unclustered	2	CA_C3436	FALSE	CA_C3436
21945		Unclustered	2	CA_C2514	FALSE	CA_C2514
21951		Unclustered	0	CA_C0206	FALSE	CA_C0206
21952		Unclustered	0	CA_C0205	FALSE	CA_C0205
21955		Unclustered	0.666667	deaD	FALSE	deaD
21956		Unclustered	0	CA_C2747	FALSE	CA_C2747
21959		Unclustered	0.5	CA_C0904	FALSE	CA_C0904
21964		Unclustered	0	CA_C1732	FALSE	CA_C1732
21965		Unclustered	0.666667	CA_C1731	FALSE	CA_C1731
21967		Unclustered	0	CA_C2550	FALSE	CA_C2550
21976	SN 3	Clustered	4	CA_C0505	TRUE	CA_C0505
21982		Unclustered	0.666667	CA_C3462	FALSE	CA_C3462
21983		Unclustered	0.5	CA_C2198	FALSE	CA_C2198
21985		Unclustered	0.666667	CA_C3287	FALSE	CA_C3287
21986		Unclustered	0.5	CA_C0739	FALSE	CA_C0739
21988		Unclustered	0	CA_C0160	FALSE	CA_C0160
21989		Unclustered	0	CA_C0159	FALSE	CA_C0159
21993		Unclustered	0	CA_C3088	FALSE	CA_C3088
21995		Unclustered	3	speE	FALSE	speE
22000		Unclustered	0.666667	CA_C0437	FALSE	CA_C0437
22001		Unclustered	2	CA_C0371	FALSE	CA_C0371
22003		Unclustered	1.66667	rfbA	FALSE	rfbA
22013		Unclustered	1.66667	vacB	FALSE	vacB
22018		Unclustered	0	CA_C0411	FALSE	CA_C0411
22019		Unclustered	0	CA_C0410	FALSE	CA_C0410
22021		Unclustered	2	kdpX	FALSE	kdpX
22022		Unclustered	2	CA_C0297	FALSE	CA_C0297
22025		Unclustered	0.666667	CA_C1629	FALSE	CA_C1629
22029		Unclustered	0.666667	CA_C0511	FALSE	CA_C0511
22032		Unclustered	0	CA_C3322	FALSE	CA_C3322
22033		Unclustered	0	CA_C3321	FALSE	CA_C3321
22036		Unclustered	1.66667	phoU	FALSE	phoU
22039		Unclustered	0	amyC	FALSE	amyC
22040		Unclustered	3	araN	FALSE	araN
22046		Unclustered	0.5	CA_C2657	FALSE	CA_C2657
22048		Unclustered	1.66667	CA_C2095	FALSE	CA_C2095
22056		Unclustered	2	CA_C1256	FALSE	CA_C1256
22060		Unclustered	0	CA_C2762	FALSE	CA_C2762
22062		Unclustered	0.666667	trpP	FALSE	trpP
22063		Unclustered	0	CA_C3379	FALSE	CA_C3379
22071		Unclustered	1.66667	prmA	FALSE	prmA
22074		Unclustered	0	CA_C3674	FALSE	CA_C3674
22080		Unclustered	0	CA_C2820	FALSE	CA_C2820
22089		Unclustered	0	CA_C1832	FALSE	CA_C1832
22094		Unclustered	1.66667	CA_C1435	FALSE	CA_C1435
22098		Unclustered	2	CA_C2372	FALSE	CA_C2372
22101		Unclustered	3	CA_C1504	FALSE	CA_C1504
22113		Unclustered	3	CA_C0355	FALSE	CA_C0355
22127		Unclustered	3	CA_C1026	FALSE	CA_C1026
22140		Unclustered	0	CA_C0627	FALSE	CA_C0627
22144		Unclustered	0	CA_C2287	FALSE	CA_C2287
22146		Unclustered	0.666667	CA_C1684	FALSE	CA_C1684
22149		Unclustered	2	CA_C2722	FALSE	CA_C2722
22154		Unclustered	0	CA_C1588	FALSE	CA_C1588
22155		Unclustered	0.666667	CA_C0768	FALSE	CA_C0768
22162		Unclustered	0.5	crt	FALSE	crt
22168		Unclustered	0	CA_C2373	FALSE	CA_C2373
22172		Unclustered	0	CA_C0742	FALSE	CA_C0742
22180		Unclustered	0	CA_C0769	FALSE	CA_C0769
22186		Unclustered	0.666667	CA_C0792	FALSE	CA_C0792
22189		Unclustered	0	CA_C0793	FALSE	CA_C0793
22193		Unclustered	0	rubY	FALSE	rubY
22194		Unclustered	0.666667	CA_C1549	FALSE	CA_C1549
22196		Unclustered	0.666667	rbr2	FALSE	rbr2
22204		Unclustered	0.666667	CA_C3313	FALSE	CA_C3313
22210		Unclustered	0	CA_C0200	FALSE	CA_C0200
22212		Unclustered	0	CA_C0729	FALSE	CA_C0729
22221		Unclustered	0	psdD	FALSE	psdD
22225		Unclustered	0	CA_C2944	FALSE	CA_C2944
22226		Unclustered	0	CA_C2943	FALSE	CA_C2943
22229		Unclustered	2	CA_C3002	FALSE	CA_C3002
22232		Unclustered	0	CA_C1741	FALSE	CA_C1741
22238		Unclustered	0	CA_C0070	FALSE	CA_C0070
22241		Unclustered	0	CA_C3017	FALSE	CA_C3017
22249		Unclustered	3	CA_C3241	FALSE	CA_C3241
22267		Unclustered	0	CA_C0975	FALSE	CA_C0975
22282		Unclustered	3	CA_C0152	FALSE	CA_C0152
22297		Unclustered	0	CA_C3465	FALSE	CA_C3465
22303		Unclustered	0	CA_C3314	FALSE	CA_C3314
22304		Unclustered	0	CA_C1492	FALSE	CA_C1492
22306		Unclustered	0	CA_C2569	FALSE	CA_C2569
22315		Unclustered	2	CA_C2677	FALSE	CA_C2677
22318		Unclustered	0	CA_C0436	FALSE	CA_C0436
22320		Unclustered	0.666667	CA_C2791	FALSE	CA_C2791
22340		Unclustered	0	CA_C2851	FALSE	CA_C2851
22347		Unclustered	0	CA_C3554	FALSE	CA_C3554
22350		Unclustered	0	napA	FALSE	napA
22353		Unclustered	2	CA_C2792	FALSE	CA_C2792
22369		Unclustered	0	CA_C2679	FALSE	CA_C2679
22371		Unclustered	0	CA_C1028	FALSE	CA_C1028
22382		Unclustered	0	CA_C2401	FALSE	CA_C2401
