# Supplementary material for: Gene coexpression network analysis reveals a novel metabolic mechanism of Clostridium acetobutylicum responding to phenolic inhibitors from lignocellulosic hydrolysates
Source: Biotechnol Biofuels. 2020 Sep 26;13:163. doi: 10.1186/s13068-020-01802-z (PMC7520030; doi:10.1186/s13068-020-01802-z)
Supplement: Supplementary file 3 — Additional file 3: Table SI. FPKM and Gene Annotation. [file 13068_2020_1802_MOESM3_ESM.xlsx]

## Sheet: FPKM
ID	Con_1	Con_2	Con_3	Van_1	Van_2	Van_3	Syr_1	Syr_2	Syr_3	Cou_1	Cou_2	Cou_3	Fer_1	Fer_2	Fer_3
CA_C0001	160.071	140.398	167.77	94.533	101.702	91.6258	151.852	146.118	165.947	71.0675	73.9715	63.6713	96.8667	110.346	115.621
CA_C0002	62.4148	71.1606	74.5829	36.0723	37.2169	40.0392	71.9877	78.6699	69.2695	40.0645	44.7185	46.5458	61.8351	70.4396	73.8071
CA_C0003	37.9899	39.8169	33.3209	10.6481	9.89753	9.59315	14.1623	12.4701	12.9594	8.43947	9.41983	9.80474	21.1231	22.1329	18.5428
CA_C0004	119.308	142.568	136.026	101.548	109.249	98.4253	121.63	138.136	126.403	74.8083	64.3915	71.8715	95.2745	113.721	108.532
CA_C0005	67.0654	56.1238	63.988	39.6582	36.8627	35.729	57.273	55.1105	62.5893	38.8767	43.3928	45.1659	40.9702	35.9655	42.9289
CA_C0006	95.5635	100.16	83.8186	79.7482	71.8471	74.1268	104.432	91.9529	95.5613	42.7843	49.7057	47.7543	93.4798	78.3167	89.2146
CA_C0007	258.31	270.733	226.563	257.331	276.846	249.418	280.411	291.414	318.464	226.12	194.633	217.243	301.004	287.271	252.179
CA_C0008	18.559	15.5311	17.7074	3.75826	4.04327	3.64268	10.2253	9.83916	11.1744	3.19117	3.06589	2.74681	8.0883	6.77632	7.71926
CA_C0009	65.6671	54.9536	62.6538	42.7163	38.4841	39.7052	35.0177	39.7698	36.3918	24.5456	27.3969	28.5164	25.4481	28.9893	30.3752
CA_C0010	61.1198	64.0593	53.6081	43.5772	46.8819	42.2371	47.7779	49.6528	54.2618	59.9513	57.5978	51.6034	53.3487	44.6951	50.9146
CA_C0011	6.08897	5.34063	6.38181	1.44148	1.48722	1.6	1.09019	1.23814	1.13297	1.98161	1.77538	2.06258	1.96043	1.64243	1.87098
CA_C0012	86.7129	76.0557	90.8832	101.658	104.884	112.838	99.1817	95.4367	108.388	78.9643	67.9689	75.8643	140.317	133.915	117.557
CA_C0013	97.3181	116.291	110.955	230.196	207.39	213.97	214.312	234.205	206.22	192.036	199.883	172.05	269.359	321.51	306.841
CA_C0014	171.016	143.115	163.168	937.594	1008.7	908.759	419.661	458.615	403.815	173.718	201.821	193.898	152.787	182.369	174.048
CA_C0015	247.472	259.374	217.057	1145.12	1271.05	1181.46	469.583	488.01	533.309	262.855	273.596	235.498	235.091	196.958	224.365
CA_C0016	92.6404	97.0958	81.2547	431.316	400.913	388.583	181.954	166.499	160.212	76.939	68.9317	80.0829	66.5437	69.725	58.4151
CA_C0017	158.125	150.87	132.327	688.537	764.255	710.383	298.066	286.811	325.734	152.193	136.354	158.412	96.3379	100.944	84.5698
CA_C0018	29.2317	33.3278	34.9306	53.0884	57.1144	51.4558	40.2195	36.8033	35.4136	25.3499	29.4508	28.2946	11.1969	9.38065	10.686
CA_C0019	197.707	236.252	225.411	79.8737	82.408	88.6574	171.033	186.908	164.574	59.8659	57.5157	51.5299	132.154	116.011	138.472
CA_C0020	4.83826	5.51621	5.7815	2.61919	2.81782	2.53864	2.3094	2.52376	2.2222	1.65433	1.8465	1.92195	1.39473	1.22436	1.46141
CA_C0021	194.171	185.261	162.493	148.739	165.096	153.458	145.75	159.279	140.246	106.531	123.765	118.906	138.438	115.983	132.122
CA_C0022	1230.35	1173.9	1029.62	804.239	865.229	779.507	1330.83	1280.58	1454.36	1210.82	1406.7	1351.47	708.028	621.54	741.877
CA_C0023	115.322	96.5071	110.03	45.2317	46.6669	50.2058	119.226	114.725	130.294	46.581	48.4844	41.7332	57.0142	64.9479	68.0529
CA_C0024	76.1488	63.7252	72.6546	25.3473	26.1516	28.1348	44.3311	50.3472	46.0707	44.9786	46.8166	40.2976	37.0962	38.8696	32.5647
CA_C0025	27.895	31.8038	33.3333	40.4194	41.7019	44.8643	23.4855	20.6792	21.4907	22.8425	21.9458	19.6618	23.097	19.3505	22.0431
CA_C0026	16.8763	14.123	16.1019	31.0783	34.496	32.0644	16.0339	14.118	14.672	20.6087	21.4509	18.4639	20.2066	21.1726	17.7383
CA_C0027	40.9915	42.963	35.9536	80.9022	89.7991	83.4692	43.826	38.5892	40.1034	54.5251	48.8505	56.7531	55.2313	48.4846	57.8718
CA_C0028	110.132	105.079	92.1642	117.141	126.024	113.538	157.382	163.558	178.74	63.1294	65.709	56.5593	69.0722	82.4455	78.6838
CA_C0029	261.798	274.389	229.623	353.868	342.986	380.704	403.561	355.339	369.282	132.827	148.257	154.315	281.926	247.488	295.404
CA_C0030	208.98	219.031	183.296	306.74	297.306	330.001	307.582	349.323	319.652	155.656	180.837	173.738	309.93	295.789	259.657
CA_C0031	51.6693	61.7425	58.9093	78.1418	70.3999	72.6336	64.4441	58.9703	56.7436	48.1157	53.705	55.8995	52.5021	62.6672	59.8079
CA_C0032	165.825	198.153	189.061	156.611	145.572	141.095	177.128	193.57	170.44	155.334	149.236	133.705	188.949	165.868	197.982
CA_C0033	221.493	194.271	232.145	119.16	115.496	128.197	219.508	193.278	200.863	85.9009	99.7973	95.8794	226.655	189.89	216.314
CA_C0034	6480.36	5423.1	6183	1494.75	1608.1	1448.78	1883.45	1957.35	2139.04	2857.95	2560.51	2974.73	3681.34	3231.64	3857.33
CA_C0035	16.8965	14.1398	16.1212	13.5452	13.1286	14.5724	11.1455	10.1988	9.81374	27.4605	23.6367	26.3825	9.05803	9.49107	7.95155
CA_C0036	6.53629	7.81057	7.45217	3.70482	4.11224	3.82237	4.35659	3.98654	3.83601	15.4177	16.0477	13.8131	5.45609	6.51246	6.21532
CA_C0037	10.1913	10.6814	8.93874	3.53727	3.80552	3.42849	4.75378	4.94032	5.3989	12.4669	14.4837	13.9151	3.10852	2.96669	2.6043
CA_C0038	6.23073	7.44545	7.1038	5.6	5.20526	5.04518	3.25012	2.97405	2.86175	5.94483	6.18775	5.32613	3.28486	3.74196	3.92085
CA_C0039	9.11156	7.99173	9.54977	1.71285	1.84274	1.66017	3.31477	3.18961	3.62246	5.9114	5.08826	5.67933	3.52519	3.09457	3.69372
CA_C0040	64.3752	61.4213	53.8725	78.5194	87.1542	81.0108	137.787	121.323	126.084	232.131	241.617	207.973	60.4683	72.1757	68.8826
CA_C0041	16.3401	13.6743	15.5903	6.85422	6.64343	7.37401	10.0872	11.0235	9.70629	20.7214	24.0735	23.1284	6.3899	7.27907	7.62706
CA_C0042	14.5684	16.6098	17.4086	21.393	23.0153	20.7351	16.2688	14.887	14.3249	49.1093	47.1814	42.2711	13.7925	16.4629	15.7117
CA_C0043	8.36942	8.77193	7.3408	12.3636	12.7559	13.7232	7.19276	7.47501	8.16887	43.0886	48.0939	50.0591	6.96617	8.31491	7.93553
CA_C0044	13.2723	12.6633	11.107	17.9687	16.7021	16.1884	18.3467	16.1544	16.7883	63.296	70.6487	73.5356	6.58758	7.50425	7.86301
CA_C0045	21.5987	18.9442	22.6375	27.1465	30.1318	28.0078	29.346	25.8394	26.8534	103.189	99.1384	88.8207	18.3103	21.8554	20.8583
CA_C0046	0.933527	0.89069	0.781223	8.35	9.26825	8.61494	8.61152	9.78016	8.94944	26.0443	30.2575	29.0697	6.33387	5.56016	6.63667
CA_C0047	13.0692	11.4629	13.6977	11.4916	12.3631	11.1382	17.0839	15.6328	15.0426	20.9972	24.394	23.4363	6.18288	5.90078	5.17997
CA_C0048	6.66003	7.59326	7.95845	6.00912	6.19978	6.66994	8.73981	9.92586	9.08277	14.2328	15.8861	16.5352	6.39539	7.28532	7.63362
CA_C0049	11.63	12.1893	10.2007	5.78	6.21833	5.60225	5.08959	4.48143	4.65728	20.701	17.8185	19.8883	1.40291	1.67453	1.59813
CA_C0050	12.5851	11.0384	13.1904	3.40148	3.16171	3.06448	4.93536	4.51615	4.34563	12.7887	11.4578	13.3113	2.13084	1.87055	2.23271
CA_C0051	2.54189	2.89807	3.03745	0	0	0	0	0	0	2.52435	2.42525	2.17285	0	0	0
CA_C0052	32.6237	37.195	38.9838	26.6076	25.7894	28.6254	36.9504	40.3802	35.5551	30.0716	26.9419	31.3004	34.4475	32.8758	28.8599
CA_C0053	25.7969	24.6132	21.5882	20.3939	22.6366	21.041	34.153	35.4932	38.7878	13.1596	11.79	13.6973	30.2519	31.6982	26.5565
CA_C0055	9.94176	11.88	11.3348	7.79996	8.39147	7.56008	9.07816	9.92083	8.73537	8.1561	7.0204	7.83591	8.95601	7.86199	9.38417
CA_C0056	65.5808	57.5208	68.7348	67.9462	70.102	75.4182	372	357.953	406.53	42.0029	40.354	36.1542	94.9987	83.3942	99.5403
CA_C0057	72.6488	63.7202	76.1428	58.3626	62.7885	56.5678	282.554	293.642	320.899	46.2987	51.6769	53.7885	88.87	106.076	101.237
CA_C0058	88.2219	105.421	100.584	90.1951	100.114	93.0569	335.338	306.854	295.268	94.47	90.7613	81.3154	95.8529	114.411	109.191
CA_C0059	88.5503	92.809	77.6673	84.4281	81.8317	90.8307	269.906	306.535	280.498	83.6366	71.9905	80.3532	93.9795	107.057	112.175
CA_C0060	160.659	183.171	191.98	134.567	130.429	144.772	378.423	413.549	364.134	114.143	98.2492	109.662	176.197	147.617	168.158
CA_C0061	95.561	83.8164	100.157	71.6488	79.5281	73.9222	283.783	249.874	259.679	78.1315	75.0642	67.252	97.6567	93.201	81.8161
CA_C0062	98.7591	103.509	86.6215	76.9032	82.7351	74.5382	179.032	186.058	203.328	74.3597	64.0054	71.4404	95.275	90.928	79.8207
CA_C0063	85.1869	71.2887	81.2779	82.3547	74.1954	76.5495	255.098	289.717	265.109	66.8646	77.6814	74.6318	104.3	109.286	91.559
CA_C0064	69.8448	83.4615	79.6317	44.3721	41.2443	39.9759	228.579	209.164	201.266	35.1684	39.2537	40.8577	54.477	65.0245	62.0577
CA_C0065	58.0983	50.9579	60.8924	49.7409	48.2112	53.513	248.353	238.975	271.406	41.95	36.1086	40.3031	69.4619	60.9769	72.7828
CA_C0066	29.3514	30.763	25.744	30.7715	29.8252	33.1051	76.2495	83.3272	73.3704	25.5664	22.0064	24.5627	33.6464	28.1887	32.1112
CA_C0067	19.5837	20.5256	17.1768	10.625	11.4307	10.2982	36.2571	37.6798	41.1774	9.41477	8.43494	9.79948	16.9034	16.1322	14.1616
CA_C0068	7.76682	8.14035	6.81226	4.13705	4.26831	4.592	11.9287	12.3968	13.5476	3.63952	4.0623	4.22829	3.2151	3.06841	2.69359
CA_C0069	11.7905	14.0891	13.4426	6.56663	6.36469	7.06461	23.4664	26.6509	24.3872	6.50507	6.24969	5.59926	7.41946	6.21597	7.08094
CA_C0070	186.497	156.07	177.94	408.859	396.285	439.865	247.257	280.811	256.959	205.526	238.774	229.4	232.03	203.687	243.123
CA_C0071	16.9899	17.807	14.9018	6.04677	6.50533	5.86082	15.9194	15.3183	17.3971	4.22829	3.63952	4.0623	7.29513	8.31027	8.70756
CA_C0072	3.91363	3.27513	3.73405	2.35487	2.12156	2.18888	3.00851	3.41679	3.12657	2.16836	1.86642	2.08323	0.863329	0.983463	1.03048
CA_C0073	47.647	41.7911	49.9385	30.8704	29.9211	33.2115	58.7933	56.5733	64.2507	18.5334	21.5315	20.6863	36.5274	43.5996	41.6103
CA_C0075	5.87264	7.01755	6.69553	2.13985	2.20775	2.37517	6.89249	6.06889	6.30704	1.25501	1.45803	1.40079	5.80514	6.92909	6.61294
CA_C0076	99.4114	83.1925	94.8497	86.7042	80.5924	78.114	110.642	114.984	125.657	65.8466	73.4956	76.4987	85.4011	71.5484	81.5045
CA_C0077	8.37573	9.54937	10.0086	8.81666	9.78622	9.0964	17.9906	19.6605	17.3113	7.62479	7.32546	6.56307	9.3834	10.6891	11.2001
CA_C0078	849.1	1014.64	968.079	329.27	354.24	319.144	1864.27	1937.43	2117.27	161.331	144.541	167.924	569.501	648.749	679.764
CA_C0079	16.6507	13.9342	15.8867	0	0	0	4.26662	4.84563	4.43404	1.4772	1.53756	1.32346	3.67307	4.38423	4.18419
CA_C0080	61.0981	58.2945	51.13	56.9743	61.295	55.2222	73.5677	64.777	67.3189	41.7167	35.9078	40.0789	58.56	51.4066	61.3596
CA_C0081	30.613	34.9025	36.5811	28.573	27.6943	30.7398	42.5828	37.4945	38.9658	10.7433	11.1823	9.62518	26.5711	22.261	25.3587
CA_C0082	167.885	175.96	147.252	56.1652	60.4245	54.438	211.892	220.207	240.647	27.1242	30.2751	31.5122	85.7546	75.2793	89.8543
CA_C0083	186.404	195.368	163.494	69.0887	76.6864	71.2808	141.852	155.02	136.496	49.5601	44.4022	51.5852	92.592	110.519	105.476
CA_C0084	144.712	126.927	151.672	79.6186	88.3743	82.1448	115.61	120.147	131.299	84.3119	75.5372	87.7571	137.501	115.197	131.227
CA_C0085	8.47954	8.09044	7.09611	4.592	4.26831	4.13705	8.88365	8.12908	7.82213	8.1246	8.45659	7.27904	12.0566	11.5065	10.1009
CA_C0086	16.1809	16.9591	14.1922	21.4293	19.3062	19.9188	26.6453	29.1186	25.6392	30.0159	26.892	31.2424	27.31	31.1102	32.5975
CA_C0087	151.707	172.964	181.283	183.68	165.482	170.732	169.257	192.226	175.899	114.294	109.807	98.3789	155.777	163.224	136.748
CA_C0088	188.591	225.358	215.017	152.284	169.031	157.116	212.589	241.439	220.931	119.626	124.514	107.176	192.952	202.176	169.382
CA_C0089	277.193	231.969	264.474	263.324	255.226	283.293	309.207	321.341	351.169	219.512	255.023	245.011	302.031	316.471	265.137
CA_C0090	223.31	266.846	254.601	231.618	257.089	238.967	307.604	270.848	281.476	176.586	158.208	183.801	296.665	310.848	260.426
CA_C0091	1115.04	1168.67	978.003	316.461	340.46	306.729	933.641	1020.31	898.388	160.625	138.259	154.319	704.611	672.462	590.318
CA_C0092	17.9567	15.0271	17.1327	1.67385	1.80078	1.62237	10.7363	11.1576	12.1932	4.77918	4.97446	4.28179	8.36244	9.5261	9.98152
CA_C0093	40.3688	42.3103	35.4074	31.2766	32.269	34.7161	38.7074	40.2264	43.9603	21.512	24.0108	24.992	40.8793	34.2484	39.0141
CA_C0094	247.005	206.707	235.671	258.466	232.859	240.247	345.918	332.857	378.028	103.906	115.976	120.715	116.574	139.145	132.796
CA_C0095	30.2444	28.8566	25.31	71.0697	73.3246	78.8852	70.2336	67.5816	76.7529	36.1202	40.316	41.9634	54.8758	57.4993	48.1725
CA_C0096	15.3749	18.3723	17.5293	41.6681	38.731	37.5399	25.7116	29.2009	26.7206	14.8277	17.2264	16.5501	39.8166	37.9999	33.3581
CA_C0097	40.0745	33.5364	38.2356	80.474	89.3238	83.0274	65.4104	57.5944	59.8545	37.6416	42.0142	43.731	80.3775	67.3397	76.7102
CA_C0098	87.2477	73.0133	83.2442	130.744	140.659	126.723	105.663	93.0371	96.688	79.6099	92.4886	88.8576	132.762	111.227	126.705
CA_C0099	84.2323	73.8801	88.2834	187.976	208.648	193.941	183.553	161.62	167.962	150.939	129.921	145.014	170.467	178.617	149.644
CA_C0100	133.771	127.632	111.946	336.46	312.743	303.126	282.007	248.31	258.054	266.343	255.887	229.256	246.14	234.91	206.215
CA_C0101	3.66251	4.17571	4.37653	3.12091	3.35759	3.02494	2.69149	3.05674	2.7971	1.92195	2.00048	1.72192	1.55569	1.48471	1.30335
CA_C0102	107.999	129.054	123.132	272.131	292.768	263.762	697.314	791.945	724.678	266.306	297.241	309.387	667.191	585.691	699.088
CA_C0103	61.8526	70.5196	73.9112	252.674	227.64	234.863	632.936	691.687	609.036	344.574	296.594	331.047	485.784	579.838	553.382
CA_C0104	54.8935	65.5953	62.5853	271.863	280.489	301.76	681.391	655.662	744.64	323.008	360.529	375.261	679.57	712.058	596.557
CA_C0105	8.32159	7.29885	8.72181	19.2427	17.8863	17.3362	55.8723	58.0648	63.4546	14.497	13.9279	12.4784	47.461	45.2955	39.7625
CA_C0106	214.693	225.018	188.306	730.542	753.721	810.88	1503.24	1375.55	1323.61	695.549	598.696	668.243	1231.64	1403.03	1470.1
CA_C0107	87.2821	104.298	99.5124	549.932	567.38	610.408	1159.91	1317.32	1205.43	668.675	575.564	642.424	1367.85	1145.98	1305.44
CA_C0108	94.8688	79.391	90.5156	351.823	327.023	316.966	789.376	759.57	862.649	329.68	316.737	283.773	810.423	773.446	678.966
CA_C0109	91.0835	86.904	76.2234	457.709	508.043	472.232	1004.57	1043.99	1140.9	344.596	384.625	400.342	1020.22	854.735	973.673
CA_C0110	145.141	138.481	121.461	849.241	942.633	876.187	1622.16	1685.81	1842.3	709.674	681.814	610.855	1482.13	1301.08	1552.99
CA_C0111	17.6687	14.786	16.8579	33.047	30.7175	29.7729	50.6792	48.7656	55.3834	26.5154	27.5989	23.7559	29.5844	33.7011	35.3123
CA_C0112	33.5045	31.9671	28.0383	51.4608	57.12	53.0936	101.837	89.6683	93.187	44.256	46.0643	39.6501	46.5355	55.5454	53.0111
CA_C0113	138.458	165.451	157.859	87.9529	97.6251	90.7436	169.279	154.901	149.052	79.9665	83.2341	71.6441	99.6628	87.4885	104.427
CA_C0114	121.44	145.116	138.457	97.007	94.0238	104.364	141.836	124.887	129.788	70.167	62.8645	73.0342	85.705	97.6311	102.299
CA_C0115	1039.8	912.004	1089.8	1095.42	1130.17	1215.88	2438.72	2665.09	2346.64	558.257	536.341	480.522	770.99	920.264	878.276
CA_C0116	633.52	555.659	663.988	584.714	543.498	526.784	1532.5	1402.33	1349.38	267.725	278.665	239.862	472.441	450.885	395.808
CA_C0117	24.1875	20.2414	23.0776	14.9205	16.5613	15.3939	29.1267	26.6527	25.6463	9.01112	8.65736	7.75636	3.86375	4.4014	4.61182
CA_C0118	7.20528	8.60999	8.2149	0.636469	0.656663	0.706461	3.41679	3.00851	3.12657	2.01574	2.24989	2.34182	2.47833	2.17559	2.59681
CA_C0119	4.03093	4.59575	4.81678	0	0	0	1.44303	1.57698	1.38854	1.00078	0.861425	0.961491	0.39846	0.453906	0.475606
CA_C0120	6.22239	5.93687	5.20722	1.93459	2.14734	1.99597	2.92413	3.19556	2.81372	4.38378	4.56291	3.92754	1.93783	2.31302	2.20749
CA_C0121	7.52321	6.5986	7.88503	2.71114	2.44254	2.52004	2.29467	2.02048	2.09976	2.80846	2.69821	2.41739	2.26451	2.37277	1.98789
CA_C0122	137.452	164.249	156.712	79.9888	86.0548	77.5289	101.773	97.9306	111.22	74.2089	77.2413	66.4858	74.7629	89.238	85.1664
CA_C0123	128.568	122.669	107.592	91.711	88.8906	98.6659	93.0199	105.643	96.6701	64.9212	75.4236	72.4626	74.6196	85.0031	89.0669
CA_C0124	1.96944	1.64813	1.87907	0.533812	0.55075	0.592516	0.504653	0.524457	0.573139	1.5725	1.63676	1.40885	0.868899	1.03713	0.989808
CA_C0125	216.439	206.507	181.127	157.841	169.811	152.987	184.677	191.924	209.739	151.845	145.884	130.701	150.057	170.938	179.11
CA_C0126	845.415	741.512	886.074	565.274	627.438	583.21	653.923	629.231	714.623	419.172	375.547	436.3	516.668	588.564	616.702
CA_C0127	672.909	642.031	563.124	522.64	580.115	539.223	564.844	641.498	587.009	614.909	529.285	590.769	669.678	561.051	639.123
CA_C0128	74.3868	84.8101	88.8889	21.5869	20.923	23.2239	58.2032	51.2484	53.2595	37.9088	32.6302	36.4206	37.1529	44.3462	42.3228
CA_C0129	65.9726	62.9454	55.2093	24.2215	22.5142	21.8218	26.7992	29.2868	25.7872	18.7491	19.5152	16.7978	22.7602	23.8483	19.9799
CA_C0130	14.8277	16.9054	17.7184	14.4076	15.992	14.8648	17.795	17.1231	19.4468	12.9347	13.4632	11.5885	16.4161	19.5945	18.7005
CA_C0132	31.3679	26.2503	29.9285	17.9718	17.4191	19.3347	22.7101	20.7811	19.9964	17.8033	17.1044	15.3243	22.7841	27.1954	25.9546
CA_C0133	10.3404	10.8377	9.06958	12.123	11.7502	13.0424	10.5822	10.1827	11.5645	6.46069	7.21118	7.50585	11.9538	14.2682	13.6172
CA_C0134	19.3818	18.4924	16.2197	22.96	21.3416	20.6852	10.5758	9.67747	9.31206	11.6066	12.0808	10.3986	9.61995	10.9586	11.4825
CA_C0135	12.7395	15.2231	14.5246	4.56052	5.06204	4.70522	2.56034	2.46366	2.798	5.99286	5.15838	5.75759	3.1814	3.79736	3.6241
CA_C0136	5.97823	5.00289	5.70391	0.674467	0.626924	0.607644	2.01058	2.28343	2.08948	2.08833	2.17366	1.87099	2.71996	3.24658	3.09845
CA_C0138	241.627	211.931	253.248	186.321	167.861	173.187	217.67	247.21	226.212	247.484	237.768	213.022	249.135	297.371	283.803
CA_C0139	252.422	264.562	221.399	217.014	201.717	195.514	250.497	229.22	220.565	288.875	258.81	300.679	279.187	292.534	245.083
CA_C0140	375.439	358.211	314.186	302.356	293.058	325.285	374.382	329.647	342.583	468.265	419.531	487.399	386.125	460.884	439.855
CA_C0141	429.912	410.185	359.773	347.807	358.843	386.056	497.484	438.039	455.228	499.953	520.382	447.921	436.505	521.018	497.246
CA_C0142	0	0	0	0	0	0	0	0	0	0	0	0	0	0	0
CA_C0143	0	0	0	0	0	0	0	0	0	0	0	0	0	0	0
CA_C0144	39.8119	47.5735	45.3905	35.4604	36.5855	39.36	38.7099	37.2482	42.3031	40.7989	36.5528	42.466	40.3627	38.5211	33.8156
CA_C0145	69.3466	60.8238	72.6817	39.0246	37.8244	41.984	54.3487	59.3935	52.2965	32.4437	36.2125	37.6922	41.1734	49.1451	46.9028
CA_C0146	548.679	575.067	481.245	1047.11	973.304	943.372	628.977	687.361	605.227	372.583	333.807	387.807	590.072	672.182	704.318
CA_C0147	640.83	536.279	611.424	982.648	1057.17	952.428	613.376	670.312	590.215	347.906	362.122	311.698	565.104	643.74	674.516
CA_C0148	882.768	1054.87	1006.46	869.873	783.69	808.556	1313.15	1156.24	1201.61	569.291	661.386	635.422	615.642	587.553	515.781
CA_C0149	34.44	32.8596	28.8211	7.87996	8.47753	7.63762	6.25314	6.83358	6.01702	43.6743	48.7476	50.7395	11.8016	12.3658	10.3599
CA_C0150	105.483	120.263	126.047	104.251	93.9221	96.9022	160.385	154.328	175.272	63.234	60.7515	54.4289	155.324	130.129	148.237
CA_C0151	68.4307	81.7716	78.0194	69.9253	75.2281	67.7749	125.106	114.479	110.157	49.1255	51.1329	44.0128	96.9204	115.685	110.407
CA_C0152	6.80138	7.75441	8.12735	7.66609	7.90933	8.50913	6.75259	6.49762	7.37939	5.94393	5.71058	5.11626	6.61717	5.80885	6.93352
CA_C0153	9.14256	9.58226	8.01892	2.96828	3.06246	3.29471	4.20922	4.78044	4.37439	5.54905	6.44673	6.19364	3.96481	3.32169	3.78391
CA_C0154	7.24333	8.25829	8.65546	2.47701	2.2316	2.30241	3.54171	3.40798	3.87047	6.23673	5.58765	6.49157	3.00165	2.86469	2.51476
CA_C0155	2.36192	2.82239	2.69288	0.747733	0.724738	0.804438	0.593363	0.648441	0.570958	2.97538	3.321	3.45671	1.76951	2.11211	2.01574
CA_C0156	3.96266	4.15324	3.47565	0.562863	0.580722	0.624762	0.552998	0.532118	0.60433	1.65808	1.72583	1.48552	0.916186	1.04368	1.09357
CA_C0157	5.55024	5.29556	4.64473	0.715636	0.665191	0.644734	1.42221	1.61521	1.47801	1.89926	1.97686	1.70159	1.46141	1.39473	1.22436
CA_C0158	108.882	95.5003	114.119	87.7492	94.4036	85.0506	103.715	91.3224	94.906	150.619	156.773	134.943	77.5125	92.5199	88.2985
CA_C0159	71.14	74.5614	62.3968	224.058	208.264	201.859	206.009	181.392	188.511	36.3952	40.623	42.2829	70.0972	73.4484	61.5345
CA_C0160	57.3366	68.5146	65.3707	214.575	221.383	238.172	187.149	164.786	171.253	48.4844	41.7332	46.581	107.906	113.064	94.7245
CA_C0161	210.324	176.01	200.673	139.112	143.526	154.41	95.7443	99.5014	108.737	208.583	179.539	200.394	193.99	170.293	203.264
CA_C0162	1606.82	1409.34	1684.1	1077.67	970.897	1001.7	1127.78	1232.47	1085.2	821.202	735.736	854.758	1032.19	985.094	864.761
CA_C0164	14.879	13.0503	15.5945	8.17684	8.79693	7.92538	5.91772	6.46702	5.69427	21.1675	18.9646	22.0325	8.22944	8.62287	7.22418
CA_C0165	18.9101	15.825	18.0424	17.2708	16.0534	15.5597	13.6684	14.9371	13.1523	25.7039	26.7543	23.0288	20.9835	20.0261	17.5798
CA_C0166	10.3712	12.3932	11.8245	6.89508	7.11385	7.65333	7.81642	7.52128	8.54197	6.06587	6.7705	7.04716	2.5762	2.45866	2.15832
CA_C0167	28.4379	23.7983	27.133	4.47334	4.33577	4.81257	3.0742	3.49139	3.19483	1.58931	1.77393	1.84642	5.88119	7.01987	6.69958
CA_C0168	20.5509	21.5393	18.0252	13.8908	15.4184	14.3316	19.129	17.5042	16.8433	8.9504	8.59903	7.7041	26.0367	27.2814	22.8562
CA_C0169	5.30691	4.65468	5.56214	2.12838	2.19592	2.36244	1.8297	1.76061	1.99953	2.57458	2.99108	2.87365	1.03379	0.866105	0.986626
CA_C0170	5.07334	4.44982	5.31733	1.01385	0.982671	1.09074	1.05507	0.928994	0.965449	0.964917	0.864495	1.00435	1.52736	1.45768	1.27961
CA_C0171	3.9101	4.458	4.6724	2.34286	2.11074	2.17771	3.79134	4.30585	3.94011	3.23594	2.78535	3.1089	5.28361	4.63819	5.5362
CA_C0172	8.09044	7.09611	8.47954	0	0	0	0	0	0	2.81886	2.7082	2.42635	2.24466	2.67925	2.55701
CA_C0173	35.2358	42.1053	40.1732	34.4571	38.2463	35.5504	44.3004	40.5376	39.0069	27.3693	24.5209	28.4877	39.0161	37.236	32.6874
CA_C0174	198.558	226.381	237.268	119.858	123.661	133.039	332.514	292.782	304.271	162.588	188.89	181.475	203.948	194.643	170.867
CA_C0175	30.5599	29.1576	25.5741	56.9832	52.9665	51.3376	41.305	46.9104	42.9258	18.7697	16.8163	19.5367	19.5574	23.344	22.2789
CA_C0176	21.9606	26.2419	25.0378	62.7089	64.6986	69.605	47.0677	41.4436	43.0698	36.0618	32.3087	37.5354	26.3695	25.1663	22.0921
CA_C0177	22.3671	18.7179	21.3407	47.0439	50.6115	45.5972	40.4302	35.5992	36.9961	23.8251	20.5075	22.8897	20.1869	17.721	21.152
CA_C0178	105.455	120.231	126.014	163.001	146.851	151.511	160.612	141.42	146.969	96.8867	83.3957	93.0832	91.1886	80.0495	95.5481
CA_C0179	120.416	143.892	137.289	120.304	124.121	133.534	128.849	146.335	133.905	109.906	114.397	98.468	106.019	88.8223	101.182
CA_C0180	125.455	104.987	119.698	227.666	234.89	252.702	231.196	211.558	203.57	120.941	134.989	140.505	132.797	151.276	158.508
CA_C0181	87.7077	91.9259	76.9283	228.817	212.688	206.147	204.93	180.442	187.523	126.254	113.115	131.413	123.392	140.563	147.283
CA_C0182	52.342	43.8025	49.9402	75.5352	81.2634	73.2122	98.7261	86.9292	90.3404	57.5428	51.5541	59.8941	54.4592	45.6255	51.9744
CA_C0183	32.4526	36.9999	38.7794	27.8066	29.9153	26.9514	28.6476	25.2245	26.2143	11.3797	11.8447	10.1954	21.4888	18.8639	22.5162
CA_C0184	20.8688	18.304	21.8724	17.1663	15.4656	15.9563	25.8307	24.8554	28.2284	10.0109	8.61694	9.61791	21.9855	23.0365	19.2998
CA_C0185	30.9042	36.9292	35.2346	41.244	38.3368	37.1578	32.8815	34.1718	37.3438	23.3766	27.1582	26.0921	37.9852	36.2521	31.8237
CA_C0186	580.117	485.472	553.497	291.815	282.841	313.945	468.429	486.81	531.998	300.365	348.956	335.256	461.755	386.855	440.687
CA_C0187	209.365	238.701	250.181	286.788	277.968	308.537	217.686	191.674	199.196	3759.47	3368.21	3913.09	436.098	416.2	365.359
CA_C0188	110.809	116.139	97.1907	185.842	191.739	206.279	115.126	110.779	125.813	2279.78	2042.51	2372.94	229.528	201.49	240.501
CA_C0189	149.018	178.07	169.899	237.906	230.589	255.947	157.251	151.313	171.848	2728.4	2839.89	2444.45	285.933	239.553	272.887
CA_C0190	77.3231	88.1579	92.3977	337.45	304.017	313.664	347.858	306.292	318.311	238.469	229.107	205.263	131.191	125.205	109.911
CA_C0191	8.88809	7.79572	9.31555	42.0819	45.2732	40.7878	18.7683	17.1741	16.5256	5.65758	4.86978	5.43547	8.10318	8.49058	7.11334
CA_C0192	27.4935	26.2319	23.008	104.636	107.956	116.143	76.4637	69.9689	67.327	24.2626	20.8842	23.3101	31.1211	29.7011	26.073
CA_C0193	409.832	467.259	489.731	212.521	205.985	228.637	379.195	414.393	364.877	195.209	174.893	203.186	251.616	286.63	300.333
CA_C0194	1533.54	1748.42	1832.51	903.571	1002.94	932.241	1542.42	1751.74	1602.94	841.78	808.733	724.565	1060.75	1266.13	1208.36
CA_C0195	95.4114	100	83.6851	36.4193	33.8521	32.8111	78.1148	71.4798	68.7808	32.6302	36.4206	37.9088	76.6279	91.464	87.2909
CA_C0196	262.02	229.817	274.621	108.405	105.072	116.626	220.325	201.61	193.998	684.065	794.727	763.528	166.627	198.889	189.814
CA_C0197	20.9282	19.9679	17.5138	5.28134	5.86212	5.44891	17.0112	14.9785	15.5663	15.5937	14.9815	13.4224	32.9535	39.3337	37.539
CA_C0198	27.6701	23.1557	26.4004	8.45894	7.62087	7.86268	17.4969	19.8713	18.1835	13.0895	14.61	15.207	58.542	51.3908	61.3407
CA_C0200	10.1314	9.6665	8.47847	19.7002	21.8667	20.3253	12.6687	12.1903	13.8446	2.81371	2.52088	2.92869	7.30704	6.97365	6.12179
CA_C0201	26.3873	27.6563	23.1442	16.6355	17.897	16.1239	30.8488	33.7123	29.684	12.3184	14.3111	13.7493	22.7919	27.2047	25.9634
CA_C0202	52.0543	43.5617	49.6657	44.8576	41.6956	40.4133	52.7538	48.2729	46.4502	46.7395	44.9046	40.2312	32.1433	33.68	28.2169
CA_C0203	66.0393	63.009	55.2651	45.7925	49.2651	44.3842	34.1226	30.0453	31.2243	51.6531	53.7637	46.2774	40.4549	33.8928	38.6091
CA_C0204	16.1763	13.5372	15.4341	14.4266	16.0131	14.8844	14.5907	15.945	14.0397	15.6122	14.9993	13.4382	13.8133	15.7354	16.4877
CA_C0205	31.0732	27.2543	32.5676	46.8342	43.5328	42.1941	45.3025	39.8893	41.4546	32.7644	31.4782	28.2021	30.778	32.2495	27.0184
CA_C0206	8.29371	8.69259	7.2744	18.017	17.4629	19.3833	9.59791	8.78267	8.45104	2.56047	2.8579	2.97468	5.01122	5.25079	4.39907
CA_C0207	666.605	636.016	557.849	1025.75	953.446	924.124	809.295	884.417	778.736	760.101	680.995	791.161	723.976	824.719	864.147
CA_C0208	19.495	16.3144	18.6004	32.1869	28.998	29.9181	22.8318	20.8925	20.1036	42.5213	44.2588	38.0959	15.7336	18.7798	17.9229
CA_C0209	7.53248	7.89474	6.60672	2.77103	2.5757	2.49649	3.82916	3.50391	3.37161	4.90278	5.10311	4.39253	2.0318	2.31453	2.42518
CA_C0210	697.126	665.137	583.391	1322.61	1191.57	1229.38	926.292	962.641	1052	697.815	778.875	810.702	1067.41	1215.94	1274.07
CA_C0211	349.265	292.283	333.239	206.516	191.959	186.055	269.758	306.366	280.343	133.02	127.798	114.497	156.519	186.823	178.299
CA_C0212	73.7995	88.1872	84.1405	74.8326	67.4185	69.5576	79.6698	82.7962	90.4816	62.6414	53.9188	60.1822	108.956	91.2827	103.985
CA_C0213	20.2239	24.1667	23.0577	27.552	24.8223	25.6099	22.7643	20.8308	20.0442	17.2877	20.0844	19.2959	30.3028	36.1699	34.5196
CA_C0214	45.6049	40	47.7982	39.9649	37.1478	36.0054	34.4373	33.137	37.6339	29.1581	33.8751	32.5452	42.1576	40.2341	35.3194
CA_C0215	29.961	31.402	26.2788	27.744	30.795	28.6243	24.6037	25.5692	27.9426	19.4396	21.6977	22.5844	28.4533	29.8136	24.9776
CA_C0216	50.5532	42.3055	48.2334	55.5719	51.6547	50.0662	35.1248	36.5032	39.8915	30.0144	31.2409	26.8907	44.2183	46.3322	38.8168
CA_C0217	110.1	115.395	96.5688	119.615	123.41	132.769	112.511	108.263	122.955	90.6938	78.0651	87.1334	125.896	143.415	150.271
CA_C0219	40.0221	45.6301	47.8246	37.5611	36.406	40.4096	51.6261	53.6519	58.6321	35.3034	39.4043	41.0145	42.6001	35.69	40.6564
CA_C0220	130.586	114.537	136.867	51.2761	56.9149	52.903	114.853	119.36	130.439	48.6332	50.6204	43.5717	108.123	123.168	129.057
CA_C0221	92.362	105.304	110.369	40.276	44.7052	41.5539	79.1402	76.1519	86.4863	39.3746	37.8288	33.8918	120.354	100.831	114.862
CA_C0222	174.057	152.665	182.428	106.146	117.819	109.514	178.257	185.252	202.448	72.2104	80.5986	83.8921	211.031	201.402	176.8
CA_C0223	56.693	64.637	67.7456	63.2258	61.2814	68.0205	71.2924	68.6005	77.9101	46.8052	44.9677	40.2878	76.3423	91.1231	86.9655
CA_C0224	38.1406	39.975	33.4531	29.7257	28.8116	31.98	44.2744	42.6027	48.3842	26.3215	29.3791	30.5796	32.5333	34.0887	28.5592
CA_C0225	26.8412	23.5424	28.1321	21.6094	20.0862	19.4685	27.4348	24.1566	25.1045	11.989	13.9285	13.3817	26.5397	31.6782	30.2328
CA_C0226	8.7105	7.28939	8.3108	2.65731	2.57559	2.85883	3.65236	4.14801	3.79568	2.83231	3.16132	3.2905	2.68635	2.3582	2.81478
CA_C0227	16.0243	13.41	15.289	6.50834	5.86353	6.04957	8.3211	8.0069	9.0935	6.25921	6.01348	5.38764	8.86051	8.45624	7.42327
CA_C0228	588.279	515.978	616.571	281.811	290.752	312.801	333.796	346.894	379.094	362.792	325.035	377.616	330.264	315.195	276.693
CA_C0229	604.947	634.041	530.598	453.684	468.079	503.576	608.231	535.553	556.569	389.252	373.971	335.05	526.126	627.991	599.338
CA_C0230	601.776	686.099	719.096	425.934	439.449	472.774	644.013	589.311	567.059	507.365	454.562	528.097	588.017	669.841	701.864
CA_C0231	95.3698	79.8104	90.9936	142.277	153.067	137.902	88.9417	85.5833	97.1976	85.6358	95.5835	99.4893	124.842	130.81	109.592
CA_C0232	49.236	41.2032	46.9767	108.727	101.063	97.9546	46.6804	48.5122	53.0153	90.6358	105.298	101.164	114.343	109.126	95.7961
CA_C0233	102.442	97.7412	85.7287	164.964	159.891	177.474	98.3179	94.6055	107.444	233.128	223.975	200.666	153.939	135.134	161.298
CA_C0234	114.834	109.565	96.0989	230.9	214.624	208.024	127.338	122.53	139.158	373.15	416.496	433.515	271.076	237.963	284.035
CA_C0235	95.0663	90.704	79.5564	70.7124	63.7066	65.728	103.434	91.0746	94.6484	32.4221	33.7469	29.0478	76.9812	73.4689	64.4943
CA_C0236	50.8839	44.6302	53.3311	38.685	34.8523	35.9581	44.9582	43.2606	49.1314	11.9367	13.8677	13.3233	37.459	44.7116	42.6716
CA_C0237	21.5882	24.6132	25.7969	24.5769	22.1419	22.8445	26.5258	23.3562	24.2727	11.4343	9.84209	10.9854	28.091	29.434	24.6596
CA_C0238	29.5358	25.9058	30.9563	25.405	26.211	28.1987	27.763	28.8525	31.5307	16.1985	13.943	15.5626	38.0378	31.8678	36.3023
CA_C0239	27.0997	28.403	23.7691	19.2016	20.6578	18.6111	29.3714	25.8618	26.8766	14.6673	12.6249	14.0914	19.7092	22.4518	23.5251
CA_C0240	19.9745	20.9351	17.5196	19.7742	18.3803	17.815	16.3359	17.8523	15.7191	14.976	17.3987	16.7157	30.3819	25.4537	28.9957
CA_C0241	24.5388	23.4128	20.5354	6.91725	7.13672	7.67794	12.8273	13.3306	14.568	4.21295	4.89449	4.70234	15.2485	12.775	14.5527
CA_C0242	22.5422	19.7717	23.6264	8.73255	9.00963	9.69287	14.86	16.8766	15.4431	5.35923	5.57822	4.80148	15.6938	14.9777	13.1481
CA_C0243	30.0938	26.3952	31.5411	15.3479	13.8273	14.2661	17.7194	15.6021	16.2143	6.61027	5.68982	6.35077	21.0151	20.0563	17.6063
CA_C0244	140.966	160.719	168.448	121.11	134.429	124.953	138.318	126.569	121.79	56.3042	48.4641	54.0938	110.155	105.129	92.2867
CA_C0245	108.668	129.854	123.895	79.6513	77.2018	85.6917	99.9979	96.222	109.28	44.229	42.4927	38.0703	61.4228	69.9699	73.315
CA_C0246	144.643	138.005	121.044	86.0717	83.4247	92.599	87.9181	91.3681	99.8493	71.1742	74.0825	63.7668	79.88	70.1223	83.6989
CA_C0247	70.5556	80.4421	84.3108	44.1285	48.9813	45.5286	52.6455	57.5322	50.6576	30.5027	35.4371	34.0459	37.8385	43.1038	45.1645
CA_C0248	22.7075	25.8894	27.1345	21.4293	19.9188	19.3062	9.03231	8.69125	9.87072	18.7924	18.0547	16.1757	19.4537	23.2202	22.1607
CA_C0249	1.5289	1.60243	1.341	1.30301	1.4463	1.34435	0.640085	0.615916	0.6995	0	0	0	1.5907	1.89868	1.81205
CA_C0250	11.5194	10.9908	9.64	2.26601	2.10628	2.0415	3.61019	3.1788	3.30354	4.2958	3.69763	4.12716	4.66633	4.45342	3.90941
CA_C0251	10.7941	12.8984	12.3066	1.16537	1.20234	1.29352	2.20342	2.50244	2.28988	10.7196	9.22696	10.2988	1.08042	0.948446	1.13208
CA_C0252	52.4867	46.036	55.011	31.7456	34.153	30.7693	49.5366	54.1347	47.6661	48.2398	50.211	43.2193	35.1429	40.0331	41.947
CA_C0253	14.5806	15.2818	12.7886	1.21232	1.34564	1.25079	2.38215	2.2922	2.60327	2.16836	1.86642	2.08323	0.986662	1.17769	1.12396
CA_C0254	4.45345	3.90611	4.66763	0	0	0	0.745787	0.815014	0.717627	0	0	0	1.85339	2.21222	2.11129
CA_C0255	10.7872	11.306	9.46148	1.35502	1.45778	1.31335	0	0	0	1.1554	1.34232	1.28962	0	0	0
CA_C0256	9.85452	8.64338	10.3285	1.39975	1.44417	1.55368	2.67177	2.35252	2.44484	2.74892	2.86125	2.46283	2.78472	3.17222	3.32388
CA_C0257	5.80165	6.6146	6.93272	3.81881	4.23877	3.93998	4.6417	5.27162	4.82385	5.76163	5.53544	4.95935	4.593	3.84798	4.38344
CA_C0258	12.4735	10.9405	13.0734	2.55916	2.75323	2.48046	2.34496	2.66319	2.43698	3.74084	4.346	4.17538	2.45134	2.92595	2.79245
CA_C0259	9.78549	8.58284	10.2561	2.32026	2.49622	2.2489	3.22217	3.1005	3.52126	3.21498	3.73507	3.58844	3.73214	3.56185	3.12676
CA_C0260	7.41069	6.20164	7.07063	1.54353	1.43473	1.3906	0.910821	0.995367	0.876429	1.1379	1.01947	1.1844	2.47662	2.36362	2.07489
CA_C0261	13.4453	15.3292	16.0665	5.17894	4.81388	4.66584	6.7233	6.46943	7.34738	7.33047	6.56756	7.63	7.84786	9.3673	8.9399
CA_C0262	5.10975	4.48175	5.3555	2.90319	2.99531	3.22245	3.32769	3.20204	3.63658	0.950246	0.85135	0.989075	4.70044	3.93799	4.48597
CA_C0263	437.784	523.133	499.128	236.636	219.956	213.191	460.66	421.532	405.615	301.069	269.736	313.371	281.167	246.822	294.609
CA_C0264	8.4814	9.66984	10.1349	6.26326	6.95203	6.46198	12.4655	12.9547	14.1572	9.09673	8.73961	7.83005	19.2137	18.3371	16.0971
CA_C0265	11.1409	9.77169	11.6767	13.5502	12.595	12.2077	11.6507	10.2585	10.6611	9.54629	10.6552	11.0906	9.3834	11.2001	10.6891
CA_C0266	22.5159	21.4827	18.8424	27.7474	25.7915	24.9983	26.2898	25.2971	28.7301	29.1482	25.0895	28.0039	38.5183	33.8131	40.3598
CA_C0267	158.141	132.34	150.884	1600.47	1441.91	1487.66	260.821	271.056	296.216	482.887	463.93	415.647	146.26	174.578	166.612
CA_C0268	271.389	284.441	238.035	368.341	380.028	408.847	226.812	235.712	257.591	278.796	323.897	311.182	267.279	304.471	319.027
CA_C0269	479.283	401.089	457.291	570.262	513.763	530.065	454.671	416.052	400.342	727.29	757.008	651.598	563.649	537.932	472.221
CA_C0270	109.73	131.123	125.106	308.765	318.562	342.72	311.931	324.172	354.263	197.32	189.574	169.844	226.103	189.427	215.786
CA_C0271	37.982	43.3042	45.3869	28.5724	31.7145	29.479	48.3959	50.295	54.9636	19.2886	17.2812	20.0768	36.4301	34.7679	30.5209
CA_C0272	234.969	224.187	196.634	162.551	180.426	167.708	203.804	211.801	231.461	113.708	97.8744	109.244	140.535	160.091	167.744
CA_C0273	1600.09	1912.04	1824.3	202.409	188.142	182.356	242.989	222.35	213.954	48.2534	43.2315	50.2252	250.928	299.51	285.845
CA_C0274	249.797	219.096	261.81	49.0947	47.5849	52.8178	59.757	62.102	67.8665	44.9864	50.2121	52.2639	71.7533	68.4794	60.1144
CA_C0275	91.7036	104.553	109.582	31.1915	30.2323	33.5569	34.7373	30.5865	31.7868	27.5297	31.9833	30.7277	19.0639	15.9716	18.1941
CA_C0276	7.90229	6.93108	8.28234	0.99263	1.06791	0.962104	4.13193	3.78097	3.6382	1.6928	1.96665	1.88944	0.934622	0.891978	0.783019
CA_C0277	255.341	213.682	243.624	236.125	219.48	212.731	263.175	231.728	240.821	123.067	128.096	110.259	243.181	277.02	290.264
CA_C0278	199.792	190.624	167.196	196.89	183.011	177.383	261.439	239.232	230.199	108.884	113.334	97.5525	201.058	176.498	210.67
CA_C0279	391.864	410.71	343.703	304.633	295.265	327.735	360.236	346.634	393.675	182.148	163.191	189.591	459.952	481.941	403.766
CA_C0280	65.0831	68.2132	57.0843	62.5154	69.3902	64.4989	70.1095	72.8606	79.6238	58.8829	56.5713	50.6837	102.28	89.7862	107.17
CA_C0281	87.3767	91.579	76.638	82.9272	80.3769	89.2159	115.805	101.967	105.968	82.4067	73.8303	85.774	108.49	95.2375	113.677
CA_C0282	74.8317	89.4206	85.3173	106.825	99.2954	96.2418	100.429	109.751	96.637	82.6316	95.999	92.2303	97.6311	85.705	102.299
CA_C0283	10.7245	9.40647	11.2403	1.48895	1.60186	1.44316	2.58246	2.27387	2.3631	3.3856	3.9333	3.77888	0.934622	0.783019	0.891978
CA_C0284	209.562	219.641	183.807	182.635	188.43	202.72	226.786	199.687	207.523	138.479	160.881	154.566	239.521	285.896	272.851
CA_C0285	210.429	200.773	176.098	216.529	195.077	201.266	202.942	230.483	210.906	198.314	190.529	170.7	280.176	293.57	245.951
CA_C0286	26.9961	22.5917	25.7573	2.78747	2.99886	2.70174	36.6224	32.2463	33.5117	3.1065	2.98455	2.67393	6.59654	7.87371	7.51446
CA_C0287	17.1556	17.9807	15.0472	1.71418	1.66146	1.84418	21.7632	19.9146	19.1626	1.46166	1.63145	1.69811	4.51922	3.78617	4.31302
CA_C0288	30.5682	29.1655	25.581	3.86431	3.74547	4.15736	39.4745	37.984	43.1387	3.6778	3.82809	3.29504	6.37371	7.26063	7.60775
CA_C0289	3.96901	4.74279	4.52516	2.45418	2.72407	2.53205	3.76426	3.44452	3.31446	1.37705	1.43332	1.23374	3.25043	3.40583	2.85338
CA_C0290	9.09758	10.3724	10.8712	3.88953	4.31726	4.01294	5.21095	5.01419	5.69465	4.8788	4.68727	4.19945	4.74831	5.40905	5.66764
CA_C0291	144.733	151.694	126.945	133.328	147.99	137.558	158.18	139.278	144.744	75.0752	64.6213	72.1279	162.653	194.145	185.286
CA_C0292	104.852	109.895	91.9656	80.5345	89.3909	83.0898	108.388	104.295	118.449	38.9981	40.5916	34.9394	100.235	87.9905	105.027
CA_C0293	84.4357	88.4965	74.0584	49.2176	52.9501	47.704	72.6159	82.4703	75.4654	62.2537	59.8098	53.5851	91.4679	104.196	109.177
CA_C0294	113.991	95.3933	108.76	53.9387	55.6501	59.8703	84.1621	87.4648	95.5836	47.0507	48.9733	42.154	106.068	101.228	88.8628
CA_C0295	1.341	1.60243	1.5289	0.723149	0.672175	0.651503	0.205305	0.233167	0.213362	0.191051	0.221958	0.213244	0.353489	0.421929	0.402678
CA_C0296	7.06628	6.74203	5.91342	3.55693	3.82666	3.44754	4.93536	4.34563	4.51615	3.03293	3.38525	3.52358	5.58177	4.67637	5.32709
CA_C0297	71.5659	59.89	68.2819	111.065	114.589	123.279	91.2041	94.783	103.581	70.2896	62.9743	73.1618	80.8914	96.553	92.1477
CA_C0298	39.975	38.1406	33.4531	47.0385	50.6057	45.5919	51.217	46.8666	45.097	22.8673	21.9696	19.6831	38.1383	31.952	36.3982
CA_C0299	396.35	451.888	473.621	380.718	342.999	353.882	423.106	439.709	480.525	405.491	422.061	363.29	537.668	563.373	471.99
CA_C0300	204.801	171.388	195.403	251.904	226.947	234.147	233.55	255.229	224.731	152.487	131.254	146.501	325.154	388.108	370.4
CA_C0301	212.043	241.755	253.382	425.666	395.661	383.493	292.301	303.771	331.968	207.596	231.711	241.18	460.302	549.422	524.354
CA_C0302	107.74	90.1623	102.796	115.495	124.254	111.944	115.959	126.723	111.58	79.2131	88.4148	92.0276	260.045	217.864	248.18
CA_C0303	11137.6	10626.6	9320.55	4281.03	3979.26	3856.89	4128.72	3972.82	4511.96	2254.93	2347.07	2020.25	3819.36	4001.95	3352.81
CA_C0304	18.7791	21.4104	22.4401	6.60669	7.33323	6.81631	16.2135	14.8363	14.2761	8.03858	6.91924	7.723	15.8921	15.167	13.3143
CA_C0305	31.6745	30.2211	26.5069	14.2942	13.2866	12.878	18.6621	20.3944	17.9574	13.5937	12.1789	14.1492	28.7733	27.4604	24.106
CA_C0306	14.9517	12.5123	14.2656	19.5123	18.9122	20.992	12.4516	12.9402	14.1413	12.2698	12.7712	10.9928	20.3393	24.2773	23.1696
CA_C0307	15.4609	14.7515	12.9385	16.5507	15.384	14.9109	14.4399	12.7144	13.2133	12.3448	12.8492	11.06	11.8975	13.553	14.201
CA_C0308	1107.64	1323.58	1262.85	473.688	426.758	440.298	990.206	1124.58	1029.06	411.183	477.7	458.947	1131.52	1185.62	993.303
CA_C0309	237.147	270.377	283.381	80.0719	88.8774	82.6125	239.047	210.483	218.742	88.8356	103.207	99.1551	245.022	205.277	233.842
CA_C0310	10259.8	8585.95	9789.03	5483.52	4940.24	5096.99	10305.1	11261.6	9915.98	2717.21	3032.85	3156.78	5242.64	5972.17	6257.68
CA_C0311	35.9907	41.0338	43.0073	18.7474	19.3422	20.8091	33.5721	38.1281	34.8895	12.3905	12.8968	11.1009	36.266	31.836	37.9998
CA_C0312	524.438	459.983	549.66	1073.56	967.2	997.888	389.75	375.034	425.928	3269.11	3140.77	2813.9	705.453	619.279	739.179
CA_C0313	721.711	633.012	756.421	1625.44	1464.4	1510.86	597.922	526.476	547.135	4236.29	4409.4	3795.41	774.867	924.892	882.692
CA_C0314	94.5597	90.2206	79.1324	138.688	124.947	128.912	71.3384	65.279	62.8141	69.1903	66.474	59.5558	104.992	110.012	92.1669
CA_C0315	131.447	137.769	115.292	155.72	160.661	172.845	116.913	112.498	127.765	126.433	113.275	131.6	156.006	136.949	163.464
CA_C0316	27.9047	24.4752	29.2468	34.0963	31.6928	30.7182	22.4828	23.365	25.5338	27.2419	30.4064	31.6489	27.4197	31.2353	32.7286
CA_C0317	4.43685	5.30183	5.05855	3.48208	3.59257	3.86501	3.44863	3.58396	3.91664	2.71153	2.60508	2.33396	3.91353	4.67124	4.4581
CA_C0318	7.65812	8.02643	6.71693	5.37486	4.84234	4.99599	5.65118	4.97591	5.17117	4.51879	3.88957	4.34139	5.31178	6.34021	6.05093
CA_C0319	10.5988	11.1086	9.29621	8.02096	7.22628	7.45556	7.17313	8.14658	7.45461	6.27782	6.03136	5.40366	5.61589	4.70495	5.35966
CA_C0320	12.5916	15.0464	14.356	7.36561	6.63586	6.84641	6.11209	5.8813	6.67943	9.97758	8.93918	10.3853	5.73822	6.5367	6.84921
CA_C0321	132.809	139.197	116.487	137.902	153.067	142.277	154.84	169.212	148.993	128.88	149.729	143.851	132.347	157.971	150.764
CA_C0322	224.739	268.553	256.23	125.013	138.761	128.979	202.656	230.157	210.608	104.163	116.262	121.013	179.795	157.832	188.391
CA_C0323	14.2293	12.4805	14.9136	5.99518	6.44983	5.81081	6.91704	6.09051	6.32951	18.0752	15.5583	17.3656	6.57975	7.49534	7.85368
CA_C0324	537.478	449.789	512.815	291.95	263.025	271.371	664.869	726.585	639.764	198.671	221.749	230.811	460.412	549.553	524.479
CA_C0325	178.199	212.94	203.169	127.841	137.536	123.91	162.978	156.824	178.106	566.7	658.376	632.53	190.84	167.528	199.963
CA_C0326	82.4683	94.024	98.546	99.5939	96.5311	107.147	118.449	108.388	104.295	438.874	489.855	509.871	103.739	118.175	123.825
CA_C0327	790.469	901.232	944.576	420.53	390.887	378.866	617.536	641.769	701.341	152.764	177.477	170.51	547.836	522.84	458.973
CA_C0328	120.197	143.63	137.04	116.558	125.397	112.973	96.9236	105.92	93.2638	267.487	278.417	239.649	164.927	172.812	144.78
CA_C0329	186.886	156.395	178.31	66.7716	64.7181	71.8352	138.57	151.432	133.338	58.8564	52.731	61.2614	94.7867	107.976	113.139
CA_C0330	128.198	153.191	146.161	84.8625	87.5551	94.1948	136.021	124.467	119.767	74.9963	67.1912	78.0608	68.3263	77.8341	81.5552
CA_C0331	63.9753	72.9397	76.4476	52.8199	47.5867	49.0966	74.1071	65.252	67.8125	64.4103	55.4414	61.8817	48.4904	42.567	50.8086
CA_C0332	5.72694	6.00237	5.02309	2.5566	2.63772	2.83775	4.49173	4.11021	3.95501	8.21589	8.55161	7.36083	3.78313	4.51559	4.30956
CA_C0333	128.389	107.442	122.498	109.655	121.714	113.135	117.978	122.608	133.988	77.1516	74.1228	66.4086	89.1865	78.292	93.4503
CA_C0334	108.099	129.173	123.246	107.238	99.6791	96.6136	114.37	100.704	104.656	65.8297	63.2454	56.6632	101.515	106.368	89.1142
CA_C0335	14.9733	15.6935	13.1331	12.1083	10.9086	11.2547	11.9307	11.4802	13.0382	11.52	11.9907	10.321	9.38065	10.686	11.1969
CA_C0336	4.99296	5.23308	4.37931	1.95123	2.0992	1.89122	2.78711	3.04582	2.68187	0.966467	0.831891	0.928526	2.2965	2.19172	1.92399
CA_C0337	6.93466	7.26817	6.08238	2.36403	2.624	2.43903	2.32259	2.53819	2.23489	1.20808	1.03986	1.16066	1.64379	1.44299	1.72237
CA_C0338	4.18527	3.99322	3.50245	0.877802	0.850806	0.94437	0.208974	0.228371	0.201083	0.835434	0.748488	0.869572	1.44638	1.38039	1.21177
CA_C0339	13.3887	11.2044	12.7744	3.22245	2.90319	2.99531	3.37683	2.97332	3.09	5.1081	5.93445	5.70147	3.74109	4.46542	4.26168
CA_C0341	4.66593	5.31974	5.57558	1.25808	1.13344	1.1694	0.71435	0.811292	0.742382	0.741973	0.664753	0.772291	1.4011	1.46808	1.22995
CA_C0342	3.62559	3.18	3.79996	0	0	0	0.368616	0.337306	0.32457	1.20814	1.34848	1.40358	0	0	0
CA_C0343	9.39535	8.24064	9.8472	2.0018	2.06531	2.22193	5.01496	4.589	4.41572	0	0	0	3.25837	3.71178	3.88923
CA_C0344	13.9912	11.7086	13.3492	3.10278	3.444	3.20123	0.977766	1.01613	1.11046	3.63952	4.0623	4.22829	1.91775	1.68349	2.00944
CA_C0345	18.2914	19.1711	16.0434	0	0	0	3.40093	3.86246	3.53438	1.17748	1.22559	1.05493	0.975937	1.11174	1.16489
CA_C0346	20.6689	19.7204	17.2968	1.435	1.33385	1.29283	1.27017	1.22221	1.38807	1.32134	1.26947	1.13735	5.02359	4.20873	4.79438
CA_C0347	3.00541	3.59133	3.42654	0	0	0	6.44175	7.31595	6.69453	0	0	0	5.54562	6.31731	6.61932
CA_C0348	17.6519	15.4824	18.5008	15.0284	13.969	13.5394	7.88274	7.58509	8.61445	14.2796	14.8631	12.7935	14.6141	13.9473	12.2436
CA_C0349	17.4436	14.5977	16.6432	13.4147	14.432	13.0021	20.3055	17.8792	18.5807	6.04042	5.19932	5.80329	12.5059	14.2462	14.9272
CA_C0350	33.9181	28.3844	32.3617	21.0481	21.716	23.3628	24.2446	26.4951	23.3292	15.6791	14.0473	16.3197	26.2429	23.0373	27.4976
CA_C0351	45.0236	53.8012	51.3324	45.6502	47.0986	50.6703	44.3829	42.707	48.5027	22.8796	20.4985	23.8145	29.7997	35.5693	33.9464
CA_C0352	11.3035	12.8874	13.5072	10.5657	9.51887	9.82089	17.2956	15.2289	15.8265	8.98045	7.72996	8.62789	6.55519	7.46736	7.82436
CA_C0353	49.5989	47.323	41.5069	50.2617	48.716	54.0733	40.3731	44.1206	38.8486	26.5596	25.517	22.8613	54.1597	56.7489	47.5438
CA_C0354	17.2794	15.1557	18.1104	22.0136	24.4345	22.7121	16.2184	18.4193	16.8548	27.1128	30.2623	31.4989	16.7496	17.5503	14.7035
CA_C0355	42.3647	35.4529	40.4207	52.9802	56.9979	51.3509	40.0128	38.5019	43.7269	27.3454	28.4628	24.4995	32.7528	39.0941	37.3104
CA_C0356	6.35137	5.57078	6.65683	1.9332	1.99454	2.14579	5.81173	5.11728	5.31809	3.55651	3.06128	3.41689	3.58459	3.75596	3.14671
CA_C0357	3.39987	3.56338	2.98202	1.60809	1.49474	1.44877	1.20984	1.06527	1.10707	2.68712	2.79693	2.40747	2.18927	2.08938	1.83415
CA_C0358	6.0596	6.90869	7.24095	2.40779	2.16924	2.23807	0.585927	0.665442	0.60892	2.99886	3.48399	3.34721	0.903118	0.756625	0.861912
CA_C0359	4.23414	4.82744	5.05961	0.457132	0.507403	0.471636	0	0	0	1.40755	1.57106	1.63525	0	0	0
CA_C0360	98.043	93.5441	82.0474	54.0708	55.7864	60.017	104.764	114.488	100.808	31.8596	35.5606	37.0136	75.4913	63.2461	72.0469
CA_C0361	23.4344	24.5614	20.5542	7.29135	7.52269	8.09318	13.7042	13.1867	14.9763	6.97226	7.78218	8.10018	7.05381	7.39103	6.19215
CA_C0362	6.26127	7.13862	7.48194	6.07764	5.64923	5.4755	3.58636	3.45094	3.91926	2.1409	2.38959	2.48723	3.46601	3.94832	4.13708
CA_C0363	15.5812	18.6189	17.7645	11.6189	11.9876	12.8967	12.3157	13.987	12.799	8.98265	10.0261	10.4358	13.6813	13.057	11.4621
CA_C0364	23.25	19.4567	22.1831	9.45277	10.4923	9.7527	11.6949	12.7804	11.2533	7.5631	6.77598	7.87214	7.69325	9.18276	8.76378
CA_C0365	29.642	35.4208	33.7955	22.3787	20.1616	20.8013	30.3618	26.7339	27.7829	16.8155	19.5358	18.7689	15.779	13.8515	16.5333
CA_C0366	6.10801	5.35733	6.40177	1.82463	1.69602	1.64386	1.61505	1.76496	1.55407	4.3385	5.04035	4.84248	0.798452	0.762021	0.668937
CA_C0367	9.75392	11.6555	11.1207	9.35098	8.69183	8.42453	7.24227	6.96881	7.91452	19.3226	21.5671	22.4484	6.97884	8.33003	7.94996
CA_C0368	16.294	14.2915	17.0777	6.75042	7.49277	6.96461	6.63211	6.38169	7.24773	6.78699	7.88493	7.57538	8.58295	7.53451	8.99328
CA_C0369	55.0717	57.7203	48.3033	24.7055	22.2578	22.964	29.7332	33.7683	30.9	19.287	16.6013	18.5298	36.3364	31.8977	38.0735
CA_C0370	8.63212	7.2238	8.23602	5.19366	5.58752	5.03394	6.24215	5.49627	5.71195	4.98992	5.56956	5.79715	3.23138	3.85702	3.68104
CA_C0371	52.4324	43.8781	50.0265	57.4489	63.7666	59.2717	47.9225	52.3709	46.113	42.5935	47.5413	49.484	37.3456	42.5423	44.5762
CA_C0372	15.2513	18.2247	17.3884	12.885	11.6084	11.9768	11.6476	12.7288	11.2078	9.56054	10.6711	11.1072	7.03549	8.39765	8.01449
CA_C0373	14.3592	17.1586	16.3712	7.6997	7.46291	8.2836	10.4514	9.56362	9.2025	5.4236	6.05362	6.30099	7.39416	8.82576	8.42308
CA_C0374	6.78899	7.74028	8.11254	6.61151	7.11289	6.40818	9.4438	9.08721	10.3204	5.39372	5.18198	4.64267	9.3377	7.82306	8.91166
CA_C0375	68.2356	71.5173	59.8493	28.676	30.8506	27.7941	74.1452	65.2855	67.8473	29.0627	25.0158	27.9218	49.6388	47.374	41.587
CA_C0376	11.2275	9.84766	11.7675	1.24952	1.12573	1.16144	2.12847	2.41732	2.21199	0.495173	0.575278	0.552694	2.9776	3.39195	3.55411
CA_C0377	7.45582	8.90937	8.50055	1.90647	1.96696	2.11613	2.86569	2.62228	2.52327	2.72793	2.34808	2.62084	0.620642	0.740806	0.707006
CA_C0378	15.1198	13.2616	15.847	4.89311	4.40833	4.5482	2.91267	2.56463	2.66527	4.15898	3.9957	3.57986	2.20786	2.63533	2.51509
CA_C0379	25.0543	21.975	26.2592	16.9159	18.1987	16.3957	22.4767	21.628	24.5631	12.4113	14.4191	13.853	20.7915	24.817	23.6847
CA_C0380	54.4104	57.0272	47.7233	51.2206	52.8457	56.8533	77.7176	84.9316	74.783	62.5726	53.8596	60.1161	64.873	77.4333	73.9003
CA_C0381	131.048	114.942	137.35	77.2217	83.0778	74.8469	103.374	107.43	117.402	97.7139	93.8779	84.1077	90.8966	108.495	103.545
CA_C0382	161.268	141.448	169.024	105.066	101.835	113.034	175.098	154.175	160.225	77.9853	81.1719	69.8691	97.6716	93.2152	81.8286
CA_C0383	9.07339	9.50976	7.95825	0	0	0	2.49074	2.19312	2.27918	1.36057	1.58067	1.51862	0	0	0
CA_C0384	3.30692	3.95163	3.7703	0	0	0	0	0	0	0.706703	0.821028	0.788796	0.744759	0.653783	0.780364
CA_C0385	8.05601	8.44345	7.06591	0.528134	0.586212	0.544891	0.756055	0.691836	0.665713	0.691455	0.71971	0.619493	1.14249	1.00293	1.19711
CA_C0386	9.70164	8.11883	9.25646	3.02851	3.25818	2.93538	5.89695	6.69721	6.12835	4.68054	5.43772	5.22424	4.63374	4.42231	3.88211
CA_C0387	11.4832	10.0719	12.0355	3.67166	3.55875	3.95011	2.62228	2.86569	2.52327	5.24168	4.69616	5.45586	3.29936	2.89633	3.4571
CA_C0388	4.05492	4.84545	4.62311	7.55394	6.80553	7.02146	4.2229	4.61488	4.06344	3.29477	2.83599	3.16543	2.62362	3.13159	2.98871
CA_C0389	1.8318	1.91989	1.60667	0	0	0	22.1381	23.0068	25.1424	1.3734	1.59558	1.53294	1.51656	1.44736	1.27056
CA_C0390	64.4885	53.9673	61.5293	475.833	511.918	461.2	1544.74	1688.12	1486.41	82.0901	73.5467	85.4445	532.37	508.08	446.016
CA_C0391	113.33	108.129	94.8401	799.687	860.331	775.094	2536.14	2440.38	2771.56	184.792	159.061	177.538	824.939	724.169	864.377
CA_C0392	105.389	110.457	92.4362	326.863	351.65	316.811	168.322	148.209	154.025	107.933	103.696	92.9036	93.5975	89.327	78.4153
CA_C0393	310.867	260.15	296.602	266.738	286.967	258.535	219.902	201.224	193.626	347.592	361.795	311.416	233.243	244.394	204.752
CA_C0394	151.414	144.467	126.711	125.394	134.904	121.538	71.9559	69.2389	78.6352	214.192	239.073	248.842	102.459	122.297	116.717
CA_C0395	55.9162	58.6054	49.044	26.2042	25.3983	28.1914	21.5356	22.3807	24.4581	46.9913	54.5932	52.4499	25.7851	30.7775	29.3732
CA_C0396	19.1493	21.8326	22.8826	11.4251	10.6197	10.2931	9.73088	10.1127	11.0514	21.9416	24.4904	25.4912	14.2295	11.9214	13.5803
CA_C0397	53.977	64.5001	61.5404	36.8521	35.7188	39.6468	21.3719	24.2723	22.2106	94.2702	90.5693	81.1434	33.4858	38.1455	39.9691
CA_C0398	10.0747	9.6124	8.43102	17.7494	17.2036	19.0954	9.29362	9.65831	10.5548	11.2618	10.0898	11.722	5.57072	5.31655	4.66711
CA_C0399	22.8436	20.0361	23.9422	19.2827	20.745	18.6897	11.7792	13.3777	12.2414	13.3817	11.989	13.9285	13.5371	14.1843	11.8835
CA_C0400	82.3726	68.9336	78.5928	60.9759	65.6	59.1007	50.7637	46.4519	44.6979	95.64	82.3225	91.8854	46.8869	44.7476	39.2815
CA_C0401	20.2261	17.7403	21.1988	0	0	0	3.25922	3.70152	3.38712	1.69263	1.76179	1.51647	4.20873	5.02359	4.79438
CA_C0402	6.55025	7.82726	7.4681	0	0	0	2.40505	2.31424	2.6283	0.480746	0.430713	0.50039	1.59384	1.90243	1.81562
CA_C0403	16.3259	19.5088	18.6136	14.0118	15.0744	13.5809	14.0157	13.4864	15.3166	19.6785	21.9644	22.8619	13.0821	12.4852	10.9601
CA_C0404	33.8666	32.3126	28.3413	25.4025	22.8858	23.6119	19.5197	21.3316	18.7826	25.5592	22.8991	26.6036	17.9095	21.377	20.4016
CA_C0405	3.38669	3.54957	2.97046	9.9263	10.6791	9.62104	6.61669	7.23088	6.36685	15.2352	17.005	17.6998	12.4877	10.9623	13.0847
CA_C0406	18.8944	15.8118	18.0274	15.0438	16.6982	15.5211	10.8253	9.5318	9.90584	24.5152	21.9638	25.517	16.6181	14.5881	17.4125
CA_C0407	23.9084	27.2585	28.5695	20.4874	19.0432	18.4576	11.881	12.9838	11.4323	14.8381	16.5617	17.2384	16.0755	13.4679	15.342
CA_C0408	35.269	36.9652	30.9344	16.7652	18.6089	17.2972	17.709	15.593	16.2048	23.3882	24.3439	20.9541	27.6182	26.3581	23.1384
CA_C0409	12.0216	13.7062	14.3653	5.40235	4.86711	5.02154	1.8405	1.91272	2.09027	9.41994	10.5142	10.9438	3.60989	3.78247	3.16893
CA_C0410	49.1997	58.7914	56.0937	26.5315	23.9029	24.6613	48.3665	44.2583	42.5871	34.7777	40.4037	38.8175	50.2878	52.6919	44.1449
CA_C0411	26.9793	32.239	30.7597	16.3675	14.7459	15.2138	16.2638	18.471	16.902	37.8075	39.3524	33.8728	29.6208	26.0024	31.0368
CA_C0412	39.705	41.6146	34.8252	18.0193	17.4651	19.3857	22.3067	24.3773	21.4644	16.5064	14.7886	17.1809	26.5097	22.2097	25.3002
CA_C0413	30.9254	25.8799	29.5063	21.76	21.0908	23.4102	23.5155	20.7056	21.5181	25.4889	22.8362	26.5305	16.5048	19.7004	18.8015
CA_C0414	78.1051	65.3623	74.5211	50.1	55.6095	51.6896	54.4424	52.3867	59.496	86.7121	77.6877	90.2553	74.8334	65.6922	78.4111
CA_C0415	58.4289	61.2389	51.2479	59.6416	61.534	66.2004	67.6946	59.6057	61.9447	107.401	103.184	92.4455	115.876	97.0801	110.589
CA_C0416	152.452	159.784	133.716	139.145	143.56	154.447	129.885	147.511	134.981	155.428	173.483	180.572	269.915	257.6	226.133
CA_C0417	74.747	78.3419	65.5605	42.3054	41.0043	45.5136	41.0051	44.8113	39.4568	31.4316	27.0549	30.1976	30.9882	36.9879	35.3002
CA_C0418	329.647	275.865	314.52	230.235	207.424	214.006	247.268	217.722	226.266	197.909	220.899	229.926	251.36	286.337	300.027
CA_C0419	28.969	30.3622	25.4086	28.0251	31.1071	28.9144	26.9853	23.7608	24.6932	14.0885	16.3676	15.725	18.5589	19.4462	16.2919
CA_C0420	89.725	78.6976	94.0402	70.7928	78.5779	73.039	76.9702	67.773	70.4324	75.1555	87.3135	83.8858	69.5276	79.2025	82.989
CA_C0421	77.2429	92.3018	88.0664	91.3315	94.2294	101.375	54.7122	62.137	56.8591	37.2932	33.412	38.8171	84.3305	80.4828	70.6515
CA_C0422	27.3815	32.7196	31.2182	14.1774	13.7414	15.2526	18.5188	19.2455	21.032	23.6067	20.3196	22.68	16.1891	13.5631	15.4505
CA_C0423	5.02291	4.20343	4.79242	0.271867	0.292484	0.263506	0.776663	0.747337	0.848756	1.4231	1.48125	1.27499	0.4886	0.511958	0.428915
CA_C0424	5.10383	6.09885	5.81899	0	0	0	1.28219	1.23377	1.40121	0.800308	0.688869	0.76889	0.637284	0.725964	0.76067
CA_C0425	14.9212	12.4868	14.2365	7.85596	7.3022	7.07763	9.71792	10.0993	11.0367	7.2807	7.57821	6.52297	8.34878	6.99455	7.96786
CA_C0426	119.359	99.8857	113.882	93.6203	96.5908	103.916	98.1678	94.461	107.28	91.296	78.5834	87.7119	114.308	109.093	95.7668
CA_C0427	8.67415	8.27612	7.25897	1.08513	1.11956	1.20446	2.8211	2.9318	3.20394	1.66359	1.43194	1.59828	1.00603	0.883143	1.05413
CA_C0428	4.25191	3.72934	4.4564	1.00555	0.905922	0.934666	0.285479	0.324221	0.296682	0.796976	0.925904	0.889555	1.76009	1.47459	1.67978
CA_C0429	6.93466	6.08238	7.26817	6.27944	6.47869	6.97	6.53229	7.13865	6.28564	3.80841	3.96403	3.41205	2.70561	3.0821	3.22945
CA_C0430	11.8035	11.2619	9.87778	6.8293	7.3472	6.61927	7.10692	6.50326	6.2577	0.676527	0.649968	0.582324	4.04038	4.60261	4.82265
CA_C0431	6.62101	5.5408	6.31719	0	0	0	1.11357	1.07152	1.21694	1.73766	1.49569	1.66944	1.15308	1.37633	1.31353
CA_C0432	39.9256	41.8458	35.0187	62.4229	69.2875	64.4035	51.5146	45.3591	47.139	38.2798	36.777	32.9495	41.0785	43.0424	36.0606
CA_C0433	446.329	467.794	391.474	564.753	508.8	524.944	489.325	508.527	555.73	560.966	538.944	482.854	577.719	689.573	658.111
CA_C0434	237.427	226.532	198.691	237.615	245.154	263.745	247.701	281.316	257.421	285.681	274.466	245.901	226.706	216.362	189.932
CA_C0435	1.67388	1.46816	1.75439	4.2797	4.41549	4.75034	0	0	0	5.60317	5.02003	5.83213	3.48309	4.15746	3.96777
CA_C0436	24.2713	21.2883	25.4386	44.0584	39.6933	40.9527	31.2128	28.5616	27.4832	18.9354	21.9986	21.1349	27.4261	22.9774	26.1747
CA_C0437	129.999	155.343	148.215	273.792	254.493	246.666	194.382	177.871	171.155	160.327	166.878	143.641	153.572	174.942	183.306
CA_C0438	520.078	496.213	435.228	678.714	657.841	730.184	684.448	747.981	658.604	547.068	525.591	470.891	907.263	950.637	796.437
CA_C0439	51.6081	58.8395	61.6693	171.595	166.318	184.608	166.905	152.728	146.961	735.992	855.055	821.487	129.4	135.586	113.593
CA_C0440	4.66593	5.31974	5.57558	0	0	0	0	0	0	0.556479	0.579218	0.498565	0	0	0
CA_C0441	201.748	230.017	241.08	303.914	337.335	313.557	300.677	275.138	264.749	111.237	95.7474	106.87	189.846	226.603	216.264
CA_C0442	20.3509	17.0307	19.417	14.131	14.5794	15.685	21.0077	22.9577	20.2145	11.8674	12.3523	10.6323	18.243	17.4106	15.2838
CA_C0443	9.81841	9.36787	8.21655	4.02807	3.62899	3.74413	4.98731	4.39137	4.56369	2.28059	2.37378	2.04324	3.94837	3.76822	3.30791
CA_C0444	50.8772	48.5426	42.5767	60.6907	62.6163	67.3648	36.7521	33.6304	32.3606	43.9699	51.0829	49.0775	39.31	44.78	46.9209
CA_C0445	15.7332	16.4898	13.7995	2.90403	2.69933	2.61631	10.8851	9.58443	9.96053	2.87709	3.2113	3.34253	7.27685	7.62474	6.38795
CA_C0446	18.188	17.3534	15.2206	5.32405	4.79657	4.94877	3.77881	3.92709	4.29162	1.40658	1.56997	1.63412	3.7058	3.25312	3.88297
CA_C0447	315.974	301.475	264.423	299.688	269.997	278.563	213.05	221.41	241.963	114.609	110.11	98.6502	160.486	168.158	140.882
CA_C0448	337.97	282.831	322.462	338.152	304.65	314.316	274.174	311.381	284.932	192.614	172.568	200.484	305.79	256.188	291.838
CA_C0449	13.0171	15.5548	14.8411	2.63506	2.71867	2.92484	3.10665	3.39502	2.98935	6.72738	6.02723	7.00227	6.00481	7.16742	6.8404
CA_C0450	41.9514	35.1071	40.0264	42.4592	43.8063	47.1284	49.2023	53.7694	47.3445	18.8361	21.0242	21.8833	44.4111	38.9861	46.5343
CA_C0451	34.6502	33.0602	28.997	35.4586	32.9591	31.9455	32.5947	28.6999	29.8261	23.9646	21.4706	24.9439	30.5209	36.4301	34.7679
CA_C0452	68.6767	78.2999	82.0656	71.0411	76.4284	68.8563	94.1665	102.907	90.6108	65.7341	58.8929	68.4202	79.8958	76.2504	66.9361
CA_C0453	28.3844	33.9181	32.3617	29.0021	26.9577	26.1287	29.2225	25.7307	26.7404	14.0473	16.3197	15.6791	29.6074	25.9907	31.0229
CA_C0454	15.1293	17.2492	18.0788	8.74094	9.01828	9.70218	12.6909	11.1745	11.613	5.33039	5.94959	6.1927	14.1817	12.4493	14.8597
CA_C0455	27.2927	31.1171	32.6136	12.7294	13.1333	14.1292	13.0369	14.8061	13.5485	11.1985	12.4994	13.0101	15.7354	16.4877	13.8133
CA_C0456	815.394	974.36	929.65	1078.16	971.338	1002.16	616.527	640.72	700.194	1788.04	1995.74	2077.29	883.948	740.565	843.617
CA_C0457	322.043	367.168	384.827	399.132	429.401	386.858	308.724	320.839	350.621	361.629	420.131	403.637	313.774	374.525	357.437
CA_C0458	63.2863	52.9612	60.3823	60.1385	62.0467	66.752	38.9199	44.2016	40.4471	35.1525	40.8391	39.2359	45.2777	39.7468	47.4423
CA_C0459	30.102	34.3199	35.9705	32.9044	29.6444	30.585	29.3838	32.1113	28.2743	28.5913	25.6157	29.7597	29.6824	31.1015	26.0566
CA_C0460	169.025	177.154	148.251	76.0322	84.3935	78.4446	139.457	122.793	127.612	85.3277	81.9779	73.4462	72.9092	76.3948	64.003
CA_C0461	105.115	110.17	92.1961	36.5855	39.36	35.4604	58.2249	66.1264	60.5097	32.3762	33.6992	29.0067	35.4419	40.3738	42.3039
CA_C0462	154.799	147.696	129.544	75.0372	67.6029	69.7478	100.374	104.313	113.996	57.2837	63.938	66.5506	76.5179	80.176	67.1709
CA_C0463	3.49872	3.33817	2.92791	2.36837	2.20142	2.13372	4.03434	4.19265	4.58182	1.21155	1.04284	1.16398	1.73655	1.9782	2.07277
CA_C0464	441.993	463.25	387.672	304.522	283.056	274.351	318.72	280.636	291.648	357.55	343.514	307.763	242.543	231.476	203.2
CA_C0465	90.9592	108.692	103.705	89.2465	96.0145	86.5019	99.1501	108.354	95.4063	84.8862	81.5538	73.0662	86.7711	72.6962	82.8121
CA_C0466	3.44274	3.01962	3.60831	2.34726	2.42174	2.60539	2.52018	2.30612	2.21904	2.58122	2.99879	2.88106	2.72022	2.38793	2.85027
CA_C0467	13.1904	12.5851	11.0384	8.22045	8.84385	7.96764	7.52692	7.24271	8.2256	7.82369	7.00945	8.14338	5.65619	4.73872	5.39812
CA_C0468	12.3939	12.9899	10.8706	5.44891	5.86212	5.28134	7.56055	6.91836	6.65713	10.0759	9.68037	8.6729	5.87567	5.15793	6.15657
CA_C0469	10.6187	9.31364	11.1294	6.69666	6.22462	6.03319	7.86573	6.92584	7.19762	2.96209	3.08313	2.65382	3.19626	3.34906	2.80582
CA_C0470	3.42571	4.09357	3.90573	0	0	0	4.04593	4.59499	4.2047	0.418336	0.466931	0.486011	1.16103	1.38582	1.32259
CA_C0471	160.944	183.496	192.321	116.53	120.228	129.345	178.138	156.852	163.007	81.5558	91.0296	94.7492	118.109	134.544	140.976
CA_C0472	120.829	126.64	105.979	102.378	99.2291	110.141	118.771	108.682	104.578	142.033	127.251	147.837	153.837	161.192	135.045
CA_C0473	161.584	154.17	135.222	99.5495	102.708	110.497	127.344	139.164	122.535	205.91	197.826	177.238	162.639	142.772	170.414
CA_C0474	45.7218	38.2623	43.6238	38.9168	36.1736	35.0611	41.1862	39.6311	45.0093	38.3361	34.3464	39.9026	47.1881	49.4441	41.4239
CA_C0475	33.8678	40.4705	38.6134	39.9191	35.9641	37.1052	46.4189	44.6661	50.7276	18.1976	20.3115	21.1415	36.922	44.0706	42.0598
CA_C0476	394.038	412.989	345.61	276.971	268.453	297.975	283.623	272.914	309.95	378.221	393.676	338.858	327.472	343.127	287.47
CA_C0477	56.2425	49.3302	58.9474	30.8139	34.2025	31.7916	47.5837	41.8978	43.542	37.3545	33.4669	38.8809	39.9394	45.4971	47.6722
CA_C0478	146.979	122.999	140.234	125.031	128.998	138.78	155.356	169.776	149.49	107.117	92.2012	102.912	96.5202	115.208	109.951
CA_C0479	168.165	160.448	140.729	163.361	151.846	147.176	183.084	176.171	200.079	102.744	119.365	114.679	134.977	153.76	161.111
CA_C0480	54.3867	62.0075	64.9897	101.274	98.1592	108.954	125.104	110.155	114.478	22.1581	25.7427	24.7321	77.9764	74.4187	65.3281
CA_C0481	37.6624	35.9341	31.5178	9.97787	9.67102	10.7345	20.8251	21.6423	23.6513	8.78607	8.44114	7.56264	14.6141	12.2436	13.9473
CA_C0482	652.306	743.71	779.477	1247.07	1208.72	1341.64	801.404	875.794	771.144	797.131	714.17	829.703	753.352	789.368	661.326
CA_C0483	168.059	160.347	140.64	57.8287	62.2142	56.0503	132.108	120.887	116.323	58.4672	67.9255	65.2589	67.1224	80.1182	76.4627
CA_C0484	159.496	181.846	190.591	74.4484	76.8106	82.6355	133.976	128.917	146.412	54.3091	63.0948	60.6178	108.841	91.186	103.875
CA_C0485	8.99507	10.7487	10.2555	6.61287	6.40951	7.11436	5.50854	6.25609	5.7247	4.57724	4.10087	4.76428	3.55667	4.24529	4.05159
CA_C0486	137.814	144.442	120.876	292.544	271.923	263.56	170.512	164.074	186.34	131.975	137.368	118.24	148.147	176.83	168.762
CA_C0487	62.5238	52.3231	59.6548	23.6557	22.9282	25.4496	34.2502	30.1576	31.341	12.7253	13.2453	11.4009	21.3049	17.8491	20.3328
CA_C0488	269.56	257.191	225.582	98.8451	106.341	95.8053	160.442	154.384	175.335	61.5699	59.1528	52.9965	151.589	127	144.673
CA_C0489	32.6989	37.2807	39.0737	13.2385	14.6944	13.6586	17.7673	16.2582	15.6443	14.2993	12.8111	14.8836	25.7208	24.5472	21.5487
CA_C0490	27.0217	28.3213	23.7007	24.4663	22.0423	22.7417	38.8549	35.5546	34.2121	24.6011	27.4589	28.5809	34.3562	28.7834	32.7886
CA_C0491	37.5518	39.3578	32.9367	36.8226	33.1744	34.227	52.38	46.121	47.9309	29.1194	25.0646	27.9762	43.9801	36.8462	41.9735
CA_C0492	149.265	130.92	156.444	109.41	117.707	106.045	123.722	135.206	119.05	108.538	97.242	112.973	130.329	155.563	148.465
CA_C0493	179.857	205.059	214.921	80.4211	82.9728	89.265	101.803	111.253	97.9594	59.9854	53.7425	62.4365	111.839	98.1775	117.186
CA_C0494	194.537	221.796	232.463	159.787	143.956	148.523	169.851	185.618	163.438	122.501	136.731	142.318	329.292	345.035	289.068
CA_C0495	21.69	24.7293	25.9186	12.0801	11.7086	12.9962	18.022	19.6949	17.3415	8.37681	8.04795	7.21037	23.8858	20.0113	22.7959
CA_C0496	26.5288	25.3115	22.2007	14.7752	16.4	15.244	17.0411	17.7098	19.3537	13.2889	11.4385	12.7672	23.2521	19.4804	22.1912
CA_C0497	174.025	198.41	207.952	151.195	140.537	136.215	188.14	181.036	205.604	96.7522	92.9539	83.2799	230.252	219.746	192.903
CA_C0498	193.146	230.801	220.21	159.18	164.231	176.685	190.845	208.56	183.639	148.473	165.72	172.492	279.154	245.054	292.5
CA_C0499	316.248	277.381	331.457	171.155	184.135	165.891	228.275	237.232	259.253	94.5189	98.3811	84.6819	213.279	203.548	178.683
CA_C0500	330.526	315.36	276.601	182.41	202.47	188.198	244.62	235.383	267.326	147.363	132.027	153.385	206.044	245.937	234.715
CA_C0501	10.9442	11.4705	9.5991	2.00378	1.86254	1.80526	2.90738	2.55997	2.66043	2.65896	2.38223	2.76761	3.06841	2.69359	3.2151
CA_C0502	170.591	149.625	178.795	176.748	171.312	190.151	210.036	238.54	218.279	577.522	670.949	644.608	219.562	183.947	209.544
CA_C0503	114.095	108.859	95.4804	97.4446	104.834	94.4479	123.656	128.509	140.437	214.697	192.353	223.47	116.126	121.678	101.941
CA_C0504	256.524	306.535	292.469	125.146	138.908	129.116	236.759	227.82	258.736	146.933	141.165	126.473	167.087	190.337	199.437
CA_C0505	201.676	211.375	176.89	133.087	147.723	137.31	183.752	190.962	208.688	178.981	199.772	207.935	218.461	228.905	191.775
CA_C0506	319.633	364.421	381.948	288.45	259.872	268.117	346.085	359.665	393.051	327.339	293.272	340.715	319.968	364.492	381.918
CA_C0507	74.1291	77.6943	65.0185	39.9497	38.7211	42.9793	70.0189	64.0715	61.6522	27.2516	31.6601	30.4172	44.968	39.475	47.1178
CA_C0508	52.2656	59.5892	62.455	44.4482	41.3151	40.0445	64.3069	73.0338	66.8304	31.8995	28.5796	33.203	51.2602	61.1848	58.3931
CA_C0509	100.924	96.2927	84.4582	85.8422	79.7913	77.3374	98.5443	94.8234	107.692	64.5462	55.5584	62.0123	103.95	91.2521	108.92
CA_C0510	220.135	184.221	210.034	221.196	199.281	205.604	258.961	236.965	228.018	132.022	153.379	147.358	223.585	254.698	266.874
CA_C0511	295.205	258.924	309.402	212.602	235.982	219.348	276.447	243.414	252.966	286.151	256.37	297.844	267.989	305.28	319.875
CA_C0512	279.574	334.079	318.749	199.164	205.483	221.066	273.255	310.338	283.978	237.447	247.149	212.735	224.366	255.587	267.806
CA_C0513	245.284	279.654	293.104	208.674	215.295	231.622	258.129	227.285	236.203	186.417	179.099	160.459	259.078	271.464	227.43
CA_C0514	122.151	145.965	139.267	90.4686	97.3292	87.6864	105.024	101.058	114.773	56.3917	65.5143	62.9423	113.743	119.18	99.8485
CA_C0515	75.6243	66.3299	79.2613	29.9688	27.8563	26.9997	35.4054	40.2102	36.7948	22.2542	19.1554	21.3805	43.9961	36.8596	41.9887
CA_C0516	214.706	256.564	244.791	184.254	204.517	190.101	245.289	215.979	224.454	160.197	166.742	143.524	286.218	299.902	251.255
CA_C0517	534.337	609.21	638.509	845.392	909.502	819.394	630.659	655.407	716.244	522.767	544.129	468.361	676.678	645.804	566.916
CA_C0518	1978.57	2073.73	1735.4	2612.45	2899.74	2695.34	1975.33	2158.69	1900.74	1463.85	1406.38	1260.01	1884.74	1974.84	1654.51
CA_C0519	229.606	192.146	219.07	183.464	165.287	170.532	155.522	161.625	176.628	126.351	121.391	108.757	144.576	151.488	126.915
CA_C0521	28.6171	34.1962	32.627	19.5724	17.6333	18.1928	11.3274	10.8997	12.3789	17.9807	16.1094	18.7154	18.2148	21.7414	20.7495
CA_C0522	169.717	177.879	148.858	141.531	157.095	146.021	121.631	117.038	132.921	145.606	125.331	139.89	204.551	244.154	233.014
CA_C0523	35.3161	33.6955	29.5543	15.9738	16.4807	17.7305	31.7961	29.0954	27.9968	19.4447	16.7371	18.6813	20.4502	23.2959	24.4096
CA_C0524	175.96	167.885	147.252	152.475	157.312	169.242	148.737	162.544	143.121	185.011	159.249	177.748	224.285	187.904	214.051
CA_C0525	175.141	167.104	146.567	164.783	159.715	177.279	154.452	168.789	148.62	147.787	164.954	171.694	225.481	197.938	236.261
CA_C0526	144.152	137.537	120.634	169.582	152.78	157.628	144.092	163.646	149.746	143.962	149.845	128.98	148.561	169.233	177.324
CA_C0527	155.576	130.194	148.437	175.441	194.735	181.008	147.208	167.185	152.985	154.258	172.178	179.213	201.453	211.084	176.845
CA_C0528	42.7245	40.764	35.754	75.2603	67.8039	69.9553	90.6895	99.1076	87.2651	41.4891	46.3086	48.2008	82.0916	97.9855	93.5148
CA_C0529	34.9919	30.6913	36.6747	15.5771	14.4791	14.0338	16.3731	17.8929	15.7548	14.941	14.3544	12.8605	9.65666	9.21606	8.09028
CA_C0530	9.70852	10.1754	8.51533	9.18399	8.27409	8.53662	10.6604	9.75489	9.38655	5.95804	6.2015	5.33797	4.09121	3.59145	4.2868
CA_C0531	14.5223	16.5572	17.3535	44.8521	40.4084	41.6905	30.6215	34.7771	31.8231	40.6441	39.0485	34.9846	48.1668	50.4696	42.283
CA_C0532	5.83971	6.12057	5.122	0	0	0	0.152802	0.166986	0.147032	0.610872	0.635834	0.547297	0.453256	0.379735	0.432576
CA_C0533	7.51353	8.56634	8.97833	2.43356	2.51077	2.70117	2.00988	1.76971	1.83916	3.29369	3.82651	3.67629	1.73552	1.8185	1.52352
CA_C0534	10.1872	9.7197	8.52513	4.18941	4.65012	4.32234	2.61038	2.71281	2.96462	3.11405	2.68043	2.9918	2.24724	2.55995	2.68233
CA_C0535	35.179	33.5648	29.4396	15.3794	17.0706	15.8673	13.6669	14.2032	15.5216	7.8473	9.11677	8.75886	16.2717	18.5359	19.4221
CA_C0536	15.7332	13.7995	16.4898	14.1715	15.2462	13.7356	17.3506	16.6955	18.9611	6.68505	6.42261	5.75418	18.7442	17.8889	15.7037
CA_C0537	872.24	994.461	1042.29	1539.45	1430.93	1386.93	1481.5	1539.64	1682.55	1468.54	1639.13	1706.11	1371.56	1437.13	1204.02
CA_C0538	45.3304	37.9348	43.2504	40.7575	43.8484	39.5041	49.9663	54.6044	48.0796	36.3469	32.5641	37.8321	32.3323	27.0878	30.8571
CA_C0539	14.2778	11.9484	13.6226	7.07857	6.37726	6.57961	9.42984	10.7095	9.79988	54.377	63.1737	60.6937	8.11802	9.68978	9.24767
CA_C0540	14.2076	14.8909	12.4615	6.56663	7.06461	6.36469	9.45596	9.09891	10.3337	46.4329	53.9445	51.8267	9.50053	7.95947	9.06705
CA_C0541	13.8942	11.6274	13.2566	5.48538	5.31669	5.90136	5.65455	6.42191	5.87644	6.45282	6.19949	5.55429	7.30189	8.31797	8.71563
CA_C0542	72.076	60.3169	68.7687	39.2744	38.0666	42.2528	41.0252	37.5405	36.123	38.7594	33.3623	37.2378	36.0024	34.3598	30.1626
CA_C0543	11.5498	12.1053	10.1303	4.70767	4.85704	5.22538	4.74816	4.18079	4.34485	2.63552	3.06187	2.94167	2.91022	2.43816	2.77744
CA_C0544	31.5383	35.9575	37.6868	14.3009	15.8736	14.7547	19.57	18.8311	21.3866	2.08805	1.79729	2.00607	44.5108	46.6388	39.0736
CA_C0545	119.091	104.455	124.819	36.736	33.0964	34.1465	36.5033	37.9357	41.457	18.4402	21.4234	20.5823	27.8642	26.5929	23.3444
CA_C0546	23.2898	26.5532	27.8303	4.95031	5.10738	5.4947	14.0397	15.945	14.5907	5.0595	4.86087	4.35498	9.17899	9.61782	8.05774
CA_C0547	108.007	113.202	94.733	116.522	104.978	108.308	103.138	99.2433	112.711	57.38	51.4082	59.7247	97.6425	116.547	111.23
CA_C0548	346.667	330.759	290.108	249.551	224.827	231.961	298.859	310.587	339.417	273.435	244.977	284.608	411.311	344.593	392.544
CA_C0549	238.87	227.909	199.899	114.637	106.556	103.279	156.816	150.895	171.373	78.5683	75.4839	67.628	143.276	171.016	163.213
CA_C0550	48.2032	42.2789	50.5214	24.4756	26.3317	23.7229	95.1784	98.9133	108.095	11.1985	12.4994	13.0101	38.6144	43.9876	46.0906
CA_C0551	7.22517	6.04639	6.89363	7.83346	8.08201	8.69491	16.8354	16.1997	18.3981	9.61491	8.61425	10.0078	8.17031	7.17227	8.56092
CA_C0552	37.3479	42.5812	44.6291	19.5649	18.1858	17.6265	108.652	99.4233	95.6691	17.6959	19.7515	20.5586	26.1595	31.2243	29.7997
CA_C0553	73.6842	61.6627	70.3031	24.2795	22.5681	21.874	76.6189	83.7309	73.7258	6.53703	6.80415	5.8567	20.1245	22.9249	24.0209
CA_C0554	31.366	27.5111	32.8745	26.7919	25.9679	28.8236	129.565	141.592	124.673	24.8607	28.8825	27.7486	39.575	45.082	47.2372
CA_C0555	4671.52	5582.26	5326.11	4515.69	4658.97	5012.28	6820.08	6240.79	6005.14	1816.68	2110.56	2027.71	3779.79	3166.68	3607.33
CA_C0556	326.177	272.962	311.21	150.438	166.982	155.211	288.77	300.101	327.958	101.798	105.958	91.2038	128.824	153.766	146.75
CA_C0557	10.0893	12.0562	11.503	10.8815	10.1145	9.80343	25.051	22.9232	22.0577	6.54589	6.81337	5.86463	9.5234	9.08888	7.97863
CA_C0558	1292.7	1354.88	1133.83	1048.71	1016.46	1128.24	1403.24	1593.67	1458.31	947.599	1100.89	1057.68	3219	3072.13	2696.85
CA_C0559	85.2776	89.3789	74.7968	73.2534	71.0007	78.8086	81.3924	92.438	84.5863	121.706	104.759	116.928	101.009	115.065	120.566
CA_C0560	75.7132	86.3224	90.474	108.012	111.44	119.891	97.1075	93.4408	106.121	186.587	216.772	208.262	189.693	198.762	166.521
CA_C0561	281.648	268.724	235.697	317.185	341.239	307.431	197.785	180.985	174.151	1682.13	1507.07	1750.87	262.617	313.463	299.161
CA_C0562	12.2105	10.2184	11.6502	5.79186	5.97563	6.4288	21.9485	23.9858	21.1197	0	0	0	8.03775	6.73397	7.67102
CA_C0563	408.222	389.49	341.621	141.435	137.086	152.161	315.662	328.049	358.5	15.5121	14.9031	13.3521	235.577	246.84	206.801
CA_C0564	26.5649	31.7439	30.2873	15.2045	16.8766	15.687	13.7054	15.5654	14.2433	13.0101	11.1985	12.4994	15.8007	13.2377	15.0798
CA_C0565	14.2456	11.9215	13.5919	8.43957	9.36767	8.70735	6.88347	7.15359	7.81761	5.75048	5.52473	4.94975	6.29023	6.59095	5.52185
CA_C0566	31.0694	37.1266	35.423	38.0161	42.1967	39.2223	28.8118	25.3691	26.3646	23.9984	23.0563	20.6567	27.6639	33.0199	31.5134
CA_C0567	243.242	232.08	203.557	259.255	287.765	267.481	192.775	185.496	210.669	146.178	140.44	125.823	227.573	199.774	238.453
CA_C0568	249.455	261.452	218.797	144.648	130.317	134.452	231.468	211.808	203.81	123.56	106.355	118.709	212.658	222.824	186.681
CA_C0569	29.3021	25.7008	30.7113	24.0701	26.7171	24.8338	17.7673	15.6443	16.2582	19.0658	16.4109	18.3173	17.2947	18.1215	15.182
CA_C0570	15.584	14.8689	13.0415	7.95108	8.20336	8.82546	9.33717	8.22146	8.54408	15.1101	13.0061	14.5169	6.56528	6.87915	5.7633
CA_C0571	16.1809	14.1922	16.9591	21.4513	22.132	23.8104	19.57	21.3866	18.8311	6.7705	7.04716	6.06587	34.2349	32.6728	28.6817
CA_C0572	16.9591	14.1922	16.1809	6.21833	5.78	5.60225	12.4926	10.9999	11.4315	2.65382	3.08313	2.96209	15.432	18.4198	17.5794
CA_C0573	51.0429	48.7007	42.7153	33.1503	36.7958	34.2021	40.5117	37.0707	35.6709	23.1385	22.2302	19.9166	58.9694	61.7886	51.766
CA_C0574	46.1153	38.5916	43.9992	22.1683	19.9719	20.6056	11.9451	13.5662	12.4139	62.8356	65.4032	56.2961	21.7771	20.7835	18.2447
CA_C0577	94.7126	113.177	107.984	99.5724	89.7073	92.5536	123.61	113.111	108.84	132.141	153.518	147.491	88.807	84.7551	74.4019
CA_C0578	492.498	412.148	469.899	3602.35	3245.45	3348.42	5067.41	4636.99	4461.9	553.819	643.412	618.153	1715.29	1637.03	1437.06
CA_C0579	15.5698	13.0296	14.8554	18.3399	17.7759	19.7307	26.7745	23.5752	24.5003	10.8485	9.33788	10.4226	20.8708	19.9186	17.4854
CA_C0580	17.3782	19.8133	20.7662	16.3328	15.8305	17.5714	14.3672	14.931	16.3169	12.2966	11.8138	10.5843	22.1129	19.4117	23.17
CA_C0581	19.1643	16.809	20.086	15.7383	14.6289	14.179	22.9318	20.1916	20.984	10.1054	11.2793	11.7402	21.4456	20.4671	17.967
CA_C0582	23.8286	19.941	22.7352	62.9441	67.7174	61.0083	34.1599	35.5004	38.7957	12.2085	13.6267	14.1835	23.5471	20.6707	24.6728
CA_C0583	24.0306	22.9279	20.11	104.04	96.7064	93.7323	47.5324	43.4951	41.8527	33.7015	32.3785	29.0087	41.7456	47.5546	49.8281
CA_C0584	26.0826	27.337	22.877	77.6756	69.9799	72.2003	50.3849	46.1052	44.3643	23.8483	24.8228	21.3663	39.9888	38.1643	33.5023
CA_C0585	50.1803	47.8777	41.9934	106.826	118.574	110.216	60.0054	62.36	68.1485	38.888	45.179	43.4054	72.7696	76.2485	63.8804
CA_C0586	49.173	43.1296	51.538	77.0513	74.6817	82.8945	63.3435	60.9517	69.2232	22.6879	25.3234	26.3582	49.8488	59.5002	56.7854
CA_C0587	223.433	213.18	186.98	1449.99	1496	1609.45	290.738	266.043	255.997	243.644	209.718	234.079	330.98	290.549	346.804
CA_C0588	122.881	107.779	128.791	937.73	1040.85	967.484	200.277	208.136	227.456	232.454	200.086	223.328	235.201	280.739	267.93
CA_C0589	257.939	270.344	226.238	151.485	140.807	136.477	286.767	313.386	275.939	122.75	137.009	142.607	258.437	226.868	270.792
CA_C0590	71.4046	81.41	85.3253	3512.69	3779.07	3404.66	1313.06	1364.58	1491.25	96.0565	99.9815	86.0595	159.708	133.803	152.421
CA_C0591	51.2646	53.7301	44.9641	1832.98	1776.61	1971.98	760.866	732.137	831.493	39.1216	37.5858	33.6741	79.2972	94.6501	90.3316
CA_C0592	67.3801	70.6206	59.0989	3386	3758.36	3493.43	1599.5	1463.64	1408.37	63.1089	54.3212	60.6313	144.395	172.352	164.488
CA_C0593	103.059	86.245	98.3299	3050.28	3385.72	3147.06	1323.74	1503.39	1375.69	47.7038	41.0613	45.8311	147.874	141.127	123.888
CA_C0594	308.212	270.333	323.035	5750.38	5180.66	5345.04	2700.08	2470.74	2377.45	213.152	204.784	183.472	534.081	468.841	559.614
CA_C0595	275.88	230.87	263.22	4694.11	5210.32	4843.05	2440.39	2233.11	2148.78	142.903	137.293	123.004	435.648	456.475	382.432
CA_C0596	8.21784	8.61307	7.20786	17.2648	19.1635	17.8126	20.1712	22.9086	20.9628	2.82996	2.71886	2.4359	1.81205	1.89868	1.5907
CA_C0597	4.73925	3.96604	4.52178	3.17362	3.27432	3.52263	6.01329	6.57147	5.78623	0.463375	0.445184	0.398852	1.47594	1.68132	1.7617
CA_C0598	9.09999	7.61534	8.68242	2.77614	2.98666	2.69076	4.1857	4.57424	4.02765	0.591792	0.660537	0.687528	0.912462	1.08913	1.03943
CA_C0599	82.4454	86.4105	72.3127	69.7835	75.0755	67.6374	70.9681	68.2884	77.5557	40.623	36.3952	42.2829	76.9596	91.86	87.6687
CA_C0600	67.3816	64.2897	56.3884	52.8675	51.2417	56.8768	54.9203	52.8466	60.0182	35.1268	39.2072	40.8093	68.2423	81.4549	77.7384
CA_C0601	17.1194	16.3338	14.3264	13.6077	15.1041	14.0394	10.2028	10.6031	11.5874	11.8296	10.1824	11.3652	14.646	15.3462	12.8569
CA_C0602	184.805	162.092	193.693	136.97	147.357	132.758	160.106	146.506	140.974	149.282	143.421	128.495	186.083	177.593	155.899
CA_C0603	108.152	129.237	123.306	90.8223	81.8241	84.4203	106.962	116.89	102.923	60.6719	52.2236	58.2901	125.019	104.74	119.315
CA_C0604	44.4603	37.2066	42.4201	24.2255	26.0627	23.4805	40.4166	36.9836	35.5872	18.6894	20.8605	21.7129	31.0987	32.5855	27.2999
CA_C0605	43.705	38.3336	45.807	19.3346	19.9481	21.4609	35.1981	38.4653	33.869	19.7611	17.0094	18.9853	33.4216	28.0003	31.8967
CA_C0606	83.8718	70.1882	80.0232	83.0419	89.3394	80.4881	82.4981	79.383	90.1558	93.776	90.0946	80.7181	92.1158	87.9129	77.1739
CA_C0607	135.338	118.704	141.847	119.561	107.716	111.133	122.919	127.743	139.6	56.7224	59.0402	50.8191	110.319	125.67	131.678
CA_C0608	66.8941	55.9804	63.8246	60.3319	62.2462	66.9666	61.0751	55.8874	53.7771	52.0952	54.224	46.6735	74.6097	71.2055	62.5074
CA_C0609	9.26554	8.12679	9.71115	2.56494	2.64632	2.84701	3.59638	3.73751	4.08444	2.68042	2.30719	2.5752	2.45814	2.15787	2.57566
CA_C0610	7.87178	8.25036	6.90432	4.02523	4.15295	4.46789	3.84158	3.51528	3.38254	0.393462	0.457113	0.439168	2.54799	3.04131	2.90255
CA_C0611	9.50196	9.95894	8.33415	5.63342	5.81217	6.25293	9.68571	10.5848	9.31998	7.26028	6.50468	7.55695	3.43862	3.91711	4.10438
CA_C0612	18.1088	17.2779	15.1544	14.0095	13.022	12.6215	15.1559	14.5836	16.5627	12.3374	14.3332	13.7705	8.56013	10.2175	9.75129
CA_C0613	13.3617	12.7486	11.1817	4.63838	4.17883	4.31142	5.5308	6.28137	5.74783	4.41154	4.924	5.12521	1.3604	1.62379	1.5497
CA_C0614	11.0589	12.6085	13.2149	8.34909	7.5219	7.76056	11.613	12.6909	11.1745	7.386	6.61731	7.68781	4.17545	3.49816	3.98494
CA_C0616	9.57178	10.0321	8.3954	9.01756	9.7014	8.74024	6.61025	6.86964	7.50731	4.10087	4.57724	4.76428	8.06179	9.18361	9.62266
CA_C0617	92.341	77.2757	88.1038	84.6141	82.0119	91.0308	71.6741	81.4008	74.4867	71.2245	63.8119	74.1349	70.9653	74.358	62.2966
CA_C0618	6.42666	7.67958	7.32719	4.18778	4.05899	4.50536	6.19867	6.44191	7.03987	4.90542	5.10586	4.39489	3.47367	3.04934	3.63973
CA_C0619	2.68199	3.0578	3.20486	2.35261	2.53102	2.28026	2.1557	2.44825	2.2403	3.72549	4.15826	4.32818	2.12093	2.53157	2.41607
CA_C0620	7.44607	7.80417	6.53093	1.46444	1.51091	1.62549	3.83673	4.19287	3.69186	2.99348	2.87596	2.57665	4.29939	3.7742	4.50493
CA_C0621	3.40613	4.07018	3.88341	1.87806	2.02048	1.8203	3.12885	3.55346	3.25163	2.1124	1.89255	2.19871	3.2323	3.68209	3.85812
CA_C0622	7.23117	8.24443	8.64093	1.47912	1.37486	1.33258	0.952161	1.04054	0.916208	0.742892	0.713728	0.639447	1.08453	1.23545	1.29451
CA_C0623	63.2567	75.589	72.1205	82.9272	89.2159	80.3769	90.5811	87.1609	98.9892	83.5673	86.9821	74.8702	76.9327	73.4226	64.4537
CA_C0625	42.184	36.9995	44.2128	26.4348	27.2735	29.3418	33.3628	34.6719	37.8903	24.4512	23.4913	21.0464	25.9785	22.8051	27.2205
CA_C0626	81.6878	97.6133	93.1341	138.828	129.042	125.073	127.832	112.557	116.974	64.4077	61.8792	55.4392	90.892	86.7449	76.1486
CA_C0627	169.132	202.105	192.831	381.928	344.088	355.006	256.707	234.902	226.033	211.8	220.455	189.757	227.485	199.697	238.361
CA_C0628	49.4166	47.1491	41.3544	51.4128	46.3191	47.7887	49.7314	43.789	45.5073	61.9071	59.4767	53.2868	44.9468	51.2013	53.6491
CA_C0629	179.487	214.479	204.637	289.859	269.427	261.141	256.182	290.948	266.235	178.5	159.922	185.793	354.749	311.415	371.708
CA_C0630	44.7661	46.919	39.2642	33.1278	36.7708	34.1789	39.927	41.4938	45.3454	18.9625	16.989	19.7374	25.6836	30.6563	29.2576
CA_C0631	43.3082	41.3209	36.2425	24.9583	26.851	24.1907	33.3366	32.0778	36.431	17.0663	16.3963	14.6899	24.1308	27.4886	28.8028
CA_C0632	23.2595	27.794	26.5187	43.0783	46.3452	41.7535	36.2136	41.128	37.6346	18.8069	16.8496	19.5754	25.5701	22.4466	26.7925
CA_C0633	142.01	161.909	169.696	389.293	432.104	401.645	277.449	303.203	266.973	340.627	293.196	327.255	361.157	317.04	378.423
CA_C0634	67.8553	71.1187	59.5157	80.5167	83.0714	89.3711	80.2394	70.6515	73.4239	31.4501	32.7352	28.1769	93.3416	78.2009	89.0828
CA_C0635	15840	18928.1	18059.6	23944.1	24703.8	26577.2	28660	27577.8	31320.3	6983.36	6709.21	6010.96	28131.1	24694.8	29476
CA_C0636	257.197	245.395	215.236	154.933	150.168	166.682	200.523	227.736	208.392	85.4584	99.2832	95.3855	191.044	217.628	228.032
CA_C0637	326.712	311.72	273.409	380.641	342.929	353.809	325.73	369.934	338.512	150.041	174.314	167.47	469.286	411.96	491.721
CA_C0638	131.886	125.834	110.369	117.103	108.849	105.501	127.837	132.854	145.186	53.4739	62.1245	59.6856	151.13	126.616	144.235
CA_C0639	162.164	142.234	169.963	130.931	135.085	145.329	159.021	180.602	165.261	52.7931	58.9257	61.3335	155.455	148.362	130.239
CA_C0640	153.947	146.883	128.831	159.532	143.727	148.287	159.814	181.502	166.085	97.3551	101.333	87.223	179.669	204.671	214.455
CA_C0641	416.917	436.968	365.677	397.858	369.813	358.44	430.994	471.001	414.72	379.557	340.055	395.066	540.734	566.585	474.681
CA_C0642	89.6862	107.171	102.253	180.897	200.791	186.637	112.818	108.558	123.29	117.627	136.656	131.291	138.139	131.836	115.732
CA_C0643	1.65454	1.38461	1.57862	0.995555	0.925379	0.896921	0	0	0	0.197264	0.220179	0.229176	0.871301	0.729969	0.831546
CA_C0644	4.91269	5.87045	5.60107	4.37775	4.24312	4.70974	4.16876	4.55572	4.01135	3.07184	2.95124	2.6441	3.95018	3.76994	3.30943
CA_C0645	9.3252	7.80381	8.8973	8.16905	7.3597	7.59322	5.69693	5.48182	6.22574	5.92645	5.10122	5.69379	5.99621	5.26375	6.28288
CA_C0646	3257.02	3107.56	2725.64	305.794	284.239	275.498	507.642	554.764	488.474	89.9748	77.4462	86.4425	553.448	463.675	528.196
CA_C0647	23.1778	27.6965	26.4256	13.7086	15.2161	14.1435	28.2337	29.3416	32.0652	20.6721	18.5206	21.5168	25.2071	24.057	21.1184
CA_C0648	221.909	232.582	194.636	104.966	101.738	112.926	167.144	182.659	160.833	74.6473	83.3186	86.7232	143.244	125.747	150.093
CA_C0649	129.343	123.408	108.241	92.5802	99.6011	89.7331	130.523	125.595	142.639	71.5194	74.4418	64.0761	95.0817	113.491	108.313
CA_C0650	123.679	118.004	103.501	55.6531	59.8736	53.9416	102.088	93.417	89.8897	51.1715	45.8459	53.2625	83.9301	70.316	80.1007
CA_C0651	65.7108	78.5215	74.9184	62.3768	56.1969	57.9799	73.4313	67.1941	64.6569	41.2339	47.9044	46.0237	48.784	46.5582	40.8709
CA_C0652	54.7028	47.9798	57.3337	34.4404	35.5331	38.2278	40.5852	35.7356	37.1379	23.5077	24.4683	21.0612	24.6115	29.3765	28.0362
CA_C0653	153.09	146.065	128.114	86.8407	89.5961	96.3906	115.247	105.458	101.476	54.4289	63.234	60.7515	85.8429	102.463	97.7882
CA_C0654	80.4636	84.3334	70.5745	55.2143	56.9662	61.2862	76.3951	79.3929	86.7625	36.112	41.9539	40.3069	46.1159	52.533	55.0445
CA_C0655	32.9205	27.5496	31.4099	37.6616	40.5176	36.5033	34.6681	33.3591	37.8861	17.1272	19.8979	19.1167	18.0494	15.8446	18.9123
CA_C0656	29.5783	24.7526	28.2211	38.1762	37.0021	41.0713	58.4334	53.4701	51.4511	11.3933	13.2364	12.7168	19.7699	16.563	18.8678
CA_C0658	117.311	140.182	133.749	644.869	715.785	665.33	568.096	546.645	620.828	87.5168	97.6831	101.675	111.971	106.862	93.8084
CA_C0659	104.146	109.155	91.3463	590.907	532.363	549.254	506.774	487.639	553.815	98.0195	84.3707	94.1715	68.7171	82.0216	78.2792
CA_C0660	874.074	1044.48	996.551	1113.53	1197.97	1079.28	1018.03	1156.18	1057.98	254.767	284.361	295.981	288.791	302.598	253.514
CA_C0661	168.679	192.315	201.564	748.174	695.436	674.049	665.566	586.037	609.034	106.732	111.094	95.6244	147.572	140.839	123.635
CA_C0662	29.9544	34.1517	35.7941	16.0517	14.9202	14.4614	22.301	24.3711	21.4589	10.2456	9.17933	10.6643	13.0679	11.4716	13.6926
CA_C0663	186.889	163.92	195.877	154.98	144.055	139.625	166.709	173.251	189.333	74.1553	86.1515	82.7694	119.562	100.168	114.106
CA_C0664	11.905	9.96275	11.3588	8.03665	8.29164	8.92044	9.41314	8.61359	8.28835	3.58702	3.73359	3.21371	4.25841	4.06411	3.56766
CA_C0665	53.6842	51.2208	44.9257	38.3194	34.5229	35.6183	46.2516	44.5052	50.5449	21.2921	22.1621	19.0761	32.5357	28.5613	34.0911
CA_C0666	45.3471	37.9488	43.2662	20.0857	22.2945	20.723	25.9188	28.3247	24.9401	7.64827	8.88555	8.53672	18.5428	22.1329	21.1231
CA_C0667	50.2077	44.0371	52.6223	36.7142	35.5851	39.4984	44.7863	50.8642	46.5438	26.3292	22.663	25.2956	33.5083	31.9794	28.073
CA_C0668	33.7515	28.245	32.2027	15.2471	15.7309	16.9238	20.3726	19.6034	22.2637	12.2589	10.5519	11.7777	13.7588	12.0781	14.4166
CA_C0669	728.787	763.837	639.217	3221.75	2902.55	2994.65	1405.79	1352.71	1536.28	554.178	618.553	643.828	2456.34	2057.9	2344.26
CA_C0670	0.670498	0.764451	0.801216	2.01652	2.16945	1.95451	0.6995	0.615916	0.640085	1.71946	1.9192	1.99762	0	0	0
CA_C0671	4.74639	4.16305	4.97466	2.44907	2.27643	2.20642	1.44517	1.57932	1.3906	0.375848	0.323513	0.361093	0.299287	0.357233	0.340934
CA_C0672	50.1198	43.96	52.5303	32.5131	34.9788	31.5132	28.8035	29.9338	32.7124	32.361	27.8548	31.0905	33.6599	32.1241	28.2
CA_C0673	37.0422	30.9988	35.3424	31.4507	33.8358	30.4835	22.1054	24.1573	21.2707	36.3469	32.5641	37.8321	28.2026	26.9158	23.628
CA_C0674	86.909	103.852	99.087	73.5351	68.3516	66.2496	76.9306	70.3961	67.738	127.575	109.811	122.567	68.0111	59.7032	71.2625
CA_C0675	55.596	63.3862	66.4347	37.6095	41.7454	38.8028	59.7924	65.3425	57.5347	87.3615	83.9318	75.1967	77.9781	68.4527	81.706
CA_C0676	227.611	199.637	238.558	628.083	565.856	583.81	565.592	517.551	498.009	310.545	267.303	298.353	708.563	845.75	807.161
CA_C0677	24.4353	29.1991	27.8592	16.3309	17.5694	15.8287	23.561	20.7456	21.5597	9.89082	8.86144	10.295	8.38722	7.02675	8.00454
CA_C0678	13.5784	14.2314	11.9096	11.5603	10.4149	10.7454	11.1822	9.84604	10.2324	2.0361	2.36548	2.27262	5.17997	5.90078	6.18288
CA_C0679	124.443	104.14	118.733	104.401	101.19	112.318	115.07	110.725	125.752	39.5921	44.1912	45.997	99.1895	112.992	118.394
CA_C0680	68.2796	81.5911	77.8471	88.8774	82.6125	80.0719	118.722	104.535	108.637	33.2085	37.0661	38.5807	110.751	105.697	92.786
CA_C0681	1270.07	1331.15	1113.97	646.544	626.661	695.575	829.659	942.249	862.215	404.807	348.439	388.915	981.001	936.241	821.875
CA_C0682	15.3108	18.2957	17.4562	8.7632	9.04125	9.72689	12.8143	12.3304	14.0038	4.16581	3.58574	4.00227	4.14653	4.72353	4.94935
CA_C0683	52.9954	44.3493	50.5636	59.5192	53.6224	55.3237	51.15	49.2186	55.8979	105.841	118.135	122.963	62.3194	52.2107	59.476
CA_C0685	67.6511	59.3367	70.9047	98.1158	108.906	101.229	105.561	92.9475	96.5949	210.071	180.819	201.824	83.4748	95.0906	99.6366
CA_C0686	18.4801	21.0696	22.0829	16.3467	17.5864	15.844	14.3128	16.2552	14.8745	10.3718	9.2924	10.7956	10.6024	12.6552	12.0778
CA_C0687	561.921	671.47	640.659	1834.46	1892.66	2036.19	1975.31	1807.52	1739.27	1122.42	1078.36	966.128	1575.82	1880.92	1795.1
CA_C0688	152.921	182.734	174.349	585.826	630.252	567.81	669.605	589.593	612.729	217.158	242.384	252.288	598.481	714.355	681.761
CA_C0689	200.432	239.507	228.517	855.584	770.818	795.275	744.634	681.385	655.657	374.253	434.796	417.727	1140.45	955.461	1088.42
CA_C0690	513.366	450.273	538.056	439.487	425.971	472.816	440.246	423.623	481.112	279.165	250.111	290.572	538.913	643.253	613.904
CA_C0691	94.0981	89.7803	78.7461	114.472	127.06	118.104	104.042	118.161	108.125	86.2178	96.2331	100.165	114.713	109.48	96.1061
CA_C0692	80.4469	67.3221	76.7554	77.9674	86.5415	80.4412	48.8092	46.9662	53.3399	362.135	324.446	376.933	188.637	225.16	214.887
CA_C0693	99.3245	94.7668	83.1198	66.5092	64.4638	71.5529	67.2166	73.4558	64.6785	131.449	136.82	117.768	80.6174	67.5407	76.9391
CA_C0694	15.7494	16.5068	13.8138	10.2044	9.19344	9.48513	8.88365	8.12908	7.82213	39.7921	44.4145	46.2294	11.8219	14.1107	13.4669
CA_C0695	10.0491	11.4573	12.0083	9.19056	8.90792	9.88753	4.85847	5.04912	5.51779	88.4177	84.9466	76.1059	17.9851	20.4878	21.4673
CA_C0696	12.0907	14.4479	13.7849	7.55242	8.38296	7.79205	5.93604	5.7119	6.48705	87.9966	75.7434	84.542	26.5751	22.2644	25.3626
CA_C0697	4.99433	5.968	5.69415	0	0	0	0.521035	0.476779	0.458776	3.81213	3.41539	3.9679	0.942844	0.899826	0.789908
CA_C0698	27.6671	33.061	31.5439	35.8076	32.26	33.2836	36.2402	33.1619	31.9098	10.8524	11.2958	9.72291	21.0468	22.053	18.4759
CA_C0699	34.5704	30.3217	36.233	23.0791	23.8113	25.6171	27.7402	26.6927	30.3151	11.8132	12.2959	10.5838	19.3192	18.4378	16.1855
CA_C0700	172.422	206.037	196.583	174.218	179.746	193.377	186.565	211.883	193.886	90.834	81.3806	94.5457	151.038	158.259	132.588
CA_C0701	259.01	227.177	271.466	298.152	277.135	268.612	308.034	296.403	336.627	137.248	142.856	122.964	243.625	277.526	290.794
CA_C0702	66.1698	69.3522	58.0374	255.767	237.738	230.427	88.7091	92.1901	100.748	90.2351	77.6702	86.6927	64.142	76.5607	73.0675
CA_C0703	18.286	16.0386	19.1654	29.4244	26.5092	27.3503	19.1473	17.5209	16.8593	11.1659	12.463	12.9722	7.8454	9.36437	8.9371
CA_C0704	24.4039	25.5776	21.4047	31.1974	32.1873	34.6282	18.6569	20.3887	17.9524	16.2048	16.867	14.5183	16.91	14.1671	16.1385
CA_C0705	72.3078	60.5109	68.9898	96.0713	103.357	93.1168	57.7009	52.7998	50.8061	70.1543	60.3856	67.4002	46.5207	44.3982	38.9747
CA_C0706	13.6967	14.3554	12.0133	19.562	17.6239	18.1831	15.2548	17.325	15.8534	71.3488	68.5478	61.4138	13.7846	15.7028	16.4535
CA_C0707	63.6796	66.7421	55.8532	43.7726	45.1615	48.5863	51.9646	47.5507	45.7552	34.4385	38.439	40.0097	49.9617	59.6349	56.914
CA_C0708	1434.77	1635.82	1714.49	2627.69	2367.35	2442.46	2367.94	2166.81	2084.99	1913.4	1991.59	1714.27	1059.71	930.263	1110.37
CA_C0709	15849.7	15122.4	13263.8	7255.02	8052.86	7485.21	7578.68	6673.09	6934.95	7152.58	7983.45	8309.67	8114.56	7123.33	8502.5
CA_C0710	2055.23	2455.91	2343.22	1731.53	1921.95	1786.47	1424.89	1618.25	1480.8	1839.41	1767.2	1583.28	1588.36	1394.34	1664.3
CA_C0711	7767.21	8140.76	6812.61	4669.08	4339.96	4206.5	5326.27	6049.09	5535.28	3466.86	3330.76	2984.12	4570.71	5206.74	5455.66
CA_C0712	4581.78	5223.79	5475.03	2412.76	2678.1	2489.32	3494.23	3362.29	3818.58	1686.29	1510.79	1755.2	2685.94	3205.98	3059.7
CA_C0713	4119.29	4696.5	4922.37	2615.15	2698.13	2902.74	2934.75	3207.16	2823.93	2754.66	2371.08	2646.51	3208.14	3829.28	3654.56
CA_C0714	2541.42	2229.08	2663.65	526.627	489.505	474.451	812.908	782.213	888.365	358.424	416.407	400.059	585.599	667.087	698.979
CA_C0715	328.31	287.96	344.1	175.988	170.575	189.334	285.574	274.791	312.082	381.298	328.204	366.329	319.748	280.689	335.034
CA_C0716	375.548	448.763	428.171	420.264	452.135	407.34	477.323	459.299	521.63	384.949	429.666	447.223	459.291	523.203	548.216
CA_C0717	109.967	92.0259	104.921	67.5536	65.4761	72.6765	65.1331	67.689	73.9721	236.221	211.637	245.874	126.737	106.179	120.954
CA_C0718	503.005	479.923	420.94	342.688	380.374	353.561	277.442	303.195	266.966	1405.71	1569	1633.11	584.771	489.917	558.09
CA_C0719	31.6984	26.5268	30.2438	16.09	17.3101	15.5951	28.3719	24.9817	25.962	12.7612	11.4331	13.2826	21.462	17.9807	20.4828
CA_C0720	28.2852	32.2486	33.7995	16.201	16.7151	17.9826	23.0229	25.16	22.1536	22.7677	19.5974	21.8739	23.0453	21.9938	19.3072
CA_C0722	317.832	278.77	333.118	269.024	277.559	298.608	476.32	540.96	495.011	251.335	216.338	241.469	206.533	235.273	246.521
CA_C0723	25.1651	24.0103	21.0594	13.7687	13.3453	14.8129	18.356	17.6629	20.0599	14.0885	15.725	16.3676	21.6068	20.621	18.1021
CA_C0724	10.0719	12.0355	11.4832	4.44844	4.58958	4.93763	13.3732	11.7752	12.2373	5.0875	5.91052	5.67848	11.5478	12.0998	10.1372
CA_C0725	348.655	397.51	416.628	203.579	189.228	183.409	237.271	269.471	246.582	148.5	133.045	154.568	279.14	292.485	245.042
CA_C0726	17.4992	16.6962	14.6442	5.43734	5.27012	5.84968	5.9787	6.21331	6.79005	1.85453	2.15454	2.06996	6.65546	6.3518	5.5759
CA_C0727	139.829	159.422	167.089	336.879	303.503	313.133	298.713	287.434	326.44	143.055	166.197	159.672	274.559	241.02	287.685
CA_C0728	56.457	64.3679	67.4636	117.071	105.472	108.818	104.219	113.893	100.284	55.4594	64.4312	61.9017	67.5863	80.6719	76.9911
CA_C0729	106.287	88.9463	101.41	135.749	146.044	131.575	99.8236	113.37	103.741	80.799	69.5481	77.627	105.798	100.97	88.6364
CA_C0730	26.2939	27.5585	23.0624	21.2858	19.1769	19.7854	30.9074	33.7764	29.7404	11.4516	9.85704	11.0021	20.9316	19.9766	17.5364
CA_C0731	6.01768	6.30709	5.2781	2.5073	2.58685	2.78303	3.0168	3.4262	3.13518	4.07687	3.50918	3.91682	4.01513	4.20709	3.52467
CA_C0732	2.81965	3.21474	3.36935	0.848009	0.82193	0.912317	1.17664	1.0767	1.03604	0	0	0	0.508014	0.445958	0.532301
CA_C0733	8.29612	7.91544	6.94262	2.29218	2.06508	2.1306	4.87788	4.46355	4.29501	5.34693	5.13702	4.60239	3.20975	3.0633	2.6891
CA_C0734	6.85556	8.19209	7.81618	6.81017	6.13545	6.33012	4.51711	4.13343	3.97735	9.46722	8.48194	9.85408	6.56276	7.8334	7.47599
CA_C0735	8.71088	10.4091	9.93148	4.27722	4.14568	4.60158	5.93983	5.71554	6.49118	5.93656	5.31872	6.17914	4.96454	5.20188	4.3581
CA_C0736	12.2671	10.7594	12.8571	13.2621	12.3272	11.9481	9.03639	10.2627	9.39099	2.62781	2.93307	3.05292	6.0936	5.81557	5.10517
CA_C0737	5.17824	5.90383	6.18777	2.68901	2.42259	2.49946	3.4014	3.11248	2.99496	0.65577	0.731946	0.761855	3.07752	2.57832	2.9371
CA_C0738	78.4964	93.7997	89.4955	155.24	172.312	160.166	85.6103	97.2282	88.9697	38.8848	45.1753	43.4018	66.0236	78.8066	75.2109
CA_C0739	165.454	138.461	157.862	470.898	437.704	424.243	243.355	252.905	276.38	177.905	159.389	185.174	202.689	212.38	177.93
CA_C0740	25.4386	21.2883	24.2713	32.5266	29.3041	30.2339	10.1613	11.1046	9.77766	13.541	14.0943	12.1317	15.0708	12.6262	14.3832
CA_C0741	31.4203	32.9314	27.5587	23.9025	25.7152	23.1675	18.623	20.3516	17.9198	18.4507	15.8816	17.7264	16.1615	19.2906	18.4104
CA_C0742	36.7828	35.095	30.7818	43.8367	42.4886	47.1611	28.0615	25.678	24.7084	12.5416	13.9985	14.5705	22.8098	19.1099	21.7691
CA_C0743	9.56171	11.4258	10.9015	3.68127	4.0861	3.79807	7.40573	8.09315	7.12609	5.37495	5.16394	4.62651	6.33834	6.64136	5.56408
CA_C0744	15.5682	16.317	13.6549	25.2461	28.0224	26.0471	26.7103	24.4415	23.5187	10.1705	9.77123	8.75431	10.5619	10.08	8.84864
CA_C0745	65.0675	54.4518	62.0817	31.8018	35.299	32.8108	37.5143	38.9864	42.6053	18.8166	21.8606	21.0024	38.2508	45.6566	43.5735
CA_C0746	116.08	121.663	101.814	100.54	108.164	97.4481	157.243	178.582	163.413	79.4924	88.7265	92.352	99.3701	87.2316	104.121
CA_C0747	216.804	259.071	247.183	170.266	175.668	188.99	207.027	215.151	235.122	120.486	139.977	134.482	260.13	310.495	296.328
CA_C0748	18.5008	15.4824	17.6519	7.59008	7.05506	6.83809	9.0504	10.2786	9.40554	3.8439	3.693	3.30866	10.4605	9.18268	10.9606
CA_C0749	10.7503	12.2566	12.8461	6.87217	7.09022	7.6279	6.48166	7.08331	6.23691	3.62743	4.0488	4.21425	8.66493	7.60647	9.07918
CA_C0750	6.96576	6.10965	7.30077	0.382808	0.411838	0.371036	1.0936	1.19511	1.0523	2.93773	3.41297	3.27899	2.41577	2.75193	2.8835
CA_C0751	382.846	320.385	365.279	271.308	262.964	291.882	430.057	378.669	393.528	251.987	225.762	262.284	495.824	435.257	519.528
CA_C0752	8.79831	7.36288	8.39459	9.3221	8.66499	8.39851	8.86253	8.52788	9.68518	2.18919	2.54333	2.44349	7.78637	8.15862	6.83523
CA_C0753	16.4932	13.8023	15.7363	13.12	11.8201	12.1952	16.0795	17.5721	15.4723	5.80329	5.19932	6.04042	13.3199	15.1734	15.8988
CA_C0754	20.0643	21.0292	17.5983	4.48995	4.04511	4.17346	6.77918	7.69916	7.0452	29.3162	28.1653	25.234	8.97862	10.228	10.717
CA_C0755	52.018	43.5313	49.631	23.0042	23.7341	25.534	41.9213	45.8125	40.3383	14.9376	15.548	13.383	36.7646	30.8011	35.0872
CA_C0756	64.3659	56.4552	67.4615	34.742	38.5626	35.8444	57.0383	54.8846	62.3328	31.7706	30.5234	27.3467	39.9667	33.4838	38.1432
CA_C0757	18.2491	16.0063	19.1268	3.11056	3.45263	3.20926	7.0289	6.76349	7.68135	2.74892	2.46283	2.86125	4.61414	4.83474	4.05051
CA_C0758	1.56545	1.31005	1.49362	2.82584	2.62665	2.54587	6.25314	6.01702	6.83358	3.90304	3.35956	3.74982	1.03599	1.18016	1.23658
CA_C0759	7.78981	7.43236	6.51891	4.49296	4.83368	4.35479	3.50056	3.82549	3.36838	1.16621	1.21386	1.04484	2.20221	2.30749	1.9332
CA_C0760	11.5505	9.66605	11.0205	2.23624	2.48216	2.30719	3.80536	3.95469	4.32177	4.32808	4.83084	5.02824	4.97579	4.36798	5.21367
CA_C0761	99.782	87.5187	104.581	68.2422	63.4318	61.4811	62.6616	68.4781	60.2956	45.7009	47.5683	40.9446	57.0517	64.9905	68.0976
CA_C0762	7.5406	6.61385	7.90326	1.036	1.11456	1.00414	2.84786	2.95962	3.23434	1.02629	0.985995	0.883379	1.63446	1.8619	1.95091
CA_C0763	68.9096	57.6671	65.7476	23.0418	23.7729	25.5757	40.4824	35.6451	37.0439	18.7329	17.9975	16.1245	33.0667	31.558	27.703
CA_C0764	469.256	447.723	392.697	304.454	314.114	337.935	377.057	428.226	391.853	205.481	184.096	213.878	480.704	402.73	458.771
CA_C0765	21.5449	20.5563	18.0299	5.06577	5.2265	5.62285	13.6867	14.9572	13.1699	6.12777	6.83959	7.11907	11.5457	12.0976	10.1353
CA_C0766	12.8195	10.728	12.2312	15.46	16.6324	14.9846	12.8017	13.99	12.3183	17.3127	14.902	16.633	17.0881	14.3163	16.3085
CA_C0767	39.946	38.113	33.4289	26.2665	28.2584	25.4587	46.8925	42.9095	41.2892	23.1694	26.9175	25.8608	28.4005	32.3526	33.8993
CA_C0768	75.1184	89.7632	85.6442	170.074	158.086	153.224	128.916	140.882	124.048	55.3894	64.3498	61.8236	77.5426	88.3329	92.5559
CA_C0769	69.3989	79.1233	82.9287	92.2358	95.1623	102.379	55.6892	57.8745	63.2466	47.22	52.7053	54.8589	61.742	51.727	58.9249
CA_C0770	74.5362	62.3757	71.1159	89.2104	99.0208	92.0409	50.538	57.3964	52.5212	68.2095	58.7116	65.5318	51.7715	54.2465	45.4473
CA_C0771	61.1627	73.0868	69.733	48.3368	44.9296	43.5479	71.5092	65.4353	62.9645	35.6067	30.6486	34.2088	27.9366	31.824	33.3455
CA_C0772	14.383	15.0747	12.6153	4.08178	3.79405	3.67737	12.0431	11.5883	13.161	5.4164	4.8527	5.63773	5.73634	6.53457	6.84697
CA_C0773	13.7231	16.3984	15.646	3.88028	4.17454	3.76095	5.71051	6.24058	5.49488	3.14501	3.02155	2.70708	3.33916	3.98566	3.80381
CA_C0774	16.373	17.1605	14.3608	5.47479	5.30642	5.88997	12.6608	11.1479	11.5854	4.66827	5.42347	5.21055	7.82774	6.55802	7.47058
CA_C0775	24.6904	20.6622	23.5574	10.9846	11.8176	10.6468	15.8168	17.9633	16.4375	13.9907	12.0425	13.4414	14.3832	12.6262	15.0708
CA_C0776	33.5095	31.9718	28.0425	16.4561	15.9501	17.7041	21.7632	19.9146	19.1626	9.1361	9.50942	8.18527	21.9505	18.3899	20.949
CA_C0777	28.9875	25.4249	30.3817	23.9393	22.2519	21.5675	37.8923	33.3645	34.6738	13.8619	14.4283	12.4192	23.2371	19.4679	22.1769
CA_C0778	34.5548	32.9692	28.9172	22.1678	24.6056	22.8712	28.4379	31.0776	27.3641	11.8005	13.1713	13.7095	19.5354	22.2538	23.3177
CA_C0779	4.12154	3.615	4.31976	1.56115	1.73283	1.61068	0.766894	0.83808	0.737937	0	0	0	0.36184	0.31764	0.379139
CA_C0780	7.64469	9.13506	8.71588	5.1092	4.95207	5.49666	3.70625	4.20921	3.85168	1.05444	1.01304	0.907611	4.0303	4.81062	4.59113
CA_C0781	32.2449	33.7957	28.282	10.2781	9.25981	9.55362	18.6011	16.3785	17.0212	20.4546	17.6064	19.6516	15.0724	17.1698	17.9906
CA_C0782	11.5245	13.1394	13.7713	1.86634	2.07158	1.92555	9.35121	8.55692	8.23382	6.02026	6.71959	6.99417	4.83474	4.05051	4.61414
CA_C0783	116.154	97.2033	110.824	112.345	108.89	120.865	87.4259	95.5411	84.1248	96.5754	100.522	86.5245	108.434	103.486	90.845
CA_C0784	55.4064	63.1701	66.2082	77.0042	85.4724	79.4475	68.2264	62.4313	60.074	46.1477	48.0334	41.345	74.376	70.9825	62.3116
CA_C0785	10.5866	12.0701	12.6505	0.447248	0.496432	0.461439	0.480197	0.43941	0.422818	1.18039	1.37134	1.3175	0	0	0
CA_C0786	11.4884	10.9612	9.61408	4.81906	4.67086	5.18451	3.27785	3.58212	3.15408	6.45722	7.50181	7.20731	4.94904	5.18564	4.34449
CA_C0787	43.1443	49.1899	51.5556	56.3417	54.609	60.6144	57.3623	59.6132	65.1468	42.7896	38.3363	44.538	37.2613	42.4463	44.4755
CA_C0788	22.7589	23.8534	19.9618	27.5247	25.5845	24.7977	22.5147	25.5701	23.3982	12.9597	15.0562	14.4652	16.3891	14.3871	17.1726
CA_C0789	53.0346	55.5853	46.5166	73.1084	81.1481	75.428	43.8973	49.8545	45.6199	30.8007	27.5952	32.0593	35.0348	30.7551	36.7097
CA_C0790	51.9767	62.1098	59.2598	145.334	149.945	161.316	95.5431	104.412	91.9354	33.3229	37.1938	38.7136	36.0748	43.0594	41.0947
CA_C0791	82.9395	79.1336	69.408	208.422	224.228	202.013	130.405	114.823	119.329	47.7945	55.5263	53.3464	64.5523	67.6384	56.667
CA_C0792	922.828	967.21	809.411	1165.73	1202.72	1293.93	1157.73	1203.16	1314.84	633.198	567.299	659.072	681.383	713.958	598.149
CA_C0793	17.8114	21.2839	20.3072	22.7597	23.4818	25.2626	17.4694	19.0909	16.8097	15.7501	15.1318	13.557	12.5418	14.287	14.97
CA_C0794	4.60848	4.83012	4.04209	2.09471	2.32506	2.16117	1.80075	1.73275	1.9679	1.15175	1.33807	1.28554	1.2786	1.52615	1.45652
CA_C0795	15.7095	14.9886	13.1465	24.8129	23.0639	22.3546	18.7024	17.1138	16.4676	13.946	12.004	13.3985	18.0497	15.1219	17.2261
CA_C0796	15.0555	12.5992	14.3647	1.74217	1.87428	1.68859	6.63598	7.25196	6.38541	14.6696	12.6269	14.0937	0.782757	0.820178	0.687139
CA_C0797	9.63043	10.9799	11.5079	5.89433	5.71306	6.34133	6.23908	6.48391	7.08577	8.1246	8.45659	7.27904	4.21025	4.01815	3.52732
CA_C0798	7.06931	6.20048	7.4093	10.36	10.0414	11.1456	12.6277	12.1509	13.7998	33.9182	30.3882	35.3042	9.15296	10.9251	10.4266
CA_C0799	2.99235	2.62459	3.13627	2.83068	2.63115	2.55023	1.52117	1.39197	1.33941	2.99139	3.33888	3.47531	1.83894	1.92686	1.61431
CA_C0800	2.57174	2.9321	3.07312	4.931	4.44247	4.58342	4.09182	4.47163	3.93731	5.99803	5.37379	6.24312	1.34862	1.28708	1.12986
CA_C0801	7.75024	9.2612	8.83623	3.95843	4.39374	4.08403	5.56768	5.78616	6.32325	4.2431	3.65226	4.07652	3.66991	3.84536	3.22162
CA_C0802	1.98407	1.66037	1.89303	1.61333	1.66452	1.79075	2.47455	2.26437	2.17887	1.01379	1.1778	1.13156	6.0451	5.06454	5.76929
CA_C0803	7.71538	8.08644	6.76715	9.61076	9.3152	10.3396	7.77033	8.07524	8.82482	6.26673	7.28051	6.99469	5.58816	4.90554	5.85531
CA_C0804	194.342	203.689	170.457	361.57	401.332	373.043	233.333	213.514	205.452	724.887	754.507	649.445	406.903	426.356	357.198
CA_C0805	6.09504	5.34595	6.38817	3.56927	3.21564	3.31767	4.64765	4.25288	4.09229	2.93773	3.27899	3.41297	2.40794	2.1138	2.52306
CA_C0807	8758.59	7329.64	8356.69	6400.97	5766.79	5949.77	9547.97	10434.2	9187.45	2194.87	1966.44	2284.56	8328.81	6977.82	7948.8
CA_C0808	10.7872	11.306	9.46148	0	0	0	4.93536	4.51615	4.34563	1.17453	1.01098	1.12842	0.935273	1.06542	1.11635
CA_C0809	10.5994	10.113	8.87014	2.54066	2.46253	2.73333	1.45162	1.39681	1.58637	1.76179	1.69263	1.51647	1.59813	1.67453	1.40291
CA_C0810	7.25421	8.2707	8.66846	2.16883	2.40734	2.23765	3.95864	3.62239	3.48561	2.87502	2.9925	2.57581	3.41828	3.00072	3.5817
CA_C0811	6.11598	6.97297	7.30833	2.79072	2.594	2.51423	3.19026	2.80905	2.91928	2.21186	2.56968	2.4688	1.55426	1.48335	1.30215
CA_C0812	16.3756	19.5682	18.6702	15.0646	14.6013	16.207	8.64246	7.60976	7.90838	50.3934	56.2472	58.5456	25.3386	26.55	22.2434
CA_C0813	5.3052	4.65319	5.56035	3.26537	3.513	3.16495	1.70975	1.77685	1.94178	0.443967	0.462109	0.397762	1.10393	1.31766	1.25754
CA_C0814	211.231	252.412	240.829	160.542	165.636	178.197	460.093	421.013	405.116	92.8963	79.9608	89.2493	182.043	190.747	159.806
CA_C0815	579.39	552.803	484.863	413.685	445.056	400.962	622.033	569.198	547.705	378.365	439.573	422.317	512.32	583.611	611.512
CA_C0816	561.952	470.271	536.166	368.116	342.167	331.645	580.545	511.175	531.234	255.216	296.503	284.863	591.089	495.21	564.12
CA_C0817	24.5614	20.5542	23.4344	2.85314	2.94366	3.16689	0	0	0	0	0	0	2.32206	2.77164	2.64518
CA_C0818	4.6252	3.8706	4.41297	0.746208	0.72326	0.802797	2.32963	2.13175	2.05126	1.92195	1.8465	1.65433	1.12416	0.941813	1.07287
CA_C0819	107.357	128.287	122.4	171.265	190.099	176.699	114.598	119.095	130.15	63.7895	74.1088	71.1995	103.724	91.0534	108.682
CA_C0820	38.1487	45.586	43.4942	33.0624	29.7867	30.7318	35.4428	34.1045	38.7327	19.6193	16.8874	18.8491	20.7406	24.7563	23.6267
CA_C0821	131.379	137.698	115.232	104.177	96.8333	93.8554	69.6598	79.1131	72.3933	140.261	125.663	145.992	99.1722	83.0858	94.6474
CA_C0822	100.01	119.507	114.024	75.5582	73.2345	81.2881	62.577	65.0326	71.0692	157.998	164.454	141.554	93.3579	97.8211	81.9538
CA_C0823	147.323	154.408	129.217	121.821	131.059	118.074	103.221	107.272	117.229	193.964	166.955	186.349	158.452	151.223	132.75
CA_C0824	41.3829	49.4507	47.1816	22.3388	21.6518	24.0329	24.3113	26.5679	23.3933	14.286	15.9455	16.597	22.2244	19.5096	23.2869
CA_C0825	155.889	186.281	177.733	213.2	219.965	236.646	227.732	200.52	208.388	130.681	117.081	136.021	141.244	123.99	147.997
CA_C0826	97.5476	116.565	111.216	91.8399	82.7409	85.3662	65.2956	71.3565	62.83	239.561	278.315	267.389	87.0484	76.4151	91.21
CA_C0827	1836.41	2093.74	2194.43	1549.38	1598.54	1719.77	1733.36	1667.91	1894.25	853.929	888.823	765.058	1291.38	1471.08	1541.41
CA_C0828	1.25677	1.10231	1.31721	0.80331	0.828798	0.89165	0.287497	0.253143	0.263077	3.53352	3.94398	4.10514	0.260121	0.217928	0.248253
CA_C0829	3.45611	3.62233	3.03135	0.297217	0.276266	0.26777	0.253143	0.287497	0.263077	0.525864	0.471136	0.547352	0.435855	0.520243	0.496506
CA_C0830	24.775	23.6381	20.733	9.18399	8.53662	8.27409	11.2231	12.7461	11.6635	8.1246	8.45659	7.27904	14.0079	12.2968	14.6776
CA_C0831	11.1106	9.74506	11.6449	7.44337	8.00784	7.21447	10.6507	9.37803	9.74603	6.91274	6.64136	5.95017	9.6149	8.44039	10.0746
CA_C0832	62.4882	52.2933	59.6208	35.0674	37.7268	33.989	42.5006	40.8958	46.4456	92.2856	79.4352	88.6626	45.0247	42.9704	37.7214
CA_C0833	21.1152	24.074	25.2318	21.8624	22.5561	24.2667	21.4793	23.4731	20.6682	264.215	275.011	236.717	47.083	53.6347	56.1989
CA_C0834	16.4407	15.6863	13.7584	10.4781	11.6304	10.8106	12.0694	13.1897	11.6136	163.699	190.181	182.715	40.3642	33.8169	38.5226
CA_C0835	20.9022	21.9075	18.3333	9.88645	9.18956	8.90695	14.848	13.5868	13.0738	124.96	145.175	139.476	44.6289	37.3897	42.5926
CA_C0836	526.672	552.001	461.943	238.489	246.056	264.715	356.341	404.7	370.325	343.971	383.927	399.615	350.404	293.566	334.416
CA_C0837	7.19605	8.59897	8.20439	2.64515	2.5638	2.84574	3.8928	4.25414	3.74581	8.33748	8.01017	7.17652	5.18604	4.55254	5.43397
CA_C0838	0.978774	1.11592	1.16959	0.654147	0.703754	0.63403	2.69729	3.06333	2.80313	2.59206	2.23112	2.4903	2.93909	2.58006	3.0796
CA_C0839	1.22523	1.46409	1.39691	0.921218	0.991079	0.892888	0.844115	0.958667	0.877239	0.292252	0.261836	0.304194	1.21115	1.37968	1.44564
CA_C0840	4.95052	5.18861	4.34209	2.41831	2.6017	2.34394	3.77492	3.45428	3.32385	2.7619	2.47446	2.87476	1.30386	1.36619	1.14458
CA_C0841	7.56918	8.6298	9.04484	11.9515	13.2658	12.3307	6.51844	7.40304	6.77423	5.25709	6.10754	5.86777	6.39251	5.61164	6.69812
CA_C0842	21.8442	22.8947	19.1595	50.512	46.9514	45.5075	25.4219	28.8719	26.4195	12.7383	14.2181	14.799	24.1132	23.013	20.2019
CA_C0843	2268.41	1898.32	2164.32	2147.75	2310.62	2081.7	1735.58	1896.69	1670.05	1206.79	1256.1	1081.19	2555.9	3050.76	2911.57
CA_C0844	2261.45	2370.21	1983.52	1437.17	1482.77	1595.22	1070.92	1170.32	1030.48	2313.61	1991.45	2222.78	1600.78	1910.71	1823.53
CA_C0845	27.8197	24.4007	29.1577	12.3527	11.1289	11.482	11.8846	11.4359	12.9878	29.1777	25.1148	28.0322	17.9439	18.8017	15.752
CA_C0846	61.6777	54.0974	64.644	36.9901	41.0579	38.1637	58.896	66.8886	61.2072	17.205	15.4144	17.9081	60.4656	53.0795	63.3564
CA_C0847	54.4522	57.071	47.7599	112.06	115.616	124.383	103.9	95.0749	91.4849	54.2763	60.5813	63.0567	71.2922	85.0953	81.2127
CA_C0848	65.3908	74.5535	78.1391	142.89	158.604	147.424	113.474	109.189	124.007	77.3639	80.5252	69.3124	77.4521	92.4478	88.2298
CA_C0849	195.935	223.39	234.134	772.44	831.018	748.685	495.069	435.913	453.018	218.371	243.738	253.698	291.945	256.283	305.903
CA_C0850	17.927	21.422	20.439	190.338	184.485	204.772	136.981	142.356	155.57	28.7665	29.942	25.7727	28.6287	29.9973	25.1315
CA_C0851	28.2736	33.7856	32.2353	363.055	337.463	327.085	257.14	226.414	235.299	69.186	61.9856	72.0131	63.394	75.6679	72.2154
CA_C0852	1.97795	1.88719	1.65525	0.357412	0.396717	0.368752	1.15123	1.05344	1.01367	0.471644	0.526432	0.547943	0.868007	0.828403	0.72721
CA_C0853	8.30676	8.70626	7.28584	85.6191	79.5838	77.1364	39.5987	41.1525	44.9725	5.83881	6.78336	6.51706	11.6228	10.203	12.1784
CA_C0854	9.9388	9.48274	8.3173	7.18371	7.41164	7.9737	5.57857	5.79748	6.33562	2.75331	2.36992	2.64522	4.90692	5.85696	5.58973
CA_C0855	16.7908	19.1436	20.0643	25.6499	27.5951	24.8611	16.1584	18.3512	16.7925	9.52855	9.15448	8.20174	11.3208	9.48446	10.8042
CA_C0856	100.288	83.9263	95.6863	71.9898	64.8574	66.9153	93.3245	96.9867	105.989	95.5284	85.5865	99.4319	78.2576	68.6981	81.9989
CA_C0857	9.69058	10.1566	8.49959	6.11763	6.79038	6.31173	8.86723	8.11405	7.80767	4.30553	5.00205	4.80568	9.65718	9.21656	8.09072
CA_C0858	45.4538	38.038	43.368	28.5998	30.7687	27.7203	37.5506	36.1327	41.0361	18.0293	17.3215	15.5188	34.6806	33.0983	29.0552
CA_C0859	24.6008	21.5773	25.7839	20.3627	18.3453	18.9273	30.9521	28.323	27.2536	14.7052	13.1747	15.306	21.9387	24.9915	26.1863
CA_C0860	29.386	28.0375	24.5917	18.1887	18.7658	20.189	22.9269	23.8266	26.0383	17.2564	19.2609	20.0479	26.1231	29.7582	31.1809
CA_C0861	214.029	187.724	224.322	109.202	105.844	117.484	214.312	234.205	206.22	29.1038	25.0513	27.9613	166.381	198.595	189.534
CA_C0862	118.3	112.871	98.9994	51.1245	56.7466	52.7466	96.9817	110.143	100.787	19.5945	18.8253	16.8661	66.1079	58.0326	69.2684
CA_C0863	82.8901	99.05	94.5049	44.5317	45.9446	49.4288	82.6391	85.8819	93.8538	13.7842	15.3855	16.0141	62.1941	70.8486	74.2357
CA_C0864	19.7629	20.7134	17.334	6.08207	6.5433	5.89503	7.36435	7.65333	8.36374	6.61545	5.92696	6.88577	9.08143	10.8397	10.3451
CA_C0865	26.0194	21.7744	24.8254	7.55625	8.38721	7.796	17.4428	15.9612	15.3585	19.3073	16.6188	18.5493	18.9148	16.6043	19.8191
CA_C0866	123.675	129.623	108.476	59.5524	66.1014	61.4419	101.851	89.6805	93.1996	32.0489	30.7907	27.5862	82.5733	86.521	72.4866
CA_C0867	81.2742	85.183	71.2855	47.5612	46.0985	51.168	73.8612	65.0354	67.5875	29.2486	30.4437	26.2046	54.4489	62.0256	64.9909
CA_C0868	63.7433	72.6752	76.1705	34.3744	31.9514	30.9687	58.7777	61.0842	66.7543	22.877	26.5778	25.5345	69.1246	57.9121	65.9707
CA_C0869	2523.44	2407.65	2111.75	1016.99	1128.83	1049.26	1733.27	1801.29	1968.49	562.404	484.092	540.325	1243	1091.16	1302.43
CA_C0870	26.6778	30.4159	31.8788	32.9916	36.6197	34.0384	33.4424	36.5467	32.1796	17.5066	20.3386	19.5402	44.9094	47.0564	39.4235
CA_C0871	39.1698	41.0537	34.3558	13.1146	14.5568	13.5307	45.3143	41.4653	39.8996	11.2386	11.6979	10.069	18.2419	21.7737	20.7803
CA_C0872	216.594	258.82	246.944	141.973	127.907	131.965	198.603	225.555	206.397	103.38	99.3214	88.9846	174.581	146.263	166.616
CA_C0873	219.575	183.752	209.5	128.576	115.837	119.513	163.853	186.089	170.283	131.276	117.614	136.641	201.869	211.52	177.21
CA_C0874	13.5919	14.2456	11.9215	2.20642	2.27643	2.44907	6.2577	7.10692	6.50326	3.39689	3.79148	3.94641	2.0456	2.1434	1.79572
CA_C0875	31.0657	37.1221	35.4187	21.6891	21.0221	23.3339	24.7149	28.0689	25.6847	17.6294	15.1746	16.9373	35.607	33.9823	29.8313
CA_C0876	374.885	313.723	357.682	308.147	277.618	286.426	405.516	460.547	421.428	240.4	279.29	268.326	442.093	388.089	463.228
CA_C0877	3132.73	2747.71	3283.4	1877.92	2084.44	1937.51	2687.76	2366.59	2459.46	1959.23	2039.29	1755.33	2600.14	3103.55	2961.95
CA_C0878	109.768	96.2769	115.047	200.726	194.553	215.948	216.409	236.497	208.238	686.565	714.62	615.112	325.845	286.042	341.423
CA_C0879	108.885	124.142	130.112	288.636	310.524	279.759	339.326	298.78	310.504	1079.84	1123.96	967.457	457.559	436.682	383.339
CA_C0880	160.637	183.146	191.954	316.719	351.549	326.768	425.776	442.484	483.557	1309.69	1521.57	1461.83	590.764	705.143	672.97
CA_C0881	42.6972	44.7506	37.4496	44.2474	42.8867	47.6029	42.9862	46.9764	41.3631	38.2835	39.8478	34.2992	32.9332	28.9102	34.5076
CA_C0882	4644.73	4431.6	3886.95	5327.57	4952.03	4799.74	5281.57	5488.83	5998.32	2769.42	3217.44	3091.13	6932.1	6085.31	7263.51
CA_C0883	115.681	101.463	121.244	83.1095	92.249	85.7465	122.027	133.354	117.419	74.0187	71.1129	63.7119	74.1475	65.09	77.6923
CA_C0884	98.3516	86.264	103.082	75.8678	70.5199	68.3512	84.1183	80.942	91.9264	62.8773	56.3335	65.4466	72.0242	85.969	82.0465
CA_C0885	116.352	97.3694	111.013	74.013	76.3613	82.1522	99.3319	87.4626	90.8947	44.5653	39.9272	46.3864	48.0186	57.3156	54.7005
CA_C0886	14.349	17.1465	16.3597	9.90437	10.6555	9.59978	10.0616	9.20697	8.85932	6.83667	7.94265	7.63084	10.1715	10.6578	8.92902
CA_C0887	102.602	116.978	122.604	36.0814	37.2262	40.0493	67.947	77.1679	70.6134	36.5864	42.5051	40.8364	60.4546	63.3448	53.0698
CA_C0888	93.8756	89.5679	78.5599	82.9132	77.0687	74.6986	74.3475	65.4636	68.0325	47.65	42.6909	49.5971	45.8165	43.726	38.3847
CA_C0889	79.7354	69.9358	83.5702	38.6258	41.555	37.4379	69.5829	61.2684	63.6726	43.2488	38.7478	45.0161	61.2515	64.1797	53.7693
CA_C0890	62.775	55.0599	65.7941	34.4146	33.3563	37.0245	43.206	49.0694	44.9014	26.5652	25.5223	22.8661	33.3173	39.7679	37.9535
CA_C0891	230.339	241.417	202.03	214.293	193.062	199.188	358.898	407.603	372.981	217.218	208.691	186.972	531.122	506.889	444.97
CA_C0892	2836.44	2487.84	2972.85	712.982	662.725	642.344	1377.67	1564.63	1431.73	741.256	861.171	827.363	1541.68	1291.61	1471.34
CA_C0893	1095.12	1248.58	1308.63	178.88	166.271	161.157	439.075	498.661	456.305	219.386	244.87	254.876	367.201	418.298	438.295
CA_C0894	1382.49	1576.21	1652.01	248.765	231.23	224.119	604.736	686.803	628.466	362.117	420.698	404.182	544.187	619.913	649.549
CA_C0895	1492.4	1248.92	1423.92	233.215	250.901	226.043	626.5	711.52	651.084	438.27	509.169	489.18	562.42	671.311	640.682
CA_C0896	1015.26	849.625	968.677	137.438	152.552	141.799	419.049	383.456	368.977	378.225	439.411	422.161	336.698	383.551	401.887
CA_C0897	889.596	932.38	780.263	114.668	118.306	127.278	380.693	348.357	335.204	329.761	316.815	283.843	302.046	316.486	265.15
CA_C0898	612.339	537.081	641.788	75.2643	83.5412	77.6524	183.773	208.712	190.984	141.622	121.902	136.063	176.734	148.066	168.67
CA_C0899	1054.74	1006.34	882.658	72.2052	65.0515	67.1155	207.152	235.264	215.28	190.711	183.224	164.155	218.492	228.937	191.802
CA_C0900	135.835	113.674	129.602	137.374	141.732	152.481	156.42	143.134	137.729	253.068	263.409	226.73	131.457	156.909	149.75
CA_C0901	102.21	89.6482	107.126	37.1242	38.3021	41.2068	42.6662	48.4563	44.3404	36.2071	34.7857	31.1654	37.9495	31.7938	36.218
CA_C0902	59.3832	70.9603	67.7042	1038.84	965.612	935.916	374.296	388.983	425.09	48.8462	54.5203	56.7482	77.383	67.9304	81.0825
CA_C0903	39.1249	37.3296	32.7417	647.445	583.299	601.807	190.064	215.857	197.522	27.3232	23.5185	26.2505	44.0747	38.6908	46.1818
CA_C0904	462.406	552.555	527.2	246.614	229.23	222.181	356.411	370.397	404.778	362.208	377.009	324.512	459.422	438.46	384.9
CA_C0905	61.9545	70.6357	74.0329	46.8031	43.5039	42.166	60.648	53.4011	55.4966	32.5505	33.8806	29.1628	55.6459	46.6198	53.107
CA_C0906	159.553	181.91	190.658	165.691	154.011	149.275	184.313	168.657	162.289	111.812	124.801	129.9	256.462	214.862	244.761
CA_C0907	237.968	208.722	249.413	286.266	277.462	307.975	276.878	302.578	266.423	240.073	249.883	215.088	373.169	327.585	391.009
CA_C0908	117.906	112.496	98.6697	129.743	139.582	125.753	115.981	106.13	102.122	119.802	115.099	103.12	105.552	120.24	125.989
CA_C0909	38.3864	32.1237	36.625	27.2201	26.383	29.2843	37.238	40.6946	35.8319	32.4741	29.0944	33.801	39.5034	34.6779	41.392
CA_C0910	23.7244	19.8538	22.6358	27.2086	30.2007	28.0719	10.5174	11.4937	10.1203	420.55	361.99	404.04	39.5957	41.4886	34.7589
CA_C0911	44.7887	42.7335	37.4815	47.791	51.4152	46.3213	19.6736	18.0025	17.3227	751.904	647.204	722.385	78.498	65.765	74.9164
CA_C0912	35.6035	33.9698	29.7948	39.2291	40.4738	43.5432	17.473	15.3851	15.9889	466.733	520.95	542.237	56.8576	49.9122	59.5759
CA_C0913	13.2567	15.1143	15.8412	11.9728	12.8808	11.6046	8.44746	9.59384	8.77895	128.123	143.007	148.85	14.9224	17.8116	16.9989
CA_C0914	8.38635	8.00153	7.01813	5.91007	6.09759	6.56	3.9049	3.57322	3.4383	53.593	59.8185	62.2628	6.28997	7.16523	7.50779
CA_C0915	13.0466	14.8747	15.5901	10.087	10.4071	11.1963	6.56219	6.3144	7.17131	125.804	120.865	108.286	20.3923	19.4619	17.0845
CA_C0916	15.9707	16.7388	14.0079	12.8947	14.3127	13.3038	10.6399	9.73612	9.3685	83.8193	97.3789	93.556	12.3407	14.058	14.7301
CA_C0917	6.64766	7.94365	7.57914	1.70706	1.53794	1.58673	1.81636	1.66208	1.59932	12.1768	14.1467	13.5913	4.99044	5.22902	4.38083
CA_C0918	10.4834	9.19496	10.9876	3.2338	3.00585	2.91341	2.86235	2.75427	3.12805	11.8245	12.3077	10.5939	3.78149	3.31956	3.96227
CA_C0919	9.12357	10.9023	10.402	6.77866	6.10707	6.30084	4.28355	4.86485	4.45164	17.1577	19.9334	19.1508	6.30119	6.60244	5.53147
CA_C0920	2369.72	2078.48	2483.69	572.711	635.692	590.883	702.635	676.104	767.856	528.522	589.917	614.022	636.729	533.447	607.678
CA_C0921	24.6789	29.4902	28.137	26.8566	24.9635	24.1958	23.984	23.0783	26.2102	23.7586	21.286	24.7294	23.5046	19.692	22.4322
CA_C0922	8.6298	9.04484	7.56918	0.948513	1.02044	0.919344	2.96122	2.60738	2.70969	1.61757	1.87924	1.80547	1.49644	1.78617	1.70467
CA_C0923	10.8601	10.3618	9.08829	0.639257	0.575923	0.594196	1.81488	2.06117	1.8861	1.3511	1.56967	1.50805	1.86491	1.77982	1.56241
CA_C0924	3.52967	4.02426	4.2178	0.442312	0.475855	0.428709	1.26359	1.21587	1.38088	0	0	0	0.69782	0.794924	0.832927
CA_C0925	8.09815	9.23289	9.67693	1.23006	1.19223	1.32334	2.30412	2.02879	2.10841	1.17069	1.21853	1.04885	3.47453	2.91094	3.316
CA_C0926	1.41922	1.61809	1.69591	1.37902	1.53067	1.42277	0	0	0	0.704716	0.606587	0.67705	1.2785	1.33962	1.12233
CA_C0927	1.96132	1.72027	2.05564	0.835767	0.927676	0.862285	0.897338	0.821119	0.790114	0	0	0	0	0	0
CA_C0928	10.2184	11.6502	12.2105	0	0	0	4.06454	3.91106	4.44182	4.0623	3.63952	4.22829	4.60261	4.82265	4.04038
CA_C0929	35.2076	42.0715	40.141	646.813	626.922	695.864	927.658	816.811	848.863	537.864	559.842	481.887	906.179	864.833	759.19
CA_C0930	18.0561	21.5762	20.5861	466.412	420.203	433.535	542.635	616.274	563.928	495.884	476.416	426.834	610.669	639.864	536.073
CA_C0931	23.765	22.6745	19.8878	183.68	165.482	170.732	164.815	145.121	150.816	526.763	548.287	471.941	249.201	283.878	297.45
CA_C0932	177.138	185.657	155.367	660.603	595.154	614.038	2100.9	1922.46	1849.86	927.258	890.855	798.141	1579.96	1386.96	1655.49
CA_C0933	6.97155	7.30683	6.11473	20.4334	19.805	21.983	286.592	252.347	262.249	7.42201	7.13063	6.38852	51.2081	53.6562	44.9528
CA_C0934	7.34258	6.44017	7.69571	0	0	0	0.746525	0.683116	0.657322	0	0	0	0	0	0
CA_C0935	22.6952	18.9925	21.6538	19.0629	19.6677	21.1592	26.8977	25.882	29.3944	22.5924	21.7054	19.4465	19.7004	18.8015	16.5048
CA_C0936	15.7314	13.798	16.488	9.88035	9.5765	10.6296	10.1613	9.77766	11.1046	7.89892	8.22168	7.07685	5.32709	4.67637	5.58177
CA_C0937	13.4038	15.2819	16.0169	14.6689	13.6349	13.2156	17.1238	16.4772	18.7132	17.5236	19.5592	20.3585	12.3144	14.028	14.6987
CA_C0938	18.1422	15.9125	19.0147	12.0598	11.2097	10.865	17.4981	16.0118	15.4072	18.7924	16.1757	18.0547	7.30704	6.97365	6.12179
CA_C0939	14.2772	14.9639	12.5225	5.27271	5.85255	5.44	10.8868	9.9621	9.58594	10.3549	10.778	9.27721	6.60193	7.5206	7.88015
CA_C0940	11.4474	9.57975	10.9221	3.55693	3.44754	3.82666	5.7581	6.29258	5.54067	6.34244	5.45928	6.09345	4.68869	4.47476	3.92815
CA_C0941	14.8225	12.4042	14.1423	5.3774	5.78519	5.21203	11.192	9.85465	10.2414	7.3246	7.03706	6.30468	3.92611	4.11381	3.44652
CA_C0942	3.6704	4.18471	4.38597	4.75034	4.2797	4.41549	6.12665	5.60626	5.39457	8.15755	9.47721	9.10516	2.90257	3.30647	3.46455
CA_C0943	9.16707	7.67147	8.74642	9.10126	8.45971	8.19955	9.60394	8.78819	8.45636	0.65577	0.761855	0.731946	2.42665	2.76433	2.89649
CA_C0944	343.972	301.697	360.515	409.212	454.213	422.196	411.354	376.414	362.201	192.601	165.782	185.04	401.524	383.204	336.394
CA_C0945	138.193	144.84	121.209	90.1951	100.114	93.0569	116.444	112.047	127.252	65.1432	58.3635	67.8051	95.2462	113.687	108.5
CA_C0946	134.76	161.032	153.643	211.155	204.661	227.168	210.052	218.295	238.558	125.927	120.983	108.392	165.012	157.483	138.246
CA_C0947	63.4633	75.8358	72.356	50.3471	55.8837	51.9445	57.9005	63.275	55.7142	30.5583	35.5017	34.108	38.1168	43.4208	45.4967
CA_C0948	546.018	478.912	572.278	511.116	527.333	567.323	561.252	613.35	540.06	328.068	282.386	315.188	665.637	584.327	697.46
CA_C0949	671.126	588.644	703.403	524.766	541.417	582.475	712.522	685.617	778.661	342.804	295.07	329.346	667.834	559.507	637.364
CA_C0950	389.874	326.267	371.984	295.439	327.929	304.813	382.604	397.618	434.526	149.687	155.803	134.108	436.497	457.365	383.177
CA_C0951	498.173	416.896	475.313	474.037	489.077	526.166	605.729	661.955	582.857	371.15	356.58	319.469	908.154	760.845	866.718
CA_C0952	60.1678	50.3515	57.4069	238.869	265.138	246.449	198.614	206.408	225.567	52.2102	50.1606	44.9402	36.6875	38.4414	32.2059
CA_C0953	240.888	211.283	252.473	286.907	308.665	278.084	313.933	276.421	287.268	122.047	141.791	136.224	411.633	491.33	468.912
CA_C0954	321.355	281.86	336.81	559.972	520.5	504.493	413.693	429.927	469.834	350.42	313.95	364.739	724.771	865.096	825.625
CA_C0955	5.11212	5.82844	6.10876	3.66064	3.93825	3.54807	1.67616	1.53379	1.47587	8.98956	10.4438	10.0338	2.63157	2.31011	2.75737
CA_C0956	10.711	8.96351	10.2195	4.49296	4.35479	4.83368	2.85231	3.11707	2.74461	4.45084	4.27611	3.83108	2.69158	2.3628	2.82026
CA_C0957	792.415	903.451	946.901	566.164	609.099	548.753	673.499	648.068	736.015	815.137	701.633	783.137	1284.75	1076.35	1226.13
CA_C0958	698.984	835.254	796.927	841.918	934.504	868.631	871.275	952.15	838.377	844.162	980.724	942.223	1870.86	1960.3	1642.32
CA_C0959	520.851	593.834	622.394	275.453	305.744	284.193	405.649	460.698	421.567	719.112	644.271	748.496	698.824	796.067	834.125
CA_C0960	10.6187	11.1294	9.31364	3.66808	3.94625	3.55527	6.94035	6.11104	6.35084	5.07788	4.5494	5.28537	5.69333	4.99787	5.96552
CA_C0961	79.5781	69.7978	83.4053	60.5993	56.3277	54.5954	92.8414	84.9555	81.7477	27.7265	23.8657	26.638	66.6498	69.8362	58.5082
CA_C0962	141.597	169.202	161.438	172.495	185.576	167.19	192.862	219.035	200.43	89.8178	80.4702	93.488	112.902	128.613	134.761
CA_C0963	92.8344	77.6886	88.5745	64.8561	69.7745	62.8616	105.565	92.9513	96.5988	26.3786	27.4565	23.6333	73.2233	64.2788	76.724
CA_C0964	20.0025	22.8053	23.902	3.88716	4.01049	4.31463	4.17353	3.81903	3.67483	0.977053	1.13511	1.09055	1.5445	1.35583	1.61834
CA_C0965	54.6615	52.1532	45.7435	35.2753	37.9504	34.1905	60.1283	65.7096	57.8579	24.063	26.8582	27.9557	35.1852	36.8674	30.8872
CA_C0966	31.7646	26.5822	30.307	17.8173	16.5613	16.052	30.6812	29.5227	33.5291	19.9174	20.7313	17.8446	18.7122	17.8584	15.677
CA_C0967	106.024	120.881	126.694	80.1773	77.7116	86.2575	121.236	110.938	106.749	54.5533	46.957	52.4116	106.341	111.425	93.3513
CA_C0968	91.4762	87.2786	76.552	36.216	38.9624	35.1022	60.0487	62.405	68.1977	29.4103	32.8267	34.168	61.2132	53.7357	64.1396
CA_C0969	27.3954	22.9259	26.1383	14.8509	16.4841	15.3221	23.5667	26.7648	24.4915	5.42089	5.20808	4.66605	24.7315	20.7199	23.6031
CA_C0970	46.8438	53.4077	55.9763	38.6984	42.9541	39.9263	69.2489	63.367	60.9743	48.7972	54.4656	56.6912	163.325	186.052	194.947
CA_C0971	157.142	131.504	149.931	187.393	174.184	168.828	178.218	202.403	185.211	149.883	174.129	167.293	443.764	423.516	371.782
CA_C0972	99.0207	82.8656	94.477	68.8026	66.6867	74.0203	87.3573	95.4661	84.0587	35.4087	36.8556	31.7236	170.352	162.58	142.72
CA_C0973	23.3452	19.5364	22.2739	13.2055	13.6245	14.6577	14.825	15.4067	16.8368	21.5105	20.6661	18.5153	16.4516	17.2381	14.4419
CA_C0974	12.5451	10.4984	11.9694	6.98953	7.75817	7.2113	8.39361	9.53268	8.72298	11.5006	10.3037	11.9705	10.4601	8.76338	9.98283
CA_C0975	34.9842	36.6667	30.6846	69.3232	67.1913	74.5804	51.3833	58.3564	53.3996	30.6774	27.4847	31.9309	32.9825	31.4776	27.6325
CA_C0976	418.468	477.105	500.05	300.448	279.269	270.681	387.873	423.877	373.227	229.536	197.574	220.525	492.041	515.564	431.936
CA_C0977	290.011	303.959	254.368	167.449	162.299	180.148	258.463	282.454	248.704	107.786	120.307	125.223	401.253	420.436	352.238
CA_C0978	39.3253	46.992	44.8357	35.5034	39.4077	36.6299	47.2172	49.0701	53.6249	16.6756	18.6127	19.3733	43.5871	52.0262	49.6524
CA_C0979	123.559	117.889	103.4	122.453	113.822	110.321	148.061	135.485	130.369	80.8783	93.9621	90.2733	160.117	152.811	134.145
CA_C0980	1382.83	1652.42	1576.59	1453.29	1563.5	1408.6	2404.67	2200.42	2117.34	1420.49	1478.54	1272.66	1807.85	2157.88	2059.42
CA_C0981	1306.16	1145.63	1368.98	1530.49	1483.43	1646.56	2053.79	2244.43	1976.24	1288.51	1438.19	1496.96	1978.7	1657.74	1888.42
CA_C0982	263.364	251.279	220.397	262.794	282.723	254.712	139.571	158.512	145.048	99.9084	111.514	116.071	241.132	230.13	202.019
CA_C0983	250.068	262.095	219.334	118.47	122.229	131.498	242.367	275.258	251.878	69.4818	80.722	77.553	190.286	227.127	216.764
CA_C0984	426.032	509.089	485.729	4318.57	4646.07	4185.76	5223.09	4598.97	4779.44	1271.91	1477.66	1419.65	5385.04	5139.34	4511.55
CA_C0985	677.727	772.692	809.854	5729.15	6359.18	5910.93	6666.96	7285.81	6415.22	2224.2	1914.49	2136.88	7174.15	6846.82	6010.45
CA_C0986	1257.96	1434.23	1503.21	11243.3	12096	10897.6	13513.9	14768.3	13003.6	4226.13	3637.66	4060.22	14581.6	13916.3	12216.4
CA_C0987	137.319	143.923	120.442	682.054	757.059	703.694	1042.43	917.867	953.885	212.63	190.501	221.319	609.189	638.313	534.774
CA_C0988	71.1871	67.9205	59.573	459.755	414.205	427.347	501.676	548.243	482.733	98.2055	84.5308	94.3502	244.668	214.781	256.365
CA_C0989	25.0053	28.5092	29.8803	696.817	647.699	627.78	553.465	506.454	487.331	55.4594	64.4312	61.9017	85.4808	71.6152	81.5806
CA_C0990	1079.31	1289.73	1230.55	391.35	421.028	379.314	806.84	710.43	738.308	543.145	565.339	486.618	696.547	729.847	611.461
CA_C0991	24.5569	25.7379	21.5388	7.56329	6.81396	7.03016	15.78	15.1841	17.2447	7.16876	6.42269	7.4617	6.73397	8.03775	7.67102
CA_C0992	17.1327	15.0271	17.9567	4.60308	4.46152	4.95215	8.27399	7.5712	7.28532	2.49771	2.78785	2.90177	9.40075	8.25241	9.85018
CA_C0993	215.424	205.539	180.278	136.546	146.901	132.347	135.742	141.069	154.164	118.73	123.581	106.373	144.299	164.379	172.237
CA_C0994	349.842	306.846	366.667	162.303	150.863	146.223	192.715	210.604	185.438	241.304	231.831	207.704	220.211	193.311	230.739
CA_C0995	169.281	202.283	193.001	73.5826	68.3958	66.2924	108.224	118.27	104.138	226.188	194.692	217.309	170.439	162.662	142.793
CA_C0996	404.151	385.606	338.215	278.107	258.503	250.553	518.658	499.074	566.802	267.99	230.674	257.47	577.604	657.979	689.435
CA_C0997	107.861	128.889	122.975	52.4844	56.4646	50.8703	139.098	152.009	133.845	44.2135	49.3494	51.3659	164.608	187.514	196.478
CA_C0998	124.405	130.388	109.115	61.9386	57.5726	55.802	134.494	118.423	123.07	71.9877	74.9293	64.4957	103.826	108.79	91.1435
CA_C0999	89.608	107.078	102.164	60.8041	65.4152	58.9342	108.933	119.044	104.82	43.1568	38.6653	44.9203	95.2562	90.91	79.805
CA_C1000	39.929	33.4146	38.0967	28.0952	30.2258	27.2312	30.3554	33.1731	29.2092	13.3807	12.8554	11.5175	33.0145	28.9816	34.5928
CA_C1001	408.69	358.461	428.345	392.81	405.274	436.008	387.156	439.696	402.348	345.938	401.902	386.124	388.694	370.959	325.645
CA_C1002	437.091	365.78	417.034	398.407	370.323	358.935	403.541	355.321	369.264	309.853	322.514	277.606	294.168	335.102	351.123
CA_C1003	7.68205	6.73791	8.05151	2.67861	2.59624	2.88174	4.16184	4.72663	4.32516	3.37636	3.92256	3.76857	3.45353	3.03166	3.61863
CA_C1004	26.9998	30.7831	32.2636	14.631	16.24	15.0952	16.2506	14.8703	14.3088	9.53944	8.21112	9.16495	18.1339	15.1925	17.3066
CA_C1005	22.807	21.7605	19.0861	24.5434	22.1118	22.8134	23.8266	22.9269	26.0383	6.90254	7.70436	8.01918	18.5765	22.1731	21.1614
CA_C1006	154.666	176.338	184.819	118.705	106.944	110.337	160.923	154.846	175.86	45.5559	52.9256	50.8478	73.2693	69.9263	61.3845
CA_C1007	31.6284	36.0602	37.7945	23.616	21.2762	21.9513	50.2561	45.9874	44.2509	9.74952	8.73485	10.1479	10.5639	10.0819	8.85036
CA_C1008	21.8045	18.2471	20.804	10.9333	9.85011	10.1626	14.1936	13.6577	15.5111	8.05389	7.73771	6.93242	16.5858	13.8955	15.8291
CA_C1009	50.2763	52.6943	44.0972	35.9758	34.8694	38.704	65.041	57.2692	59.5165	76.1093	65.5114	73.1214	31.7799	33.2992	27.8979
CA_C1010	480.937	504.067	421.829	331.261	307.91	298.441	695.627	722.924	790.028	421.806	470.804	490.042	314.822	276.365	329.873
CA_C1011	8.05251	7.683	6.73875	1.78578	1.98216	1.84244	1.27822	1.16965	1.12549	0.584504	0.608388	0.523672	0	0	0
CA_C1012	3.83231	4.01662	3.36131	7.62087	8.45894	7.86268	8.18231	7.20459	7.48731	11.7593	12.2398	10.5355	3.1728	3.02803	2.65814
CA_C1013	132.433	150.99	158.251	93.8299	104.148	96.807	119.452	109.306	105.178	87.827	78.6866	91.4158	158.861	133.093	151.613
CA_C1014	253.233	211.918	241.613	239.894	222.984	216.127	266.509	243.872	234.664	190.734	198.527	170.883	258.503	294.474	308.552
CA_C1015	155.215	162.679	136.139	148.268	137.817	133.579	182.203	199.116	175.324	126.186	108.615	121.232	128.769	153.7	146.687
CA_C1016	100.142	87.8341	104.958	65.8863	73.1318	67.9768	89.8715	98.2137	86.478	45.1367	40.4391	46.981	75.6144	63.3492	72.1644
CA_C1017	3.04654	2.5495	2.90674	0.660606	0.733253	0.681566	0.973542	0.936782	1.06391	0.290581	0.324335	0.337588	1.28347	1.07528	1.22491
CA_C1018	38.1568	39.9919	33.4672	32.0372	28.8631	29.7789	33.2895	34.5958	37.8072	16.5198	14.2195	15.8713	32.3379	30.8625	27.0925
CA_C1019	45.78	47.9818	40.1536	37.1308	35.9889	39.9466	32.1152	33.3755	36.4735	26.3348	30.595	29.3939	43.0325	45.0898	37.7759
CA_C1020	9.1384	10.4189	10.92	5.6506	5.82989	6.272	9.91351	10.8337	9.53918	4.2609	4.75586	4.9502	12.5467	11.9743	10.5116
CA_C1021	16.4413	18.7451	19.6466	13.8847	12.906	12.5091	18.4469	16.8801	16.2427	4.64056	5.17962	5.39127	15.7003	18.7401	17.8851
CA_C1022	109.316	95.8813	114.574	126.066	139.929	130.066	153.94	148.128	168.23	74.2233	82.8453	86.2306	132.582	138.92	116.386
CA_C1023	3646.08	3051.23	3478.77	3711.97	3450.32	3344.21	2910.11	3024.31	3305.03	3000.58	2582.76	2882.78	2634.17	2312.4	2760.11
CA_C1024	2725.3	3256.61	3107.17	3260.99	3508.29	3160.7	2909.09	3179.12	2799.24	2742.07	2634.42	2360.25	2455.08	2155.18	2572.45
CA_C1025	2088.64	1992.8	1747.88	3343.09	3011.88	3107.44	2591.08	2942.71	2692.76	1709.11	1778.94	1531.23	2245.81	2143.34	1881.52
CA_C1026	42.5767	48.5426	50.8772	60.3229	66.9566	62.2369	41.4655	47.0926	43.0926	17.2674	14.863	16.5895	23.8818	22.7922	20.008
CA_C1027	8991.67	7524.69	8579.07	2948.23	2740.41	2656.13	5330.87	4693.87	4878.07	1790.52	1720.22	1541.19	4392.74	3680.21	4192.32
CA_C1028	22.2588	21.2374	18.6273	27.5662	26.7184	29.6566	27.7743	30.3525	26.7256	16.9263	17.6179	15.1647	19.4246	18.5383	16.2738
CA_C1029	479.147	457.161	400.975	2090.23	1942.89	1883.14	566.977	619.606	545.569	588.773	684.02	657.167	545.537	621.449	651.159
CA_C1030	247.818	282.543	296.131	715.881	644.955	665.419	207.396	199.565	226.647	179.176	208.162	199.99	205.544	215.37	180.436
CA_C1031	435.477	496.497	520.376	2334.8	2103.48	2170.22	748.097	658.706	684.554	664.905	638.803	572.32	761.823	638.25	727.064
CA_C1032	616.374	515.814	588.091	2550.19	2743.59	2471.77	688.707	782.169	715.733	643.401	747.485	718.14	890.619	849.984	746.154
CA_C1033	669.752	800.324	763.599	820.697	762.847	739.387	641.678	701.241	617.449	914.631	787.272	878.724	835.776	997.593	952.076
CA_C1034	2809.99	2681.05	2351.54	279.759	252.042	260.039	1100.21	968.741	1006.75	427.479	382.99	444.947	587.409	701.139	669.149
CA_C1035	243.629	213.687	255.346	142.092	128.014	132.076	147.587	167.616	153.379	182.663	212.213	203.881	300.278	251.571	286.578
CA_C1036	1093.13	1306.24	1246.3	711.445	689.566	765.398	979.442	942.459	1070.36	570.268	593.57	510.918	994.961	1042.53	873.422
CA_C1037	653.287	572.997	684.706	331.255	298.436	307.905	479.367	523.864	461.267	256.452	266.931	229.762	519.999	435.652	496.274
CA_C1038	41.5075	43.5037	36.4061	26.953	24.2827	25.0531	34.5761	39.2683	35.9329	11.3405	13.1751	12.6579	31.23	37.2765	35.5757
CA_C1039	448.829	536.331	511.72	515.452	479.118	464.383	327.552	340.405	372.003	766.026	659.36	735.953	620.713	544.89	650.388
CA_C1040	30.2865	36.191	34.5303	42.6062	39.6029	38.385	37.2932	35.885	40.7549	32.6431	37.9239	36.4351	44.6817	46.8178	39.2236
CA_C1041	89.5318	106.986	102.077	136.783	123.231	127.141	102.215	106.226	116.086	235.095	244.701	210.628	139.955	122.859	146.646
CA_C1042	181.53	151.913	173.2	99.2891	102.439	110.208	110.761	125.792	115.108	172.95	193.04	200.929	145.966	122.289	139.306
CA_C1043	145.054	165.38	173.333	1088.78	1012.03	980.908	913.301	949.14	1037.24	102.351	91.6992	106.534	196.232	187.279	164.402
CA_C1044	17.238	19.6535	20.5987	31.1066	34.5273	32.0935	32.9925	30.1902	29.0502	11.8716	10.636	12.3567	11.377	13.5798	12.9602
CA_C1045	312.497	356.285	373.42	531.401	493.943	478.752	475.73	457.767	519.889	965.046	1121.16	1077.15	295.223	247.336	281.753
CA_C1046	77.6547	74.0914	64.9854	62.0557	64.0247	68.88	52.2333	54.283	59.3217	36.3952	42.2829	40.623	98.3567	82.4025	93.869
CA_C1047	1109.49	1264.96	1325.79	1106.08	1028.11	996.492	1804.16	2048.99	1874.95	2399.22	2497.26	2149.53	1545.72	1294.99	1475.2
CA_C1048	28.7203	32.7447	34.3195	53.3654	55.0587	59.234	53.6173	47.2105	49.0631	70.1889	62.884	73.0569	39.4753	33.0721	37.6742
CA_C1049	190.701	159.588	181.95	219.292	243.408	226.25	221.702	242.281	213.331	156.27	181.551	174.423	252.936	241.396	211.908
CA_C1050	226.511	189.556	216.118	177.299	190.745	171.847	243.505	276.551	253.061	93.2352	97.045	83.5319	231.302	263.488	276.085
CA_C1051	1286.12	1227.1	1076.29	1703.72	1534.93	1583.63	698.437	672.065	763.269	3616.77	3113.15	3474.79	1212.77	1157.44	1016.05
CA_C1052	1935.22	1619.49	1846.42	2629.44	2828.84	2548.57	1276.49	1228.29	1394.98	6822.47	7926.15	7614.99	2100.02	1759.38	2004.2
CA_C1053	152.176	159.495	133.474	245.038	220.761	227.765	219.087	227.684	248.818	484.594	540.886	562.988	138.14	164.886	157.363
CA_C1054	139.743	133.33	116.944	122.927	132.25	119.147	100.905	104.865	114.599	66.0801	68.7803	59.2029	77.4406	88.2167	92.4341
CA_C1055	71.5365	62.7445	74.9769	53.2736	57.3137	51.6353	86.8326	79.4571	76.4569	147.513	126.973	141.722	66.4776	55.6945	63.4445
CA_C1056	11.9747	14.3092	13.6526	2.66769	2.58565	2.87	12.7017	12.2221	13.8807	13.2134	11.3735	12.6947	10.0472	8.41746	9.58877
CA_C1057	14.2387	17.0147	16.2339	8.11679	8.73232	7.86717	11.3594	10.0021	10.3946	5.82257	5.0118	5.59399	6.84436	8.16951	7.79677
CA_C1058	7.53056	8.58577	8.99869	4.06506	3.94004	4.37333	3.31799	3.19271	3.62598	3.31616	3.45167	2.97104	3.20665	3.65286	3.8275
CA_C1060	10.5594	10.0749	8.83666	0.866415	0.805342	0.780575	0.766894	0.737937	0.83808	2.74681	3.19117	3.06589	1.51656	1.44736	1.27056
CA_C1061	0	0	0	0	0	0	0	0	0	0	0	0	0	0	0
CA_C1062	11.8319	9.90155	11.289	5.77262	6.40744	5.95578	7.23088	6.61669	6.36685	0.944721	0.8464	0.983324	4.69812	5.35187	5.60773
CA_C1063	35.3282	37.0273	30.9863	20.6852	21.3416	22.96	26.7256	27.7743	30.3525	6.7705	7.04716	6.06587	18.5383	16.2738	19.4246
CA_C1064	58.2594	55.5861	48.7544	35.4856	38.1766	34.3943	51.006	49.08	55.7405	21.556	18.5544	20.7098	29.0485	34.6726	33.0907
CA_C1065	36.2615	43.3308	41.3425	31.0423	30.0876	33.3963	28.0698	29.1713	31.8791	11.4932	13.3525	12.8283	29.3627	25.7759	30.7665
CA_C1066	2.67625	3.05125	3.198	1.70732	1.8368	1.65482	2.55485	2.792	2.45838	1.69132	1.45581	1.62492	0.9186	0.876687	0.769596
CA_C1067	4.97004	5.66645	5.93897	2.32515	2.25364	2.50148	1.58153	1.52181	1.72834	1.58066	1.41616	1.64525	1.25101	1.19393	1.04809
CA_C1068	3.17983	3.03391	2.66104	3.82666	3.44754	3.55693	0.814805	0.92538	0.846779	0.846313	0.758234	0.880895	1.59813	1.67453	1.40291
CA_C1070	2.45045	2.92818	2.79382	0	0	0	0	0	0	0	0	0	0	0	0
CA_C1071	0	0	0	0	0	0	0	0	0	0	0	0	0	0	0
CA_C1072	409.178	390.402	342.421	1136.04	1222.19	1101.1	1433.45	1311.7	1262.17	266.335	238.617	277.218	319.87	280.796	335.162
CA_C1073	270.487	323.22	308.388	801.215	861.975	776.575	914.388	879.862	999.265	183.733	164.611	191.24	211.078	185.294	221.169
CA_C1074	239.923	200.78	228.913	619.262	666.224	600.218	644.083	731.49	669.357	145.824	169.415	162.764	175.894	209.949	200.37
CA_C1075	8.70871	7.2879	8.3091	10.126	9.81461	10.8939	10.0088	9.63085	10.9378	39.6471	35.5209	41.2671	8.20671	6.87552	7.83227
CA_C1076	29.944	35.7818	34.1399	21.1938	19.6999	19.0941	41.9853	40.4	45.8826	14.3981	16.7273	16.0706	53.107	55.6459	46.6198
CA_C1077	112.015	93.7402	106.875	89.5247	83.2141	80.655	83.3401	91.0761	80.1933	53.2978	45.8763	51.2055	135.764	129.569	113.742
CA_C1078	279.551	318.722	334.051	145.625	156.668	141.146	357.583	406.11	371.615	740.248	711.187	637.171	349.815	307.084	366.539
CA_C1079	7.88947	8.2689	6.91984	6.57362	6.37146	7.07213	7.47137	7.18925	8.16489	4.03635	4.20129	3.61627	7.44447	7.10481	6.23692
CA_C1080	21.7414	22.787	19.0693	13.5431	15.0324	13.9728	21.558	18.982	19.7269	12.3722	11.0845	12.8777	22.6471	18.9736	21.6138
CA_C1081	8.695	7.62637	9.11317	2.77318	2.86117	3.07815	4.63707	4.08298	4.2432	2.35969	2.6338	2.74142	6.23797	5.47597	6.53619
CA_C1082	14.8762	16.9607	17.7764	3.87277	3.48907	3.59978	4.28128	3.91763	3.7697	0.876993	1.01887	0.978867	3.23477	3.38941	2.83962
CA_C1083	28.2596	24.7864	29.6187	11.6417	10.8211	10.4883	18.7007	17.9946	20.4366	5.80957	6.48442	6.74939	14.717	12.3298	14.0455
CA_C1084	7.97121	6.99153	8.35457	0.966736	0.898592	0.870957	2.14079	2.43131	2.2248	3.93402	3.52459	4.09477	3.38431	2.83535	3.2299
CA_C1085	9.58244	8.40474	10.0433	4.54547	4.40569	4.89018	2.33648	2.42817	2.65356	3.90403	3.49772	4.06356	5.07234	6.05441	5.77817
CA_C1086	11.3344	12.9226	13.5441	3.38871	3.49623	3.76136	4.0045	4.16164	4.54794	3.9749	4.61793	4.43664	6.54523	5.74571	6.85815
CA_C1088	58.4283	69.8192	66.6154	100.338	97.2524	107.947	47.0236	51.3885	45.248	45.4978	40.7626	47.3569	50.7637	57.8277	60.5923
CA_C1089	163.885	186.849	195.836	177.17	171.721	190.606	152.72	146.953	166.896	77.2503	69.2106	80.4069	138.581	145.207	121.653
CA_C1090	133.691	140.121	117.26	145.037	130.667	134.813	109.72	119.905	105.577	55.453	53.2761	47.7314	75.4351	90.0403	85.9321
CA_C1091	293.964	308.102	257.835	398.253	386.006	428.455	335.281	322.621	366.403	247.709	237.985	213.217	317.705	278.896	332.894
CA_C1092	590.984	619.407	518.351	115.837	119.513	128.576	216.175	224.658	245.512	114.395	98.4656	109.904	251.238	286.199	299.881
CA_C1093	4.67305	5.58408	5.32785	5.20526	5.04518	5.6	8.1083	9.20866	8.42648	1.33153	1.48621	1.54694	8.88715	9.31203	7.80155
CA_C1094	0.694569	0.662698	0.581251	0.282392	0.313447	0.291352	0.533934	0.606392	0.554886	0	0	0	0	0	0
CA_C1095	41.8065	47.6646	49.957	33.7805	37.4954	34.8524	38.3351	35.079	33.7544	19.0109	18.2646	16.3637	55.8973	58.5696	49.0692
CA_C1096	67.2304	70.4637	58.9677	41.8815	45.0576	40.5935	48.6588	55.2621	50.5682	22.6955	20.3335	23.6229	60.0682	68.4269	71.6982
CA_C1097	75.0263	62.7858	71.5836	35.0791	38.9368	36.1921	44.2042	48.3074	42.5351	21.8036	24.3364	25.3308	54.0789	45.3069	51.6114
CA_C1098	107.774	94.528	112.957	75.0551	83.3089	77.4365	94.0624	102.794	90.5106	64.0092	57.3475	66.6247	81.0084	96.6926	92.2809
CA_C1099	99.7395	95.1628	83.4671	78.6448	81.1402	87.2934	74.047	80.9204	71.2511	48.1439	46.2539	41.4401	64.558	56.672	67.6444
CA_C1100	86.8231	82.839	72.658	88.1371	90.9336	97.8295	89.6849	98.0098	86.2985	92.379	88.7524	79.5156	95.6667	80.1488	91.3018
CA_C1102	1023.73	1072.96	897.909	825.032	887.598	799.659	1244.08	1412.91	1292.9	643.481	553.879	618.22	1144.52	1199.23	1004.71
CA_C1103	138.032	131.698	115.512	116.557	129.375	120.255	193.123	170.046	176.719	110.212	98.7418	114.715	214.788	225.057	188.551
CA_C1104	208.67	183.024	218.706	46.5634	45.1314	50.0945	238.82	218.535	210.283	89.508	85.9941	77.0444	105.43	100.62	88.3286
CA_C1105	26.3364	25.1279	22.0397	1.94685	2.00862	2.16094	22.993	20.2455	21.04	6.96425	6.69085	5.99451	5.54562	6.31731	6.61932
CA_C1106	18.9949	19.9085	16.6604	0	0	0	6.7593	5.95162	6.18517	5.5384	6.43436	6.18176	9.17187	8.05148	9.61035
CA_C1107	84.321	88.3764	73.9578	11.8672	13.1723	12.2438	80.6961	71.0536	73.8418	26.8662	24.0701	27.964	35.1461	36.8263	30.8528
CA_C1108	66.6003	75.9326	79.5845	10.6315	10.9688	11.8007	51.5649	58.5626	53.5883	15.2494	17.7163	17.0208	22.7601	27.1667	25.9272
CA_C1109	25.3746	26.5949	22.256	3.88028	3.76095	4.17454	13.1236	12.0089	11.5554	3.8439	3.30866	3.693	5.48028	4.59134	5.23024
CA_C1110	116.674	97.6391	111.321	26.6906	29.6258	27.5375	95.196	98.9316	108.115	34.9671	30.0981	33.5944	55.1564	46.2096	52.6398
CA_C1111	84.7954	70.9611	80.9044	13.0107	12.0935	11.7216	48.2365	50.1293	54.7825	33.1216	28.5096	31.8214	33.4906	28.0582	31.9626
CA_C1112	80.0953	83.9474	70.2515	20.664	18.6167	19.2074	60.9681	66.6274	58.666	12.7383	14.799	14.2181	36.1699	30.3028	34.5196
CA_C1113	132.363	110.769	126.29	26.6933	24.8117	24.0487	90.4632	94.0131	102.74	41.5734	48.2988	46.4027	50.8283	44.6194	53.2582
CA_C1114	43.0067	51.3911	49.0329	15.6706	16.1678	17.3939	47.9994	49.883	54.5133	19.8519	23.0634	22.158	19.2825	18.4027	16.1547
CA_C1115	136.359	119.6	142.917	33.8827	31.4943	30.5258	99.2322	103.126	112.699	54.164	48.527	56.3773	53.8709	47.2903	56.4463
CA_C1116	146.778	153.837	128.739	41.5665	46.1376	42.8854	133.886	117.888	122.514	52.9038	50.8269	45.5371	60.5688	57.8053	50.7441
CA_C1117	116.909	97.8357	111.545	18.7588	17.4365	16.9003	75.2256	78.1775	85.4342	24.83	23.8552	21.3725	32.9535	37.539	39.3337
CA_C1118	50.1504	47.8492	41.9684	12.464	11.2291	11.5854	48.2255	42.463	44.1293	8.83884	10.2687	9.86559	29.8545	28.4923	25.0119
CA_C1119	145.012	121.354	138.358	49.0753	47.566	52.7969	165.656	145.862	151.586	54.8566	61.2289	63.7308	63.4359	75.7179	72.2632
CA_C1120	283.406	297.036	248.575	71.2173	66.1973	64.1615	237.255	269.452	246.565	109.445	105.149	94.2056	124.577	148.696	141.912
CA_C1121	244.871	214.776	256.647	756.62	839.825	780.627	448.002	489.588	431.086	534.418	478.799	556.256	736.247	838.698	878.794
CA_C1123	57.4724	54.8352	48.0958	10.7257	11.9052	11.066	41.128	36.2136	37.6346	14.0943	12.1317	13.541	25.5701	26.7925	22.4466
CA_C1124	373.303	327.424	391.257	65.8804	70.8765	63.8544	279.879	305.858	269.311	112.601	96.9221	108.181	128.824	153.766	146.75
CA_C1125	76.2813	66.9062	79.9499	20.8727	18.8048	19.4014	74.9918	66.031	68.6221	25.3234	22.6879	26.3582	32.8817	31.3814	27.548
CA_C1126	81.3947	85.3093	71.3912	12.9875	12.072	11.7007	64.1597	56.4932	58.71	28.1886	24.2635	27.082	28.282	24.8272	29.6341
CA_C1127	47.6437	49.935	41.7882	14.0311	13.0421	12.641	41.3981	39.8349	45.2408	17.2264	14.8277	16.5501	26.6355	23.3818	27.9088
CA_C1128	9.6909	8.10984	9.24621	2.49905	2.32289	2.25145	3.19271	3.31799	3.62598	1.10539	1.15056	0.990346	1.56551	1.64036	1.37428
CA_C1129	49.4702	43.3902	51.8494	4.74311	5.26471	4.8936	44.1353	40.3865	38.8615	8.07954	7.76236	6.9545	20.4783	17.1566	19.544
CA_C1130	300.774	251.703	286.973	56.4546	50.8613	52.4751	209.443	201.535	228.885	93.5199	80.4977	89.8485	111.907	98.2367	117.257
CA_C1131	100.688	120.318	114.797	16.2127	16.7272	17.9957	115.848	102.005	106.008	40.5688	38.9761	34.9197	58.1107	55.4594	48.6848
CA_C1132	240.658	274.38	287.576	62.4971	67.2366	60.5752	239.143	248.527	271.596	90.3554	100.851	104.972	129.853	123.928	108.79
CA_C1133	251.539	263.636	220.624	58.54	64.9777	60.3974	222.297	231.02	252.464	84.5865	98.2702	94.4123	130.733	109.527	124.768
CA_C1134	265.079	252.915	221.832	49.6281	48.1019	53.3917	201.16	219.833	193.565	68.7191	79.8359	76.7017	128.468	122.606	107.629
CA_C1136	142.526	149.38	125.009	18.8189	20.8884	19.416	107.038	94.2478	97.9462	46.8927	45.0518	40.3631	44.1758	52.7288	50.323
CA_C1137	38.5259	40.3787	33.791	1.31335	1.45778	1.35502	8.69125	9.87072	9.03231	2.31081	2.57924	2.68463	3.8275	3.65286	3.20665
CA_C1138	418.57	477.222	500.173	45.689	44.2839	49.1538	156.402	137.714	143.118	75.0373	64.5887	72.0915	36.7344	32.2472	38.4906
CA_C1139	6.45641	5.6629	6.76692	2.24175	2.31288	2.48827	5.1057	5.57963	4.91291	1.61358	1.80102	1.87461	3.68435	3.23429	3.86049
CA_C1140	8.47954	7.09611	8.09044	0	0	0	1.08641	1.12904	1.23384	0	0	0	0	0	0
CA_C1141	1.6862	2.01494	1.92248	0	0	0	0.879569	0.804859	0.774468	1.44139	1.60883	1.67457	0	0	0
CA_C1142	17.1815	16.3931	14.3783	4.06923	4.51672	4.19834	8.66213	8.33506	9.46618	11.3212	11.7838	10.1429	8.29979	8.69658	7.28593
CA_C1143	5.34169	5.59859	4.68519	0.682869	0.757964	0.704535	1.67725	1.83294	1.61392	1.51218	1.45282	1.30162	1.05516	1.1056	0.926268
CA_C1146	5.92744	4.96039	5.65545	2.67495	2.48639	2.40993	1.51886	1.72498	1.57846	16.4206	14.1341	15.7759	3.72379	3.26892	3.90182
CA_C1147	7.683	8.05251	6.73875	0	0	0	1.27822	1.12549	1.16965	6.08388	5.84504	5.23672	1.93783	2.20749	2.31302
CA_C1148	8.82593	9.2504	7.74121	0	0	0	1.47801	1.42221	1.61521	4.4316	4.61268	3.97039	0	0	0
CA_C1149	9.05646	7.94341	9.49202	0.308735	0.318531	0.342686	2.04309	2.12327	2.32036	0.90947	0.946633	0.814818	1.71739	1.7995	1.5076
CA_C1150	9.2504	7.74121	8.82593	0	0	0	0	0	0	0	0	0	0	0	0
CA_C1151	4.47272	3.743	4.26748	0	0	0	1.78661	1.71915	1.95245	1.78563	1.59979	1.85859	2.95999	3.53308	3.37187
CA_C1152	1.24468	1.30454	1.09171	0	0	0	0	0	0	2.08323	2.16836	1.86642	0	0	0
CA_C1153	0	0	0	0	0	0	1.86241	1.93549	2.11515	0.967214	1.00674	0.866553	0.801663	0.956875	0.913216
CA_C1154	2.34906	2.80702	2.67821	0	0	0	0.612665	0.539457	0.560626	1.16643	1.00401	1.12063	1.58711	1.66298	1.39323
CA_C1155	12.8561	10.7586	12.2661	0.667265	0.740645	0.688437	5.73139	5.24457	5.04653	4.31923	3.71779	4.14966	3.67316	3.50557	3.07735
CA_C1156	26.9006	22.5118	25.6662	0	0	0	5.60626	5.39457	6.12665	3.34669	3.88809	3.73545	3.69552	3.5269	3.09608
CA_C1157	20.5938	18.0628	21.5843	1.25365	1.29343	1.39151	7.39007	8.07604	7.11103	2.20577	2.5626	2.462	10.9606	10.4605	9.18268
CA_C1158	2.46821	2.81406	2.9494	0	0	0	3.40093	3.53438	3.86246	0	0	0	0.975937	1.11174	1.16489
CA_C1159	4.11507	3.4437	3.92624	0.912584	0.941539	1.01294	1.49432	1.63302	1.43789	1.55452	1.33806	1.49349	1.48543	1.69214	1.77303
CA_C1160	760.501	797.076	667.034	779.789	702.532	724.822	632.262	690.95	608.388	522.833	544.197	468.42	700.831	836.521	798.354
CA_C1161	14.3459	15.0359	12.5828	2.84333	3.15601	2.93355	5.91364	6.14569	6.71616	5.86311	6.10269	5.25292	8.28634	7.90826	6.94223
CA_C1162	5.57078	6.35137	6.65683	1.59563	1.54656	1.71663	3.03891	2.92416	3.32099	7.90335	6.80284	7.59308	2.51737	2.86767	3.00477
CA_C1163	12.773	15.2632	14.5628	4.26831	4.592	4.13705	2.60738	2.70969	2.96122	6.09345	5.45928	6.34244	4.48931	5.3585	5.11401
CA_C1164	14.093	14.7708	12.361	1.48129	1.33453	1.37687	1.43285	1.31114	1.26163	6.81983	5.8702	6.5521	8.66082	7.60287	9.07488
CA_C1165	6.12978	5.84851	5.12972	4.42602	4.11403	3.98751	0.979407	0.942425	1.07032	2.9366	3.0566	2.63098	1.62264	1.93681	1.84844
CA_C1166	15.4824	17.6519	18.5008	1.07456	1.19273	1.10865	8.12689	9.22976	8.44579	7.56264	8.44114	8.78607	8.96612	9.39477	7.87087
CA_C1167	19.2437	21.9402	22.9953	5.30524	5.14209	5.70757	7.95471	8.26686	9.03422	12.8999	12.3935	11.1036	6.8481	8.17398	7.80103
CA_C1168	14.1246	13.4764	11.8201	5.62544	6.24408	5.80393	12.6306	13.1263	14.3447	13.6551	11.7537	13.119	10.2464	9.77891	8.58438
CA_C1169	22.8907	26.0982	27.3533	3.55875	3.67166	3.95011	15.9807	18.1494	16.6078	8.60962	10.0024	9.60974	6.51674	7.42356	7.77847
CA_C1170	15.5336	13.6245	16.2807	3.6736	3.30964	3.41465	9.21295	10.0681	8.86508	3.88216	4.51018	4.33312	5.36971	5.62642	4.71378
CA_C1171	13.263	11.633	13.9009	6.52415	5.87777	6.06427	12.6216	11.1134	11.5495	17.3147	18.0222	15.5127	7.7275	9.22365	8.8028
CA_C1172	43.1579	41.1775	36.1167	15.6014	15.1216	16.7845	17.94	19.6053	17.2626	41.6997	35.8932	40.0627	20.2019	23.013	24.1132
CA_C1173	6.31579	6.02598	5.28538	2.28251	2.53352	2.35493	5.04563	5.51399	4.85511	5.52203	6.16349	6.41534	3.71529	4.23228	4.43462
CA_C1174	12.7325	13.3448	11.1676	0	0	0	0	0	0	1.38633	1.19329	1.3319	0	0	0
CA_C1175	15.301	17.445	18.284	11.48	10.3426	10.6708	17.1473	16.4998	18.7389	13.3294	11.9422	13.8741	8.79129	8.39017	7.36528
CA_C1176	26.6508	27.9326	23.3754	6.69539	6.48948	7.20313	16.7363	18.2899	16.1044	8.56358	9.94893	9.55835	5.94174	6.76854	7.09213
CA_C1177	1.22893	1.07789	1.28803	1.08058	1.16253	1.04735	0	0	0	0	0	0	0	0	0
CA_C1178	4.0878	3.5854	4.2844	0.870957	0.966736	0.898592	9.41262	10.2863	9.0572	0.855221	0.766215	0.890167	0.708839	0.846079	0.807475
CA_C1179	1.35673	1.13538	1.29447	0	0	0	1.08388	1.04295	1.18449	1.08328	1.12755	0.970539	0	0	0
CA_C1180	5.24785	4.60288	5.50024	1.24108	1.11812	1.1536	3.29557	3.17113	3.60148	5.71391	5.48959	4.91827	2.07325	2.17236	1.81999
CA_C1181	37.6183	35.8921	31.4809	17.5331	15.796	16.2972	40.111	36.704	35.3181	34.41	38.4072	39.9766	27.548	32.8817	31.3814
CA_C1182	25.6504	26.884	22.4979	6.78363	6.30546	6.11155	18.2442	19.9377	17.5553	12.6143	14.0796	14.6549	10.0472	9.58877	8.41746
CA_C1183	13.9404	12.2271	14.6109	8.00656	7.21331	7.44218	13.2374	15.0339	13.7569	8.58554	9.97444	9.58286	9.83463	8.63329	10.3048
CA_C1185	48.9759	55.8386	58.5241	20.5609	21.2132	22.822	27.4323	31.1551	28.5088	17.625	15.1708	16.933	25.9103	30.9268	29.5157
CA_C1186	44.7272	42.6748	37.43	16.1477	14.5479	15.0094	41.0015	36.1021	37.5188	13.5982	15.1778	15.798	22.965	19.2399	21.9172
CA_C1187	32.9164	37.5287	39.3336	5.02154	4.86711	5.40235	18.6631	17.0779	16.433	11.6066	10.3986	12.0808	9.61995	10.9586	11.4825
CA_C1188	19.4098	16.2431	18.5191	5.30867	4.78271	4.93446	11.7558	13.3511	12.2171	6.84348	5.89056	6.57482	7.9814	7.00644	8.36297
CA_C1189	13.2922	15.8836	15.1548	5.6506	5.82989	6.272	10.7066	11.7004	10.3023	9.58703	10.7007	11.1379	6.36133	6.66545	5.58426
CA_C1190	9.1915	9.63355	8.06185	1.71357	1.90201	1.76794	5.05061	5.51943	4.8599	3.50273	3.36522	3.01499	2.26953	1.9923	2.37803
CA_C1191	13.7186	12.0325	14.3783	4.63947	4.9913	4.49679	4.34526	3.97618	3.82604	5.5384	6.18176	6.43436	5.12367	5.83664	6.11568
CA_C1192	15.6525	16.4053	13.7288	2.8706	3.18628	2.96168	5.64058	6.16416	5.4276	5.34787	6.213	5.96909	4.69654	4.12284	4.92107
CA_C1193	7.75272	6.48787	7.39697	0	0	0	0.744965	0.774198	0.846062	2.07973	2.41617	2.32131	0	0	0
CA_C1194	5.85637	4.90091	5.58764	3.3036	3.07073	2.97629	5.11289	4.67861	4.50194	2.09469	2.33801	2.43355	3.39121	3.8631	4.04779
CA_C1195	28.9829	33.0441	34.6333	29.0458	26.9983	26.1681	24.5031	25.4646	27.8283	22.1441	25.7264	24.7164	20.7949	18.2547	21.7891
CA_C1196	10.3479	9.87308	8.65966	0	0	0	0	0	0	0	0	0	0	0	0
CA_C1197	15.1611	14.4654	12.6876	4.50452	4.64744	4.99988	7.68652	8.40001	7.39628	5.81542	5.00565	5.58712	9.44263	7.91096	9.01179
CA_C1198	15.5106	17.684	18.5345	5.90877	6.35686	5.72706	6.36704	6.12662	6.95805	5.83384	6.77759	6.51152	8.94253	7.85016	9.37005
CA_C1199	16.8189	14.0749	16.0471	0	0	0	4.40511	3.87874	4.03095	2.09667	2.01436	1.80472	3.80381	3.98566	3.33916
CA_C1200	8.49817	8.10822	7.1117	0.545545	0.605538	0.562854	2.14393	2.34294	2.06298	3.34546	3.21413	2.87962	2.19172	1.92399	2.2965
CA_C1201	14.65	17.5061	16.7028	0	0	0	0.874094	0.955231	0.841089	0.873613	0.909311	0.782693	1.72855	1.64968	1.44816
CA_C1202	31.3723	35.7682	37.4885	10.4515	10.7831	11.6008	13.1741	13.6911	14.9619	7.69699	6.89594	8.0115	6.37955	7.26728	7.61471
CA_C1203	11.9215	14.2456	13.5919	3.6736	3.30964	3.41465	1.62582	1.77673	1.56443	0	0	0	1.60755	1.5342	1.34679
CA_C1204	0	0	0	0	0	0	0	0	0	0	0	0	0	0	0
CA_C1205	6.64967	5.83242	6.96948	0	0	0	1.07152	1.21694	1.11357	5.98278	6.95062	6.67775	0.922461	1.10106	1.05082
CA_C1206	6.07489	5.79613	5.08378	0	0	0	0.808863	0.883945	0.778321	1.21263	1.08642	1.26218	0.670046	0.763285	0.799776
CA_C1207	4.38935	5.00439	5.24507	3.78721	3.412	3.52026	2.51415	2.74752	2.41922	1.67518	1.74363	1.50083	1.38845	1.65727	1.58165
CA_C1208	8.92738	9.35673	7.83019	2.45305	2.37761	2.63908	1.53166	1.40157	1.34864	2.80159	2.51002	2.91607	2.77164	2.64518	2.32206
CA_C1209	11.6291	9.73181	11.0955	4.01884	4.4608	4.14636	5.92247	6.72619	6.15487	6.96394	7.2485	6.23918	4.82265	4.04038	4.60261
CA_C1210	12.2363	10.24	11.6748	3.48759	3.24175	3.14206	6.74707	6.17398	5.94086	10.7045	10.2843	9.21398	3.05231	2.91304	2.5572
CA_C1211	1.3674	1.19934	1.43316	1.20234	1.16537	1.29352	2.28988	2.20342	2.50244	3.43293	3.07565	3.57321	2.26415	1.89689	2.16085
CA_C1212	11.5859	11.0543	9.69567	2.45765	2.72792	2.53563	2.63871	2.41458	2.3234	4.32418	5.02372	4.8265	3.41778	3.00028	3.58117
CA_C1213	10.0086	8.37573	9.54937	3.76393	3.39102	3.49861	1.45634	1.28232	1.33264	3.46581	3.32975	2.98321	1.88632	1.65589	1.9765
CA_C1214	858.48	718.42	819.087	369.682	333.056	343.623	542.617	477.779	496.528	279.281	324.461	311.723	527.571	629.716	600.984
CA_C1216	18.0837	17.2539	15.1333	7.30822	6.58416	6.79307	10.9969	10.5817	12.0177	14.6739	17.0478	16.3785	9.16772	8.74943	7.68065
CA_C1217	6.74902	5.64792	6.43933	1.68859	1.87428	1.74217	3.31799	3.62598	3.19271	6.68484	7.46137	7.76625	2.34827	2.06142	2.46054
CA_C1218	14.5843	17.4276	16.6279	4.24473	4.56663	4.11419	6.28768	6.87133	6.05027	10.0539	11.2218	11.6804	4.44074	3.72042	4.23813
CA_C1219	2.45045	2.79382	2.92818	0.614145	0.660719	0.595258	0.639111	0.562743	0.584826	3.14203	3.65033	3.50702	1.10374	1.15651	0.968916
CA_C1220	2.28436	2.00361	2.39422	0	0	0	0.956362	0.92025	1.04514	0	0	0	1.89123	1.80494	1.58446
CA_C1221	11.1512	10.6395	9.33187	5.03233	4.6776	4.53375	6.08469	5.35762	5.56786	3.33888	2.99139	3.47531	6.30494	6.60637	5.53477
CA_C1222	13.2461	15.1021	15.8285	4.20271	4.66489	4.33606	9.54844	9.1879	10.4348	11.007	10.5749	9.47431	7.79278	8.16533	6.84085
CA_C1223	11.4279	10.9036	9.56349	5.11597	4.75535	4.60911	6.60629	7.50281	6.86553	8.32169	8.66173	7.45562	4.41101	3.87218	4.62189
CA_C1224	2.10776	2.4031	2.51867	3.18257	2.86726	2.95823	2.01215	2.19892	1.93617	5.40523	6.03312	6.27964	2.78536	2.65827	2.33355
CA_C1225	10.1601	10.6487	8.91139	0	0	0	0	0	0	3.3856	3.77888	3.9333	0.783019	0.934622	0.891978
CA_C1226	10.6453	11.1573	9.33698	1.0887	1.20842	1.12324	2.49577	2.72744	2.40153	1.06903	1.11271	0.957769	2.06745	2.46773	2.35514
CA_C1227	0	0	0	0	0	0	0	0	0	0	0	0	0	0	0
CA_C1228	84.0174	80.1621	70.3101	54.3509	60.3279	56.0754	69.1132	63.2427	60.8547	39.2572	33.7908	37.716	93.6577	111.791	106.69
CA_C1230	3.30692	3.7703	3.95163	3.5666	3.21324	3.31519	6.89992	6.07544	6.31385	1.64206	1.41341	1.57759	3.72379	3.90182	3.26892
CA_C1231	16.5504	13.8502	15.791	10.7993	10.4672	11.6183	10.4356	9.18865	9.54922	14.9277	13.3741	15.5377	11.3787	10.8596	9.53302
CA_C1232	12.0182	11.4668	10.0575	5.71349	5.53778	6.14677	4.80064	4.61937	5.24625	3.51853	3.15234	3.6623	4.53013	4.7467	3.97675
CA_C1233	35.1571	30.8362	36.8479	42.6074	47.293	43.9593	38.3679	35.109	33.7833	23.0379	19.83	22.1335	55.8124	48.9946	58.4806
CA_C1234	39.1363	32.7513	37.3405	14.3205	15.8954	14.7749	30.7446	29.5837	33.5984	20.5306	22.9155	23.8519	15.9716	18.1941	19.0639
CA_C1235	37.9188	33.2585	39.7425	35.8701	32.3163	33.3417	28.9708	30.1077	32.9024	28.1849	32.7444	31.4589	32.7464	27.4347	31.2523
CA_C1236	7.98312	9.10174	9.53948	4.305	4.00154	3.87848	12.2221	12.7017	13.8807	0	0	0	5.26091	6.27949	5.99298
CA_C1237	13.8502	15.791	16.5504	9.4053	8.74232	8.47347	11.7803	13.379	12.2426	7.13206	6.85207	6.13895	8.51887	10.1682	9.7043
CA_C1238	27.3437	26.089	22.8826	22.252	20.0474	20.6834	34.4388	31.5136	30.3237	18.9994	16.3538	18.2535	23.0156	21.9655	19.2823
CA_C1239	308.772	294.603	258.396	348.333	374.749	337.621	284.114	322.67	295.263	98.7273	110.196	114.699	141.076	123.843	147.821
CA_C1240	134.116	152.909	160.263	169.452	164.241	182.302	167.865	183.447	161.527	52.4037	46.9498	54.545	75.943	66.6663	79.5737
CA_C1241	107.948	90.3365	102.995	109.491	106.124	117.795	80.9373	88.4502	77.8812	39.9165	41.5476	35.7623	42.746	51.0222	48.6943
CA_C1242	278.008	232.651	265.251	317.329	341.393	307.57	275.234	242.346	251.856	127.672	132.889	114.385	177.739	169.63	148.909
CA_C1243	110.04	125.459	131.493	163.954	147.71	152.397	136.383	124.799	120.086	62.0788	64.6155	55.618	72.7932	86.8869	82.9226
CA_C1244	104.781	109.82	91.9033	173.554	179.061	192.64	105.083	101.115	114.837	71.1591	68.3655	61.2505	88.4038	77.6049	92.6301
CA_C1245	299.382	250.538	285.644	542.226	504.005	488.505	360.8	347.176	394.291	241.169	216.069	251.023	290.863	255.333	304.768
CA_C1246	413.962	363.086	433.871	700.267	630.888	650.906	699.438	673.027	764.362	612.526	527.235	588.48	394.612	330.603	376.608
CA_C1247	8.70268	8.30334	7.28285	3.83774	4.12877	3.71971	4.45999	4.635	5.06524	5.5233	4.94847	5.749	3.78973	3.61682	3.17501
CA_C1248	135.353	129.142	113.27	45.5018	48.9524	44.1025	123.973	128.838	140.797	17.5514	16.8624	15.1074	71.2781	59.7163	68.026
CA_C1249	321.583	384.277	366.644	285.201	306.829	276.43	364.44	413.897	378.741	133.871	139.342	119.939	346.78	290.53	330.958
CA_C1251	199.7	190.536	167.119	331.753	308.368	298.885	201.188	184.1	177.148	106.461	123.683	118.828	129.593	108.572	123.68
CA_C1252	7.94365	7.57914	6.64766	3.38346	3.49081	3.75554	2.41757	2.64198	2.32628	2.2006	1.89417	2.11421	2.09161	1.75233	1.99617
CA_C1253	7.1708	8.1756	8.56879	2.32255	2.39624	2.57796	0.855692	0.935121	0.823382	2.29865	2.56566	2.6705	1.1814	1.41013	1.34579
CA_C1254	24.3103	21.3225	25.4794	25.3668	28.1564	26.1717	20.6163	19.8378	22.53	28.7423	33.392	32.0811	17.3614	18.1914	15.2406
CA_C1255	9.74915	8.55096	10.218	9.6935	10.0011	10.7595	16.3548	14.9657	14.4006	13.0918	11.2688	12.5778	8.74399	8.34504	7.32565
CA_C1256	15.1066	15.8332	13.25	16.6512	17.1795	18.4823	14.376	12.6582	13.1549	9.43937	9.82508	8.45698	11.1405	9.77962	11.6731
CA_C1257	2159.21	2263.06	1893.84	1460.7	1507.04	1621.33	2361.85	2079.63	2161.24	944.048	906.987	812.593	1408.95	1605.01	1681.74
CA_C1258	222.232	212.034	185.975	105.908	117.555	109.269	140.47	135.166	153.509	58.2324	64.9968	67.6527	138.249	115.824	131.941
CA_C1259	1201.91	1005.82	1146.76	548.541	531.672	590.14	776.017	881.328	806.469	432.877	415.883	372.601	667.606	586.055	699.523
CA_C1260	37.4675	44.7719	42.7175	28.9241	28.0346	31.1175	36.9941	38.4458	42.0144	19.1824	21.4107	22.2856	30.1426	31.5836	26.4605
CA_C1261	22.0293	21.0185	18.4353	12.3209	13.2553	11.942	21.9802	19.3537	20.1132	13.0772	12.5638	11.2563	9.0249	10.2807	10.7722
CA_C1262	85.01	74.5621	89.0984	64.6285	71.7357	66.6791	68.1031	70.7755	77.3452	37.3006	43.3348	41.6335	64.7818	54.2738	61.8261
CA_C1263	609.07	727.812	694.415	2126.82	1976.9	1916.11	1549.03	1417.45	1363.93	725.227	754.862	649.75	893.068	935.763	783.975
CA_C1264	484.653	462.413	405.582	2164.95	2233.64	2403.03	1398.13	1453	1587.87	766.007	854.989	889.925	1039.09	912.161	1088.77
CA_C1265	822.191	721.142	861.733	2338.9	2266.97	2516.27	1492.93	1551.51	1695.53	850.738	988.364	949.563	1108.33	928.551	1057.76
CA_C1266	941.403	825.703	986.679	3105.82	3447.37	3204.36	2294.57	2507.56	2207.93	1112	1291.88	1241.17	1668.9	1398.2	1592.76
CA_C1267	181.101	216.407	206.477	39.6224	40.8796	43.9797	125.044	129.951	142.013	49.0323	47.1074	42.2048	86.9742	91.1322	76.3499
CA_C1268	5.54773	4.8659	5.81454	3.06133	2.84554	2.75803	2.70969	2.60738	2.96122	1.54754	1.38648	1.61078	2.19172	1.92399	2.2965
CA_C1269	12.2393	10.2425	11.6777	12.7819	14.1875	13.1875	9.29859	8.94748	10.1617	23.8564	24.8313	21.3736	10.9586	13.0803	12.4835
CA_C1270	9.70852	8.51533	10.1754	7.44668	8.2656	7.68296	6.50326	6.2577	7.10692	26.8112	24.0208	27.9067	9.42755	10.7394	11.2528
CA_C1271	11.5388	13.7883	13.1556	3.40614	3.78072	3.51422	8.99031	8.22668	7.91605	3.12137	3.48396	3.62632	5.39471	4.73572	5.65262
CA_C1273	44.6655	37.3783	42.6159	48.1052	53.3953	49.6315	62.4954	57.1871	55.0278	17.7744	19.8391	20.6498	81.839	71.842	85.7516
CA_C1274	1668.62	1993.93	1902.43	941.906	912.939	1013.34	1503.78	1562.79	1707.86	475.183	552.054	530.381	1402.03	1597.12	1673.48
CA_C1275	12.7193	12.1357	10.6442	5.04518	5.6	5.20526	4.70892	5.14602	4.53111	3.71552	3.86734	3.32883	5.14519	5.39117	4.51668
CA_C1276	6.20164	7.41069	7.07063	3.34431	3.01297	3.10857	3.50572	3.98147	3.64328	1.42128	1.22337	1.36548	3.96116	4.72809	4.51236
CA_C1277	1.76519	1.85008	1.54824	3.10423	3.33963	3.00876	1.89627	1.97069	2.15361	0.4924	0.512521	0.441154	0.487136	0.46491	0.408119
CA_C1278	233.294	204.622	244.514	214.76	231.047	208.156	233.362	213.54	205.477	183.016	157.532	175.831	228.604	200.679	239.533
CA_C1279	17.087	17.9088	14.987	9.33337	9.04634	10.0412	14.6876	13.4401	12.9326	9.51128	10.6161	11.0499	13.0747	12.4782	10.9539
CA_C1280	1631.92	1557.03	1365.67	2698.33	2508.13	2431	1180.82	1341.07	1227.16	5986.22	6230.83	5363.22	2002.94	1758.27	2098.69
CA_C1281	2822.34	3372.58	3217.82	5141.21	4778.81	4631.84	2817.27	3078.78	2710.89	8240.53	9573.62	9197.77	4319.05	4525.53	3791.46
CA_C1282	12967.2	11373.5	13590.8	12121.7	13454.7	12506.3	9896.36	9522.68	10815	23028.9	20632.2	23969.9	12138.1	14488.2	13827.1
CA_C1283	2190.57	2090.05	1833.18	2751.52	2960.19	2666.91	2125.21	1871.26	1944.69	4675.22	4866.26	4188.65	2794.56	2667.06	2341.27
CA_C1284	285.966	250.82	299.719	191.922	178.393	172.907	232.408	253.981	223.633	243.738	218.371	253.698	249.308	218.854	261.227
CA_C1285	314.182	262.924	299.765	176.174	189.534	170.756	274.65	241.832	251.321	201.841	234.493	225.288	250.739	210.068	239.299
CA_C1286	152.748	127.827	145.739	78.3861	80.8732	87.0063	122.582	112.17	107.935	89.0167	85.5221	76.6215	113.117	107.956	94.7686
CA_C1287	547.898	480.561	574.249	209.235	188.505	194.486	359.818	373.938	408.648	219.637	255.168	245.151	414.902	434.737	364.22
CA_C1288	2986.61	2619.55	3130.24	1092.4	1175.24	1058.8	1674.47	1901.7	1740.17	848.525	815.214	730.372	894.819	1019.33	1068.07
CA_C1289	2440.49	2916.28	2782.46	1503.01	1617	1456.79	2732.61	2406.09	2500.5	1197.57	1246.5	1072.93	1736.15	1454.54	1656.94
CA_C1290	16.1195	13.4896	15.3798	14.5489	13.5234	13.1075	15.8322	13.9404	14.4875	6.69829	6.43533	5.76558	10.3456	9.87358	8.66748
CA_C1291	34.5479	28.9115	32.9626	19.7322	18.3413	17.7772	29.2194	26.7375	25.728	15.732	16.3748	14.0947	19.7371	20.6807	17.3261
CA_C1292	137.762	157.066	164.62	143.994	139.566	154.914	178.184	163.049	156.892	59.6129	66.5377	69.2565	131.306	125.315	110.007
CA_C1293	107.238	102.317	89.7424	73.6919	68.4974	66.3909	76.9098	84.0489	74.0058	46.5872	40.1001	44.7583	61.6944	73.6392	70.2794
CA_C1294	82.2296	93.7518	98.2607	61.918	60.0138	66.6135	78.4997	75.5356	85.7863	32.7774	34.1167	29.3661	50.866	60.7143	57.9441
CA_C1295	75.5107	79.1423	66.2303	49.5888	51.1622	55.0421	53.4644	55.5624	60.7199	26.2613	23.5282	27.3344	37.8644	43.1333	45.1954
CA_C1297	156.114	177.99	186.55	163.81	181.825	169.008	175.719	169.084	192.03	102.936	119.588	114.893	146.583	174.963	166.98
CA_C1298	10.6357	11.1473	9.32859	16.7341	18.5744	17.2651	21.9596	19.3356	20.0943	10.4981	10.9271	9.40551	14.9434	17.0228	17.8366
CA_C1299	182.374	152.62	174.005	64.7236	71.8413	66.7772	164.566	186.899	171.024	29.8884	25.7266	28.7151	81.4393	97.2069	92.7717
CA_C1300	234.644	205.806	245.929	122.372	110.248	113.747	196.069	222.677	203.763	37.2625	35.7997	32.0739	138.645	145.273	121.709
CA_C1301	91.2013	79.9925	95.5875	82.2045	79.6764	88.4385	77.4312	80.4697	87.9391	73.2806	81.7931	85.1354	122.325	116.744	102.483
CA_C1302	44.6835	42.6331	37.3934	21.9617	19.7859	20.4137	19.0857	18.365	20.8573	9.89082	8.86144	10.295	33.6698	40.1887	38.3551
CA_C1303	211.074	201.389	176.638	187.013	207.579	192.947	241.061	273.775	250.521	106.314	110.659	95.2499	295.149	259.095	309.259
CA_C1304	55.1002	46.1107	52.5718	28.6803	27.7983	30.8553	26.3349	23.1881	24.0981	16.6988	14.9609	17.3811	24.4627	23.3466	20.4947
CA_C1305	48.8345	51.1831	42.8326	70.1391	72.3645	77.8523	56.4322	64.0904	58.6467	38.8088	37.2852	33.4048	22.5365	26.8999	25.6725
CA_C1306	29.2551	34.9586	33.3544	57.3603	59.1803	63.6682	56.6809	49.9081	51.8665	24.5612	27.4143	28.5345	22.3088	25.4132	26.6281
CA_C1307	56.3094	59.0176	49.3889	51.2994	56.9408	52.927	65.0326	62.577	71.0692	32.135	27.6604	30.8735	44.4919	39.057	46.6189
CA_C1308	21.0733	25.1817	24.0261	13.9151	12.5365	12.9343	13.1379	12.6418	14.3574	11.1046	10.6687	9.55834	11.6228	10.203	12.1784
CA_C1309	78.0582	65.3231	74.4763	61.5884	59.6944	66.259	75.3639	78.3212	85.5913	31.5758	35.2437	36.6838	61.6594	51.6578	58.8461
CA_C1312	48.9387	58.4796	55.7961	24.7272	27.4464	25.5117	40.8444	35.9638	37.3751	12.5501	14.5803	14.0079	25.8686	21.6725	24.6883
CA_C1313	207.441	197.923	173.598	145.968	135.679	131.506	115.254	119.776	130.894	84.3859	75.6036	87.8341	186.383	177.879	156.15
CA_C1314	1241.73	1483.81	1415.72	3890.39	4318.22	4013.83	3424.14	3133.3	3014.99	2168.05	2419.9	2518.78	1953.99	1864.83	1637.04
CA_C1315	1593.24	1333.31	1520.13	5602.85	5047.75	5207.91	4389.36	3864.87	4016.53	3312	2967.31	3447.34	2164.87	2268.37	1900.42
CA_C1316	177.523	202.398	212.132	375.143	348.699	337.976	230.024	261.239	239.05	460.8	535.345	514.328	423.441	482.364	505.424
CA_C1317	6.95805	8.31456	7.93303	6.07502	5.64679	5.47313	7.95035	7.27505	7.00035	3.79359	3.9486	3.39878	10.4469	10.9463	9.17077
CA_C1318	56.5302	53.9362	47.3074	27.5803	30.6133	28.4554	35.1785	38.4439	33.8501	74.1192	66.4053	77.1478	26.7783	31.963	30.5046
CA_C1319	9.56666	8.00587	9.12767	3.28332	3.53231	3.18234	0.347396	0.379643	0.334279	5.55528	4.97712	5.78228	2.95039	3.09144	2.58999
CA_C1320	16.7028	14.65	17.5061	17.8994	17.3489	19.2568	20.5375	18.793	18.0834	10.175	11.821	11.357	23.7675	19.9123	22.6831
CA_C1321	7.8498	8.94974	9.38017	5.63766	5.81653	6.25763	6.51629	6.27024	7.12116	2.60508	2.33396	2.71153	4.58827	5.22674	5.47662
CA_C1322	11.2178	11.7573	9.83914	6.99429	7.5247	6.77919	6.14804	5.9159	6.71873	7.81701	6.72853	7.51013	3.67822	4.39037	4.19005
CA_C1323	5.70405	6.81609	6.50332	0.204225	0.197945	0.219713	1.27516	1.16685	1.12279	3.30426	3.43928	2.96038	0.734068	0.769162	0.644399
CA_C1324	12.9349	12.3413	10.8246	2.89377	3.11322	2.80478	3.01141	2.75562	2.65157	5.55181	6.44994	6.19673	2.85338	3.25043	3.40583
CA_C1325	215.606	180.43	205.712	57.3088	55.5464	61.6548	193.279	211.22	185.981	48.4923	46.5886	41.74	167.407	199.82	190.703
CA_C1326	13.65	13.0236	11.423	3.36	3.02711	3.12315	4.33349	3.9654	3.81567	4.43844	4.95402	5.15646	5.88128	5.61294	4.92729
CA_C1327	11.7453	13.3911	14.0351	0	0	0	7.65832	7.00783	6.74321	1.25501	1.45803	1.40079	2.32206	2.64518	2.77164
CA_C1329	45.6589	47.8548	40.0473	35.2263	36.344	39.1002	51.9134	56.7322	49.9532	20.9002	24.2813	23.3281	31.3363	35.6968	37.4034
CA_C1330	124.875	109.528	130.881	134.555	130.417	144.759	127.225	122.421	139.034	56.1775	50.3309	58.4731	112.05	106.938	93.875
CA_C1331	4.75242	4.98099	4.16834	1.28447	1.15722	1.19393	1.55309	1.36751	1.42117	2.06979	1.98854	1.78158	2.35453	2.8104	2.68217
CA_C1332	3.86134	3.38678	4.04705	0.782727	0.727553	0.705178	1.84752	1.77776	2.01901	1.61569	1.68171	1.44754	1.74341	1.82676	1.53045
CA_C1333	26.7238	28.0091	23.4394	16.9543	18.24	16.4329	25.0744	28.4772	26.0584	7.36637	6.34063	7.07718	16.6589	19.8843	18.9771
CA_C1334	55.0704	46.0857	52.5434	53.4711	57.5261	51.8267	59.4048	64.919	57.1617	35.7953	41.586	39.9534	52.8963	46.4348	55.4251
CA_C1335	1.7927	2.0439	2.1422	0	0	0	0.935121	0.823382	0.855692	0.427611	0.383108	0.445084	0.403738	0.354419	0.423039
CA_C1336	16.1683	18.4339	19.3205	20.9256	19.4505	18.8524	11.2451	9.90143	10.29	15.6638	17.4833	18.1977	8.52401	10.1744	9.71015
CA_C1337	8.1756	8.56879	7.1708	2.90021	2.69577	2.61287	1.71138	1.87024	1.64676	2.56566	2.6705	2.29865	2.42243	2.53824	2.12652
CA_C1338	11.1093	11.6435	9.74391	5.5212	5.3514	5.9399	9.33986	9.70636	10.6073	1.08642	1.21263	1.26218	6.03042	6.86957	7.19798
CA_C1339	3.68048	3.51159	3.08001	0.908151	0.977021	0.880223	0.518877	0.567041	0.499285	3.05877	2.63285	2.93869	1.71016	1.63213	1.43276
CA_C1340	216.403	181.097	206.473	178.474	198.101	184.137	196.523	204.235	223.192	114.595	119.278	102.669	199.607	227.383	238.254
CA_C1341	8.29788	7.27806	8.69696	1.17744	1.09444	1.06078	2.00567	2.08438	2.27786	0.69441	0.722785	0.622141	1.03048	0.863329	0.983463
CA_C1342	5.162	4.52758	5.41026	1.01523	1.12687	1.04744	0.997433	1.09002	0.95977	1.99377	2.07524	1.78627	1.37709	1.64371	1.56871
CA_C1343	4.8079	5.4816	5.74523	0.963985	1.03709	0.934339	1.07959	1.2261	1.12196	0.20388	0.212211	0.182661	0.90765	0.866238	0.760423
CA_C1344	5.98844	5.25245	6.27644	0.309312	0.319126	0.343327	0.73104	0.759727	0.830247	2.37101	2.04085	2.27793	0.573534	0.503474	0.600953
CA_C1345	6.02493	5.04197	5.74847	1.87207	1.81449	2.01403	0.713077	0.779267	0.686152	3.74159	3.89448	3.35219	1.76266	1.68224	1.47675
CA_C1346	6.03452	5.04999	5.75761	0.349146	0.338409	0.375624	0.799809	0.908348	0.831194	3.8046	3.27483	3.65524	2.66682	2.79431	2.34105
CA_C1347	15.2819	13.4038	16.0169	11.066	11.9052	10.7257	11.1046	10.1613	9.77766	10.1792	8.76181	9.77961	13.0241	12.4299	10.9115
CA_C1348	13.792	11.5419	13.1591	12.2135	13.1398	11.8379	9.89546	11.2383	10.2838	10.8899	11.3349	9.75655	14.903	15.6155	13.0826
CA_C1349	14.7665	17.6453	16.8356	9.12876	8.84802	9.82103	8.59078	8.92789	9.75661	10.0981	11.7317	11.2711	10.8636	9.53654	11.3829
CA_C1351	5.46104	4.78987	5.72369	1.60062	1.55139	1.722	0.733325	0.832842	0.762101	1.58561	1.52336	1.36482	1.26262	1.43832	1.50708
CA_C1352	3.24186	2.84343	3.39778	0.750142	0.727073	0.807029	0.428598	0.468382	0.412415	0.428362	0.383781	0.445866	0.404447	0.423783	0.355042
CA_C1353	5.20217	4.35344	4.96346	2.79317	3.00499	2.70727	3.98973	4.36007	3.83908	2.15991	2.24817	1.93512	2.20334	2.62994	2.50994
CA_C1354	41.868	43.8816	36.7224	31.545	32.5459	35.014	28.3552	32.2032	29.4679	25.8972	26.9554	23.202	17.7392	18.5873	15.5723
CA_C1355	35.4805	42.3977	40.4522	11.2636	10.9172	12.1178	28.5082	31.1545	27.4318	9.87365	10.2771	8.84606	12.559	11.986	10.5218
CA_C1356	124.039	148.222	141.42	114.557	106.482	103.207	133.709	146.12	128.66	148.235	132.808	154.293	106.775	121.633	127.448
CA_C1357	35.8911	40.9202	42.8882	116.248	129.031	119.936	227.598	200.402	208.266	48.1259	55.9113	53.7164	48.8156	51.1493	42.8525
CA_C1358	17.9088	14.987	17.087	0.661927	0.73472	0.68293	0.710692	0.650326	0.62577	0.649968	0.582324	0.676527	0	0	0
CA_C1359	7.68649	7.33378	6.43244	1.78578	1.84244	1.98216	3.51511	3.21654	3.09509	1.57102	1.75351	1.82516	0.867383	0.726687	0.827807
CA_C1360	4245.99	3553.26	4051.15	1551.29	1668.94	1503.59	2473.97	2571.05	2809.7	1342.25	1289.55	1155.35	3145.44	3001.92	2635.23
CA_C1361	1506.63	1579.09	1321.47	796.51	821.783	884.102	1320.35	1372.16	1499.53	689.546	769.646	801.095	1743.01	1826.34	1530.09
CA_C1362	2412.35	2018.78	2301.66	2135.07	1923.54	1984.57	2995.24	2882.14	3273.27	2052.37	1838.77	2136.23	4088.67	3902.12	3425.45
CA_C1363	1148.21	960.883	1095.52	632.341	569.692	587.767	1052.45	963.051	926.687	465.779	541.129	519.886	1027.02	1225.87	1169.93
CA_C1364	30.4214	29.0255	25.4582	15.354	15.8412	17.0425	22.2083	21.3697	24.2698	16.1285	15.4954	13.8827	15.9671	19.0586	18.189
CA_C1365	25.5716	22.4288	26.8014	14.4058	15.99	14.8629	25.841	29.3478	26.855	19.2538	18.498	16.5728	18.338	21.8885	20.8898
CA_C1366	13.1961	13.8307	11.5742	14.4596	14.9184	16.0497	13.6697	15.5248	14.2062	6.31037	5.65363	6.56822	6.24291	5.95807	5.23027
CA_C1367	11.836	14.1435	13.4945	7.91038	7.66711	8.51027	14.7986	15.3793	16.8069	3.76429	3.91811	3.37253	9.18152	8.05996	9.62047
CA_C1368	14.5977	17.4436	16.6432	9.75161	10.061	10.824	6.70468	7.61456	6.96778	7.2485	6.96394	6.23918	9.47306	9.04084	7.93646
CA_C1369	14.5843	16.6279	17.4276	8.96109	8.68551	9.64066	13.0064	11.9017	11.4523	9.04854	10.5123	10.0996	10.3834	10.8798	9.11504
CA_C1370	12.7666	11.1975	13.3806	10.1108	9.39811	9.10909	10.7644	12.2252	11.1868	8.27556	7.95068	7.12322	6.09928	5.35422	6.39087
CA_C1371	10.1586	12.1391	11.5821	7.41164	6.8892	6.67734	6.85755	6.27508	6.03813	5.36351	6.23117	5.98655	7.05066	5.90699	6.72896
CA_C1372	28.4648	34.0142	32.4534	19.2203	21.3339	19.8301	25.4178	23.2588	22.3806	25.3175	26.352	22.6826	23.9083	22.8175	20.0302
CA_C1373	13.919	12.2084	14.5884	13.3453	14.8129	13.7687	17.4819	16.8218	19.1046	11.4795	13.3366	12.813	11.8227	10.3785	12.3879
CA_C1374	11.6423	10.2115	12.2023	3.19528	3.54666	3.29666	6.04148	6.27856	6.86135	3.30268	3.43764	2.95896	5.55454	4.65355	5.30111
CA_C1375	10.6928	12.1911	12.7774	7.2113	6.98953	7.75817	6.89598	6.07197	6.31024	6.56448	6.30677	5.6504	5.60439	5.87233	4.91979
CA_C1376	12.8428	10.7475	12.2535	5.80159	6.24155	5.62317	2.27829	2.58747	2.36769	1.23154	1.06005	1.18319	3.90182	3.72379	3.26892
CA_C1377	8.43269	7.0569	8.04574	4.11419	4.24473	4.56663	5.40202	6.13512	5.614	3.81542	3.97133	3.41834	3.33056	2.79032	3.1786
CA_C1378	6.71334	7.03621	5.88826	1.95404	1.8163	1.76045	6.65713	7.56055	6.91836	3.88944	3.48465	4.04837	3.84786	3.67229	3.22371
CA_C1379	11.9172	11.3703	9.97291	6.70872	6.92158	7.44648	5.98992	6.22497	6.80279	5.85557	5.24616	6.09484	3.33665	3.80095	3.98267
CA_C1380	25.4386	24.2713	21.2883	16.9377	16.4168	18.2222	18.6241	21.1515	19.3549	15.8868	18.4568	17.7323	18.8185	17.9599	15.766
CA_C1381	10.6846	12.7677	12.1818	5.34827	5.93642	5.51797	12.1601	10.7071	11.1273	9.96371	11.1211	11.5756	8.70551	9.9169	10.391
CA_C1382	4.46836	4.68326	3.91919	3.21463	3.45841	3.11577	2.72103	2.97361	2.61829	1.35977	1.41533	1.21825	4.50809	5.13541	5.38092
CA_C1383	16.9391	20.2415	19.3127	10.556	10.2314	11.3566	11.4628	10.0931	10.4891	7.04424	7.86252	8.1838	7.24082	8.2484	8.64274
CA_C1384	11.6636	9.76066	11.1283	9.81118	10.8901	10.1225	13.1736	14.3964	12.6762	4.89106	5.68229	5.45922	12.3902	10.3804	11.8249
CA_C1385	17.489	14.6357	16.6865	4.89077	5.26166	4.74037	17.1195	15.6654	15.0739	10.1303	8.71969	9.73259	9.58877	8.41746	10.0472
CA_C1386	610.944	582.909	511.269	294.68	327.086	304.03	385.015	400.124	437.265	308.002	320.588	275.947	367.958	351.169	308.272
CA_C1387	29.1935	25.6055	30.5975	17.1799	15.4778	15.9689	20.6493	21.4596	23.4516	21.4372	20.5956	18.4521	15.6576	17.8365	18.6892
CA_C1388	25.6806	26.9157	22.5244	27.2557	25.3345	24.5554	19.9294	19.1768	21.7793	12.21	14.1852	13.6284	14.5198	13.8573	12.1646
CA_C1389	93.8665	78.5523	89.5593	439.956	473.32	426.426	279.333	290.294	317.24	94.8909	105.914	110.242	78.5932	68.9927	82.3506
CA_C1390	118.929	104.313	124.649	333.462	358.75	323.207	211.686	219.993	240.414	71.598	74.5237	64.1466	55.9761	66.8138	63.7653
CA_C1391	77.5761	88.4463	92.7	265.402	294.588	273.823	171.537	165.06	187.46	53.0507	61.6328	59.2132	59.8079	52.5021	62.6672
CA_C1392	46.9109	49.1671	41.1455	98.9067	102.045	109.783	82.6582	85.9018	93.8755	24.6947	23.7252	21.256	26.5963	30.2973	31.7457
CA_C1393	31.4736	26.3387	30.0294	64.851	71.9827	66.9086	50.0439	48.1542	54.6891	20.824	20.0065	17.9244	21.6539	22.6891	19.0088
CA_C1394	44.9907	47.1545	39.4613	89.114	86.3734	95.8719	81.6873	78.6029	89.2698	27.2261	23.435	26.1572	26.6074	31.7589	30.3099
CA_C1395	118.444	124.14	103.887	216.559	201.294	195.103	187.445	171.524	165.047	67.5495	78.4771	75.3963	90.6714	79.5955	95.0062
CA_C1396	34.2243	35.8703	30.0181	22.223	22.9281	24.6668	24.3855	27.6948	25.3424	15.2097	14.6126	13.0918	21.7809	20.7872	18.2479
CA_C1397	19.9543	20.914	17.5019	3.37416	3.63004	3.27039	8.96608	10.1828	9.31791	13.0358	11.2207	12.5241	4.25863	5.08316	4.85123
CA_C1398	7.26817	6.08238	6.93466	0	0	0	4.97699	4.78906	5.43897	0.862917	0.829041	0.74276	0.820178	0.687139	0.782757
CA_C1399	12.3774	10.8562	12.9727	5.78177	6.22024	5.60397	7.77282	7.47933	8.49432	11.0054	11.4551	9.86006	7.51199	8.55731	8.96641
CA_C1400	19.8861	22.6726	23.763	12.3736	11.1477	11.5014	16.1595	16.7936	18.3524	24.1908	27.0009	28.1042	17.8082	14.9196	16.9957
CA_C1401	17.6964	16.8844	14.8093	8.34909	7.76056	7.5219	9.63922	10.534	9.27525	13.1663	13.7044	11.7961	11.7112	13.9787	13.3409
CA_C1402	2.14672	2.44753	2.56524	1.62237	1.67385	1.80078	2.73246	2.62929	2.9861	1.36548	1.22337	1.42128	2.47662	2.07489	2.36362
CA_C1403	62.9918	66.0213	55.25	46.4899	51.6024	47.965	53.5595	58.5311	51.5371	30.1616	27.0225	31.394	54.1333	56.7212	47.5206
CA_C1404	72.2219	63.3457	75.6954	31.7333	28.5893	29.4965	55.1852	53.1014	60.3077	16.1569	15.5226	13.9071	48.6455	42.7032	50.9711
CA_C1405	381.901	364.377	319.594	114.182	122.841	110.67	168.302	148.191	154.007	378.584	363.722	325.868	393.423	345.364	412.231
CA_C1406	6.22239	5.93687	5.20722	1.98216	1.84244	1.78578	2.63172	2.53234	2.876	14.6013	14.0281	12.5681	6.07168	5.08681	5.79465
CA_C1407	4.47611	4.69138	3.92599	0.146009	0.135717	0.131544	0.248716	0.282469	0.258476	2.54593	2.84167	2.95779	0.255572	0.214117	0.243911
CA_C1408	8.72789	8.32739	7.30394	1.07154	1.03859	1.1528	1.4868	1.30914	1.36052	2.54956	2.65374	2.28422	1.69054	2.01784	1.92578
CA_C1410	59.9207	50.1447	57.1711	9.66152	8.98048	8.7043	23.9299	27.1773	24.8689	42.0475	43.7657	37.6715	27.9199	24.5094	29.2547
CA_C1411	64.7235	67.8363	56.7689	6.67265	6.88437	7.40645	28.6569	25.2327	26.2228	46.9616	54.5586	52.4168	25.7763	22.6276	27.0086
CA_C1412	226.298	189.377	215.914	27.5803	28.4554	30.6133	63.9622	72.6423	66.4721	111.433	107.059	95.9166	76.8093	91.6806	87.4975
CA_C1413	39.6545	34.7809	41.5617	5.60526	5.04992	5.21014	23.3561	20.5652	21.3722	23.4244	22.5048	20.1626	17.7359	14.859	16.9267
CA_C1414	46.6201	48.8623	40.8904	14.3363	14.7912	15.9129	25.5575	29.0258	26.5604	11.3034	10.8596	9.72942	38.995	37.2158	32.6697
CA_C1415	51.0975	53.555	44.8175	13.7343	14.1701	15.2447	31.2657	34.1679	30.0851	22.9389	19.7448	22.0384	40.026	38.1998	33.5335
CA_C1416	88.6188	105.896	101.036	43.6757	46.9879	42.3326	44.4182	40.6454	39.1106	36.8441	38.3496	33.0096	57.4792	48.1557	54.8567
CA_C1417	124.801	149.132	142.289	67.2993	72.4029	65.2296	103.408	91.0512	94.6242	66.6283	74.368	77.4069	93.9864	78.7411	89.6981
CA_C1418	77.111	92.1443	87.9161	46.4772	50.0017	45.0478	56.9035	62.1855	54.7549	51.2093	49.199	44.0787	86.512	90.6479	75.9442
CA_C1419	102.46	89.8677	107.388	71.0026	73.2554	78.8108	91.7544	95.3549	104.206	89.2477	76.8204	85.744	112.077	133.777	127.673
CA_C1420	8.35192	9.98018	9.52222	0.783283	0.72807	0.705679	2.84125	2.59992	2.50175	0.519697	0.540933	0.46561	1.29223	1.54242	1.47205
CA_C1421	6.47235	5.67689	6.78363	1.19812	1.28898	1.16128	1.87024	1.64676	1.71138	0.51081	0.593445	0.570147	0.564052	0.538317	0.472559
CA_C1422	8.06445	6.74875	7.6944	1.49855	1.39292	1.35008	1.094	1.24247	1.13693	0.169675	0.189385	0.197123	0.784845	0.9368	0.894058
CA_C1423	15.6023	13.0568	14.8864	15.445	17.1435	15.935	10.9565	9.64729	10.0259	7.32904	6.3085	7.04132	9.6453	9.20522	8.08076
CA_C1424	43.9391	52.5053	50.096	66.4921	59.9044	61.8051	46.6199	48.4493	52.9465	32.6101	36.3982	37.8855	79.4608	94.8454	90.518
CA_C1425	175.551	183.994	153.976	119.864	116.177	128.953	138.083	150.9	132.869	87.2488	101.363	97.3839	182.226	152.667	173.911
CA_C1426	8.29371	8.69259	7.2744	3.69206	3.32627	3.43181	1.63399	1.57229	1.78566	2.65376	2.37758	2.7622	4.04752	4.24102	3.5531
CA_C1427	11.7547	12.32	10.31	3.91246	3.52484	3.63668	3.28079	3.58533	3.15691	2.55032	2.2849	2.65453	4.37859	4.98788	5.22634
CA_C1428	21.8169	22.8662	19.1356	10.5509	10.2264	11.351	12.3045	12.7873	13.9743	10.9545	11.4021	9.81444	24.9686	29.8029	28.4431
CA_C1429	273.373	326.669	311.679	402.857	415.64	447.16	322.437	352.367	310.262	119.392	106.966	124.271	225.424	269.069	256.792
CA_C1430	20.685	23.5835	24.7177	29.4785	30.4139	32.7203	17.4177	18.1012	19.7814	12.9667	14.473	15.0644	17.3918	15.2673	18.2232
CA_C1431	18.3099	16.0596	19.1905	46.0528	44.6365	49.5452	15.6877	17.1439	15.0953	16.6906	16.0354	14.3665	12.7	14.4673	15.1589
CA_C1432	19.0541	16.7123	19.9705	42.4867	39.4918	38.2773	13.8898	15.7747	14.4348	16.3268	18.2234	18.968	16.9018	14.1602	16.1306
CA_C1433	127.351	133.475	111.699	89.4406	99.2764	92.2784	87.5439	84.2383	95.6701	269.789	232.222	259.198	113.244	108.077	94.8753
CA_C1434	68.1072	64.982	56.9956	57.0992	63.3784	58.9109	69.4737	75.9226	66.8505	33.2252	29.7673	34.5829	39.1616	32.8093	37.3748
CA_C1435	13.8086	12.1115	14.4727	16.8809	15.2084	15.6909	11.469	10.0986	10.4949	8.32706	7.16755	8.00015	7.22023	8.22494	8.61815
CA_C1436	45.3038	51.6519	54.1361	23.2186	24.9794	22.5046	50.593	48.6827	55.2892	7.53428	6.75016	7.84215	26.4723	25.2645	22.1783
CA_C1437	51.7518	59.0034	61.8411	32.0217	28.8491	29.7645	48.617	46.7813	53.1298	11.4666	11.0164	9.86989	32.8905	31.3899	27.5555
CA_C1438	1.63756	1.86702	1.95682	0	0	0	0	0	0	0	0	0	0	0	0
CA_C1439	4.84545	4.62311	4.05492	0.874666	0.813011	0.788009	0.774198	0.846062	0.744965	2.07973	2.32131	2.41617	0	0	0
CA_C1440	2.18827	2.08785	1.83125	1.77937	1.97505	1.83583	0.955231	0.841089	0.874094	2.34808	2.62084	2.72793	2.59282	2.47452	2.17225
CA_C1441	8.5817	7.1816	8.18791	9.4053	8.47347	8.74232	6.95707	6.36614	6.12576	2.03773	1.95773	1.75399	4.84202	4.62109	4.05661
CA_C1443	13.6685	13.0413	11.4385	8.64457	8.91886	9.59522	10.6073	9.70636	9.33986	3.25927	3.78653	3.63788	5.02535	5.99832	5.72464
CA_C1444	33.2524	29.1657	34.8517	14.0428	12.6515	13.0529	20.6334	19.8543	22.5487	10.2396	11.8961	11.4291	12.9737	14.779	15.4856
CA_C1445	4.69767	4.9236	4.12032	0	0	0	1.31114	1.26163	1.43285	1.36397	1.17404	1.31042	1.29641	1.08612	1.23726
CA_C1446	0	0	0	2.85314	2.94366	3.16689	0	0	0	0	0	0	0	0	0
CA_C1447	7.71598	6.45712	7.36191	1.96069	2.1763	2.0229	2.69685	2.94718	2.59502	5.69214	6.35336	6.61297	4.54444	4.7617	3.98932
CA_C1448	16.3617	13.6923	15.6109	5.32177	5.90701	5.49063	5.86959	6.66614	6.09992	13.5994	15.1792	15.7994	6.90928	7.87072	8.247
CA_C1449	332.142	316.901	277.953	132.076	128.014	142.092	193.257	185.96	211.196	81.246	72.7904	84.5659	157.762	165.305	138.491
CA_C1450	203.509	170.307	194.17	286.766	258.354	266.552	266.103	290.803	256.055	215.994	250.936	241.085	294.943	309.043	258.914
CA_C1451	77.3859	92.4728	88.2295	62.6147	64.6015	69.5005	82.1147	89.7368	79.0141	25.0832	29.1409	27.9969	75.4897	63.2447	72.0453
CA_C1452	12.7459	12.161	10.6664	7.66931	7.1287	6.90947	12.9824	11.8797	11.4311	4.41001	3.95105	4.59022	12.0818	11.5305	10.122
CA_C1453	84.8751	88.9571	74.4438	146.641	142.132	157.762	156.203	177.4	162.332	61.7383	53.1415	59.3146	58.0443	66.1213	69.2824
CA_C1454	10.1294	8.4768	9.66459	4.57122	4.11833	4.249	6.06922	5.84005	6.63259	3.49248	3.63519	3.129	3.35175	4.00069	3.81815
CA_C1455	9.00482	7.53569	8.59161	6.42135	6.22387	6.90831	11.5102	12.5786	11.0756	3.23546	2.89873	3.36767	9.84334	8.64093	10.3139
CA_C1456	10.2571	12.2568	11.6944	10.0887	9.77847	10.8538	7.75957	8.47985	7.46658	7.20135	7.49561	6.45188	10.8092	9.48877	11.3259
CA_C1457	4.98099	4.16834	4.75242	0.578608	0.642237	0.596966	0	0	0	0.568154	0.509024	0.59137	0	0	0
CA_C1458	3.70016	3.53037	3.09648	0	0	0	0	0	0	0.9848	1.02504	0.882308	0	0	0
CA_C1459	7.9183	6.94513	8.29912	2.93106	2.72445	2.64067	4.03571	3.88333	4.41032	4.49819	3.87183	4.3216	2.4482	2.56524	2.14914
CA_C1460	6.63532	5.81983	6.95444	0	0	0	2.876	2.53234	2.63172	1.04734	1.21678	1.16901	1.21115	1.37968	1.44564
CA_C1461	6.19693	6.49496	5.43532	2.93106	2.64067	2.72445	0.832141	0.945069	0.864795	3.59855	3.09747	3.45728	1.43276	1.71016	1.63213
CA_C1462	11.5731	9.68498	11.0421	5.06204	4.70522	4.56052	5.903	5.68011	6.45094	3.94839	4.40704	4.58713	5.76636	5.50327	4.83102
CA_C1463	13.6854	15.603	16.3534	4.57319	4.92	4.43255	13.9681	14.5162	15.8637	1.45082	1.29983	1.51011	1.43531	1.20249	1.36982
CA_C1464	15.5439	17.7219	18.5742	12.7598	12.3674	13.7274	12.6882	12.2091	13.866	4.80996	4.62113	4.1402	16.4379	17.2237	14.4299
CA_C1465	17.4436	16.6432	14.5977	8.8651	9.14638	9.83999	12.7743	13.96	12.2919	6.23918	7.2485	6.96394	6.25297	7.12309	7.46362
CA_C1466	7.62813	7.99499	6.69062	1.21952	1.18201	1.312	6.14596	6.98001	6.38713	3.02021	2.90164	2.59966	6.31537	6.02723	5.29097
CA_C1467	511.486	428.037	488.015	194.635	209.395	188.649	326.918	299.15	287.854	104.333	121.211	116.453	260.303	228.506	272.748
CA_C1468	138.756	132.389	116.118	84.1331	78.2026	75.7976	94.934	103.746	91.3493	30.7512	29.544	26.4693	113.959	129.817	136.023
CA_C1469	96.2302	109.714	114.991	136.725	147.093	132.52	149.364	143.724	163.228	60.5024	52.0777	58.1272	169.012	148.366	177.092
CA_C1470	85.7081	75.1744	89.8301	88.7008	85.973	95.4274	79.814	70.2769	73.0347	66.0124	59.1422	68.7098	83.2033	79.407	69.7071
CA_C1471	61.2851	64.2325	53.753	53.0871	57.113	51.4545	49.2825	53.8571	47.4217	32.7557	38.0546	36.5607	44.6125	50.8205	53.2501
CA_C1472	13.8187	15.7551	16.5128	10.0702	9.07247	9.36033	17.3253	19.6765	18.0052	14.9664	13.4088	15.5779	11.6336	11.1028	9.74653
CA_C1473	5.76305	6.04022	5.05476	0.838721	0.7796	0.755625	2.50022	2.59834	2.83952	3.33888	2.99139	3.47531	1.46808	1.22995	1.4011
CA_C1474	4.47103	3.92153	4.68606	1.20842	1.0887	1.12324	2.83038	2.94144	3.21448	2.78177	2.39442	2.67257	2.9084	2.7757	2.43663
CA_C1475	4.18799	3.67328	4.38941	1.67385	1.62237	1.80078	2.454	2.78703	2.5503	3.82334	3.42543	3.97957	3.78247	3.16893	3.60989
CA_C1476	7.5188	7.17379	6.29212	2.10262	2.26207	2.03795	2.80313	3.06333	2.69729	3.22716	3.60204	3.74923	0.377883	0.331722	0.395948
CA_C1477	0	0	0	0	0	0	0	0	0	2.07973	2.41617	2.32131	0	0	0
CA_C1478	166.777	190.146	199.291	348.326	313.815	323.772	166.17	172.69	188.72	194.988	226.531	217.638	254.043	242.452	212.835
CA_C1479	982.5	1120.17	1174.04	1365.25	1229.98	1269.01	1239.81	1134.51	1091.67	759.192	882.007	847.382	1373.61	1205.81	1439.27
CA_C1480	113.166	107.973	94.7032	115.734	119.406	128.461	122.877	108.194	112.44	70.6157	73.5012	63.2665	133.586	117.268	139.972
CA_C1481	78.1391	65.3908	74.5535	33.7969	32.7575	36.3598	63.2711	71.8575	65.754	27.9962	26.8971	24.0979	39.7603	47.4584	45.293
CA_C1482	43.1023	51.5053	49.1419	46.9887	48.4796	52.156	39.4829	36.1292	34.765	33.4087	28.7567	32.0972	43.2304	49.246	51.6004
CA_C1483	12.4996	14.9364	14.251	9.26825	8.61494	8.35	12.1997	12.6784	13.8552	6.67802	7.75834	7.45376	8.44515	7.41354	8.8489
CA_C1484	84.178	88.2264	73.8323	119.414	115.742	128.47	97.267	93.5943	106.296	126.8	113.604	131.981	86.802	98.8807	103.608
CA_C1485	5.80744	6.08674	5.0937	3.22455	2.99725	2.90508	4.27432	3.76357	3.91126	3.78624	4.22606	4.39875	3.49136	3.06487	3.65827
CA_C1486	2.93632	3.50877	3.34777	2.85314	3.16689	2.94366	3.06333	2.80313	2.69729	5.83213	5.60317	5.02003	0	0	0
CA_C1487	5.3555	4.48175	5.10975	0	0	0	1.1689	1.06962	1.02923	2.22542	1.91554	2.13805	1.0576	0.886048	1.00934
CA_C1488	75.6405	63.2998	72.1696	57.9757	53.889	52.2317	67.348	59.3005	61.6275	25.4446	21.9015	24.4457	28.0085	33.4313	31.906
CA_C1489	107.99	123.122	129.043	67.5169	65.4405	72.637	100.265	113.872	104.2	22.4989	26.1385	25.1124	57.3603	54.7432	48.056
CA_C1490	31.579	26.4269	30.1299	4.75034	4.41549	4.2797	12.6141	13.785	12.1378	2.51002	2.91607	2.80159	3.48309	3.96777	4.15746
CA_C1491	23.8149	19.9295	22.7221	12.2128	11.0028	11.3519	15.1339	14.5625	16.5387	6.58211	7.34671	7.64692	17.9095	21.377	20.4016
CA_C1492	22.8797	21.8298	19.1469	11.9555	11.1128	10.771	17.5882	19.9751	18.2784	27.4025	24.5506	28.5222	17.333	20.6889	19.7449
CA_C1493	35.6398	40.6337	42.5879	31.1808	28.0916	28.9829	28.3886	29.5026	32.2411	11.8897	12.3755	10.6523	26.8045	31.9942	30.5344
CA_C1495	15.3949	18.3963	17.5521	20.7548	19.2918	18.6985	11.4817	12.5475	11.0482	4.29996	4.13115	3.70121	17.3356	15.218	18.1644
CA_C1496	53.6824	56.2642	47.0848	30.3803	32.6842	29.446	54.0857	47.623	49.4917	18.6388	16.699	19.4004	24.3611	29.0777	27.751
CA_C1497	92.7531	77.6205	88.4969	80.8898	75.1879	72.8757	79.2695	72.5364	69.7975	64.9968	67.6527	58.2324	54.5822	57.1917	47.9148
CA_C1498	6.66417	7.96339	7.59798	2.22694	2.39582	2.15846	0.772491	0.680185	0.706876	2.20607	2.11946	1.89888	1.17112	1.33409	1.39787
CA_C1499	110.234	105.176	92.2494	151.309	156.109	167.948	120.229	136.545	124.947	37.4062	41.7514	43.4575	136.238	162.616	155.196
CA_C1501	68.9778	65.8126	57.7241	84.3338	75.9784	78.3892	82.2165	72.3923	75.233	36.591	31.4959	35.1545	109.718	96.3151	114.963
CA_C1502	109.125	130.4	124.416	127.24	141.233	131.277	147.553	161.249	141.982	47.0997	52.5709	54.7191	164.671	196.553	187.585
CA_C1504	38.7026	32.3883	36.9266	23.8681	23.1341	25.6782	37.3695	32.9042	34.1954	29.3957	28.2417	25.3025	33.6211	29.5141	35.2284
CA_C1505	24.9648	21.8966	26.1654	12.4956	13.8697	12.892	13.6038	13.0901	14.8665	18.639	17.9073	16.0436	17.8656	21.3246	20.3517
CA_C1506	15.6245	18.6705	17.8138	15.5614	17.2727	16.0551	19.0176	20.7828	18.2995	15.6529	14.0238	16.2925	15.136	18.0665	17.2422
CA_C1507	11.0603	11.5923	9.70101	4.01485	4.45637	4.14224	5.44579	6.18482	5.65948	3.99272	4.63864	4.45653	4.83027	5.76547	5.50242
CA_C1508	1.86136	1.77595	1.55768	0.56	0.504518	0.520526	1.9827	1.90784	2.16674	0.515646	0.495402	0.443844	1.47032	1.23182	1.40323
CA_C1509	14.8506	14.1692	12.4278	16.1504	15.6537	17.3751	9.30199	10.5643	9.66701	10.54	10.9707	9.44308	13.9031	11.6479	13.2688
CA_C1510	10.4763	12.5187	11.9442	13.734	13.3116	14.7755	9.4882	9.12993	10.3689	10.2519	9.18491	10.6708	7.01765	7.35314	6.16041
CA_C1511	20.3497	17.8487	21.3284	6.41676	5.96445	5.78102	12.7793	12.2968	13.9656	3.81435	4.4314	4.25743	4.99901	5.69464	5.96689
CA_C1512	7.93303	8.31456	6.95805	1.78677	1.60975	1.66082	3.80234	3.34799	3.47937	0	0	0	0.938259	0.895449	0.786066
CA_C1513	7.44607	7.80417	6.53093	0.755453	0.732221	0.812743	1.83438	1.61519	1.67857	1.07361	1.24728	1.19832	0.794568	0.948407	0.905135
CA_C1514	8.35466	9.52534	9.98345	2.49784	2.77253	2.57709	2.65657	3.01709	2.76082	1.53294	1.3734	1.59558	0.508224	0.578945	0.606622
CA_C1515	10.4607	8.75408	9.98073	6.86654	6.18624	6.38252	7.79776	8.85597	8.10375	7.63991	6.57608	7.33998	5.01842	4.4054	5.25834
CA_C1516	30.3919	31.8536	26.6567	20.8651	21.5271	23.1596	21.5597	20.7456	23.561	10.4438	11.657	12.1334	19.5702	18.6773	16.3957
CA_C1517	11.9198	9.9751	11.3728	9.75614	9.4561	10.496	8.36134	8.04562	9.13747	3.48197	3.11959	3.62425	10.0048	11.9418	11.3969
CA_C1518	14.4111	15.1042	12.6399	6.09875	5.49451	5.66885	5.49993	6.24632	5.71576	3.98073	4.44314	4.6247	6.90744	5.787	6.59228
CA_C1519	15.0162	15.7384	13.1707	9.56373	8.88959	8.61621	8.21622	8.97888	7.90598	9.19476	7.91443	8.83379	11.6935	9.79674	11.16
CA_C1520	3.18312	2.79191	3.33621	3.01115	2.79889	2.71282	1.45634	1.28232	1.33264	0.693163	0.665951	0.596643	2.20786	2.51509	2.63533
CA_C1521	2.45298	2.79669	2.9312	3.40148	3.06448	3.16171	0.66906	0.643797	0.731164	0.696016	0.599098	0.668691	1.10847	1.32309	1.26272
CA_C1522	2.89807	2.54189	3.03745	1.23494	1.37075	1.27412	3.97775	3.50245	3.63989	0	0	0	4.02028	4.79866	4.57971
CA_C1523	151.843	133.181	159.145	152.219	141.489	137.138	134.735	147.241	129.647	125.664	112.586	130.799	148.427	177.164	169.081
CA_C1524	5.99671	7.1658	6.83699	2.1041	2.26366	2.03939	0.550854	0.57247	0.625609	1.79413	2.00254	2.08437	0.540212	0.566039	0.474223
CA_C1525	3.51758	3.08526	3.68675	2.66203	2.39829	2.47438	0	0	0	0.527467	0.612796	0.588739	1.11174	0.975937	1.16489
CA_C1526	15.4046	18.4078	17.5632	2.57386	2.76904	2.4947	2.23207	1.96536	2.04248	14.2655	16.5732	15.9226	6.86642	6.55313	5.75263
CA_C1527	1.39596	1.66811	1.59156	0.250929	0.233241	0.226068	0.427439	0.485445	0.444212	0.596643	0.693163	0.665951	1.31766	1.10393	1.25754
CA_C1529	4.41343	5.27386	5.03186	0.504518	0.520526	0.56	0.743513	0.715439	0.812529	0.887688	1.03129	0.990805	0.73516	0.701617	0.615912
CA_C1530	3.30692	3.95163	3.7703	0	0	0	0.189857	0.197308	0.215623	1.38039	1.23673	1.4368	0.390182	0.372379	0.326892
CA_C1531	7.97001	9.0868	9.52381	0.210262	0.226207	0.203795	0.385327	0.400447	0.437618	0	0	0	0	0	0
CA_C1532	225.151	235.979	197.48	151.76	141.062	136.724	208.272	216.445	236.536	109.038	126.677	121.704	224.466	255.701	267.925
CA_C1533	51.3008	61.3021	58.4892	58.7068	54.5686	52.8904	89.6144	78.9062	82.0026	65.0253	58.2578	67.6823	83.9647	87.9789	73.708
CA_C1534	38.2103	33.5142	40.0479	47.1856	52.3746	48.6827	27.5398	28.6204	31.2771	32.1939	33.5094	28.8433	19.3059	16.9476	20.2289
CA_C1535	22.9171	20.1006	24.0193	25.568	28.3797	26.3793	17.7933	17.1214	19.4449	15.9327	17.7835	18.5101	12.4188	10.4044	11.8522
CA_C1536	13.07	15.6181	14.9015	35.3376	34.2509	38.0175	18.1486	19.8333	17.4634	16.928	18.8944	19.6665	10.6491	12.1309	12.7109
CA_C1537	11.5312	12.0858	10.114	1.30829	1.26806	1.40751	0.899095	0.934377	1.02111	0.278891	0.311287	0.324007	1.29003	1.46954	1.5398
CA_C1538	34.9507	36.6316	30.6552	51.0236	52.6425	56.6346	33.0582	31.81	36.1268	26.2695	23.5356	27.343	19.4332	17.0594	20.3623
CA_C1538a	4839.81	4617.73	4050.2	3408.1	3167.86	3070.44	4969.08	5430.33	4781.45	1063.99	915.836	1022.22	2916.97	2783.88	2443.82
CA_C1539	219.42	262.197	250.166	164.357	159.302	176.82	223.381	196.689	204.408	141.956	158.447	164.921	165.197	173.095	145.018
CA_C1540	923.522	881.144	772.85	644.071	664.507	714.9	653.825	679.482	742.554	564.458	542.299	485.86	717.904	630.209	752.226
CA_C1541	6.12213	6.97998	7.31568	13.806	12.8328	12.4382	9.56362	9.2025	10.4514	7.43427	7.73805	6.66056	6.30412	5.28154	6.01648
CA_C1542	250.725	262.783	219.91	286.22	257.862	266.044	243.222	214.159	222.563	57.5821	59.935	51.5893	181.098	206.298	216.161
CA_C1543	164.838	196.974	187.936	125.047	134.53	121.202	156.682	162.83	177.945	70.5644	78.7614	81.9798	174.012	207.703	198.227
CA_C1544	278.846	244.576	292.257	257.554	285.878	265.726	283.876	259.764	249.955	169.822	152.148	176.762	412.966	362.52	432.709
CA_C1545	157.814	132.066	150.572	230.41	223.324	247.883	165.216	180.552	158.978	145.566	130.416	151.514	386.747	405.236	339.504
CA_C1546	535.031	447.742	510.48	682.24	614.647	634.149	507.412	554.512	488.252	556.741	579.491	498.799	954.899	800.008	911.331
CA_C1547	187.177	213.404	223.668	169.817	152.993	157.847	222.091	203.227	195.553	1001.21	1117.52	1163.18	447.958	469.374	393.238
CA_C1548	243.711	213.758	255.431	91.7979	88.9748	98.7594	178.586	163.417	157.246	832.916	800.217	716.936	285.963	325.755	341.329
CA_C1549	2528.77	2116.2	2412.73	846.24	786.589	762.398	988.442	951.119	1080.19	2710.75	2604.34	2333.29	1732.7	1973.81	2068.17
CA_C1550	48.2124	42.287	50.5311	57.4781	51.7834	53.4265	63.0418	60.6614	68.8936	28.7639	27.6347	24.7587	52.6807	62.8803	60.0113
CA_C1551	4216.75	4023.26	3528.79	4518.74	4071.05	4200.22	3288.55	3734.83	3417.6	1463.17	1633.14	1699.87	2870.15	2739.19	2404.59
CA_C1552	57.1423	68.2826	65.1493	37.3786	41.4891	38.5646	44.5673	42.8845	48.7042	33.8525	30.3293	35.2358	43.7382	45.8293	38.3954
CA_C1553	117.529	98.3539	112.136	107.13	110.529	118.911	101.107	114.828	105.075	99.9677	111.58	116.14	98.6513	103.368	86.6006
CA_C1554	46.2544	55.2719	52.7357	56.9016	58.707	63.159	60.9398	63.3312	69.2098	14.9806	15.5927	13.4215	62.5297	74.6362	71.2309
CA_C1555	8.00344	7.01981	8.38836	6.42541	6.91268	6.22781	11.946	11.4949	13.0548	3.39167	3.94035	3.78566	8.93083	8.52335	7.48218
CA_C1556	1.95474	2.04875	1.7145	0.185103	0.205458	0.190976	0.699967	0.727434	0.794957	0.567556	0.488526	0.545275	0.179815	0.150648	0.171611
CA_C1557	41.9691	36.8111	43.9876	48.4631	46.9727	52.1383	33.8712	32.5922	37.0152	22.4273	23.3437	20.0932	27.9672	24.5509	29.3043
CA_C1558	18.9173	19.8271	16.5924	17.7954	18.36	19.7523	16.1044	18.2899	16.7363	9.23261	10.3051	10.7262	19.0365	19.9466	16.7111
CA_C1559	47.3189	49.5946	41.5033	34.7294	32.2813	31.2886	52.5857	54.6493	59.722	46.1915	39.7595	44.3781	35.7984	29.9916	34.165
CA_C1560	12.5764	10.5246	11.9993	2.06382	1.85935	1.91834	6.98714	6.15224	6.39366	1.90036	1.63574	1.82575	9.9343	8.32288	9.48103
CA_C1561	5.42164	5.68239	4.75531	2.02764	1.88471	1.82675	0.844579	0.922976	0.812689	1.97686	1.89926	1.70159	2.81843	2.68984	2.36126
CA_C1562	7.54772	7.20138	6.31632	2.34523	2.52308	2.2731	1.33996	1.46434	1.28936	1.79976	2.09091	2.00883	2.42899	2.03499	2.31816
CA_C1563	5.00902	5.7109	5.98555	4.05176	3.65033	3.76616	3.58636	3.45094	3.91926	6.42269	7.4617	7.16876	3.96116	4.51236	4.72809
CA_C1564	5.5691	6.65483	6.34946	1.98107	2.13131	1.92015	1.87419	1.65024	1.715	1.8428	2.14091	2.05686	2.88274	2.75121	2.41514
CA_C1565	4.14826	3.95791	3.47148	1.22829	1.32144	1.19052	2.25097	2.3393	2.55645	0.608388	0.584504	0.523672	1.29189	1.47166	1.54201
CA_C1566	5.7109	5.98555	5.00902	1.67385	1.62237	1.80078	0.956362	0.92025	1.04514	1.14181	1.32652	1.27445	0.528154	0.601648	0.630412
CA_C1567	14.8006	12.3859	14.1215	0	0	0	0	0	0	0	0	0	1.46141	1.22436	1.39473
CA_C1568	163.69	171.563	143.572	108.197	116.402	104.869	123.699	140.486	128.553	59.8323	53.6054	62.2772	141.23	147.982	123.978
CA_C1569	240.69	211.109	252.266	168.954	181.767	163.758	250.47	229.195	220.541	107.764	96.5484	112.167	303.644	266.553	318.161
CA_C1570	80.0953	70.2515	83.9474	122.043	125.915	135.464	73.8453	67.573	65.0214	443.971	382.15	426.542	209.515	183.921	219.531
CA_C1571	76.7315	87.4834	91.6908	169.325	182.166	164.118	99.2809	112.754	103.177	672.312	781.073	750.409	318.198	379.806	362.477
CA_C1572	65.3917	62.3911	54.7231	63.0633	67.8457	61.1239	58.9541	56.7281	64.4265	178.479	207.351	199.211	116.946	97.9762	111.61
CA_C1573	55.6812	48.8379	58.3592	55.237	59.4258	53.5382	42.5616	44.2317	48.3375	51.9167	60.3154	57.9475	42.8674	44.9168	37.631
CA_C1574	50.3695	52.7919	44.179	33.045	35.5509	32.0287	36.712	35.3257	40.1197	44.4178	51.6034	49.5775	30.1067	31.546	26.429
CA_C1575	11.5578	10.1373	12.1136	1.31335	1.35502	1.45778	1.29033	1.24161	1.4101	2.68463	2.31081	2.57924	0	0	0
CA_C1576	17.8643	20.3675	21.3471	16.201	16.7151	17.9826	17.2306	17.9067	19.5689	7.68781	7.386	6.61731	13.4899	11.3018	12.8744
CA_C1577	98.8332	94.2981	82.7087	147.208	136.831	132.623	145.215	164.921	150.913	75.2284	87.3982	83.9672	191.521	160.455	182.783
CA_C1578	12.245	10.7401	12.8339	12.4108	11.1812	11.536	13.6056	12.4499	11.9798	7.61855	7.31946	6.5577	18.103	15.1666	17.2771
CA_C1579	54.8266	52.3108	45.8817	83.1187	85.756	92.2593	41.6109	47.2578	43.2437	48.8593	54.535	56.7634	40.8958	46.5865	48.8137
CA_C1580	47.2979	49.5727	41.4849	75.1514	72.8403	80.8506	40.6218	35.7679	37.1714	65.6218	58.7923	68.3032	46.8784	41.152	49.1196
CA_C1581	36.3718	34.7028	30.4378	13.0273	13.4406	14.4599	23.9657	24.9061	27.218	10.2216	11.8752	11.409	17.7857	16.9742	14.9007
CA_C1582	30.998	25.9407	29.5756	13.5834	12.6259	12.2376	14.1197	12.9204	12.4325	12.0165	10.7659	12.5075	18.7302	21.3366	22.3567
CA_C1583	536.738	641.378	611.947	195.404	176.045	181.63	336.185	381.808	349.377	136.562	122.35	142.143	267.261	234.614	280.039
CA_C1584	126.374	144.082	151.011	64.6389	60.0826	58.2349	112.101	116.5	127.313	30.5319	27.3544	31.7795	55.4561	48.6819	58.1073
CA_C1585	21.2586	20.2831	17.7902	27.6538	29.751	26.8034	23.4713	22.585	25.65	14.4946	15.0869	12.9861	16.9267	17.7359	14.859
CA_C1586	150.235	171.286	179.524	105.199	108.537	116.768	134.094	139.356	152.291	77.4698	86.469	90.0023	169.941	142.375	162.187
CA_C1587	96.5805	92.1487	80.8235	42.0717	43.4065	46.6983	63.9924	58.5569	56.3458	64.7214	67.366	57.9856	100.812	84.4599	96.2127
CA_C1588	80.296	76.6115	67.1958	94.2796	104.648	97.271	71.6131	63.0559	65.5303	49.7424	51.775	44.5656	38.3551	40.1887	33.6698
CA_C1589	0.561146	0.469595	0.535397	0.156923	0.152097	0.168823	0	0	0	0	0	0	0.147753	0.123786	0.141011
CA_C1590	1427.99	1252.49	1496.66	827.891	890.674	802.431	307.966	320.05	349.759	230.623	240.047	206.621	270.174	237.171	283.09
CA_C1591	7.96149	9.51362	9.07708	7.06325	7.28736	7.84	10.8337	9.91351	9.53918	4.81269	4.62376	4.14255	7.79575	8.16844	6.84346
CA_C1592	7.91456	8.2952	6.94185	4.17552	4.49217	4.04711	7.22697	7.51056	8.20772	1.98699	1.7802	2.06819	5.02359	4.79438	4.20873
CA_C1593	140.27	147.016	123.031	137.914	124.25	128.192	104.881	92.3482	95.9721	38.8568	40.4446	34.8128	105.647	88.51	100.826
CA_C1594	2.16125	2.5826	2.46409	0.420005	0.466193	0.433331	1.65057	1.80379	1.58825	0.369495	0.412416	0.429268	0.778783	0.816015	0.683651
CA_C1595	13.6035	11.3841	12.9793	11.8691	12.7692	11.5041	11.7123	13.3017	12.1719	4.28179	4.77918	4.97446	5.76168	6.87722	6.56344
CA_C1596	5.94821	7.10785	6.78169	2.12936	2.36353	2.19692	1.2941	1.34488	1.46972	1.24362	1.19479	1.07045	1.60922	1.83315	1.92079
CA_C1597	23.09	22.0305	19.3229	13.8055	14.2435	15.3237	20.0991	22.8267	20.8878	54.4107	60.7312	63.2128	22.2625	21.2467	18.6514
CA_C1599	34.3502	32.774	28.746	40.78	43.8726	39.5259	44.7012	39.3598	40.9043	43.4692	45.2454	38.9452	27.8795	31.759	33.2773
CA_C1600	28.2325	29.5903	24.7627	15.4679	15.9587	17.1689	25.6482	26.6547	29.1289	22.6795	25.314	26.3484	29.3366	24.578	27.9981
CA_C1601	33.2864	29.1954	34.8872	12.5001	13.448	12.1156	25.3819	23.2259	22.3489	21.7623	22.6516	19.4974	23.8094	27.1225	28.4192
CA_C1602	79.3485	83.1647	69.5964	335.569	311.915	302.323	73.7085	83.7113	76.6009	57.7325	55.466	49.6935	88.8789	84.8237	74.4621
CA_C1603	85.6317	102.326	97.6307	320.363	310.511	344.658	115.787	101.951	105.952	99.0471	103.094	88.7389	121.53	127.34	106.684
CA_C1604	652.413	572.23	683.79	622.035	669.207	602.905	686.41	604.39	628.107	347.938	404.225	388.356	938.273	895.463	786.078
CA_C1605	385.728	460.927	439.777	424.852	411.787	457.071	469.846	533.607	488.283	359.957	322.495	374.666	760.751	797.121	667.822
CA_C1606	323.612	308.763	270.815	195.724	181.928	176.333	249.203	272.335	239.793	109.216	97.8494	113.679	199.535	238.168	227.301
CA_C1607	421.139	480.15	503.242	339.609	365.363	329.165	404.687	389.406	442.251	169.557	151.91	176.485	304.492	346.863	363.446
CA_C1608	117.692	134.183	140.636	50.6645	49.1064	54.5066	90.3043	93.8479	102.559	44.3844	49.5402	51.5646	150.926	132.489	158.141
CA_C1609	3377.79	2962.65	3540.24	3781.6	3406.94	3515.04	2956.76	3072.79	3358.02	1485.65	1278.78	1427.33	2236.75	2669.82	2548
CA_C1610	282.651	269.681	236.537	199.924	185.831	180.116	198.711	217.156	191.208	369.015	330.611	384.094	210.148	176.06	200.56
CA_C1611	46.1875	40.511	48.4089	38.9433	41.8966	37.7457	34.965	33.6448	38.2106	27.9882	32.5159	31.2394	24.7221	29.5086	28.1622
CA_C1613	68.2944	59.9009	71.579	86.7353	89.4873	96.2736	93.7647	102.468	90.2242	59.9251	57.5726	51.5808	74.8864	85.307	89.3853
CA_C1614	8.2834	9.89829	9.44409	3.54144	3.65381	3.93089	10.0243	9.17289	8.82653	5.9229	5.09816	5.69038	7.76056	8.13157	6.81257
CA_C1615	1.69628	1.93397	2.02698	1.46358	1.31858	1.36042	3.11639	3.23868	3.5393	1.29476	1.34766	1.16001	0.320229	0.268286	0.305618
CA_C1616	1.54173	1.47099	1.2902	0	0	0	0.615839	0.673004	0.592586	0	0	0	0	0	0
CA_C1617	10.2969	10.7921	9.03141	2.58685	2.5073	2.78303	8.62175	8.2962	9.42205	1.2813	1.231	1.10289	4.08119	4.6491	4.87136
CA_C1618	72.8139	63.865	76.3158	31.6362	35.1153	32.64	40.499	37.059	35.6597	12.4362	11.9479	10.7045	38.3551	33.6698	40.1887
CA_C1619	168.077	140.655	160.364	103.659	111.52	100.471	95.1819	87.0973	83.8085	39.6448	46.0582	44.2501	114.107	95.5983	108.901
CA_C1620	97.0852	101.754	85.1533	20.367	21.0132	22.6068	45.1016	39.7123	41.2707	32.5253	31.2485	27.9963	24.7833	25.9681	21.7559
CA_C1621	173.338	197.627	207.131	335.855	302.58	312.181	270.247	237.955	247.292	238.372	205.18	229.014	408.651	390.005	342.364
CA_C1622	225.198	236.028	197.521	264.145	293.194	272.526	225.994	246.972	217.461	189.765	182.315	163.341	342.502	286.946	326.875
CA_C1623	155.155	136.086	162.617	191.875	206.425	185.974	198.014	174.353	181.195	137.055	122.791	142.656	260.599	273.058	228.766
CA_C1624	182.078	159.7	190.835	164.893	170.125	183.026	171.034	156.506	150.597	84.1373	87.5753	75.3808	201.3	240.274	229.311
CA_C1625	65.3119	68.453	57.2849	58.0261	53.9359	52.2772	57.2438	65.0122	59.4901	47.9755	55.7366	53.5485	105.302	110.336	92.439
CA_C1626	191.149	159.963	182.378	197.017	190.959	211.958	182.33	199.255	175.445	162.236	188.482	181.082	277.153	243.298	290.403
CA_C1627	43.0345	51.4243	49.0646	41.044	39.7817	44.1565	41.2134	42.8306	46.8063	32.8229	34.1641	29.4069	35.3503	31.0321	37.0403
CA_C1628	18.6356	21.2469	22.2688	22.8879	21.2745	20.6202	19.0024	21.5812	19.7481	14.3294	15.994	16.6475	19.1173	16.782	20.0312
CA_C1629	160.781	141.021	168.514	372.705	346.433	335.779	205.162	224.206	197.416	192.846	165.993	185.275	263.412	276.005	231.235
CA_C1630	30.7715	26.9896	32.2514	33.3495	35.8785	32.3238	30.366	31.5576	34.4869	20.561	21.4012	18.4212	23.3035	19.5235	22.2403
CA_C1631	73.298	64.2895	76.8231	107.021	118.79	110.417	90.701	94.2602	103.01	76.8562	73.839	66.1543	89.0793	74.63	85.015
CA_C1632	41	34.3109	39.1186	24.5579	22.8269	22.1249	27.7929	28.8835	31.5646	7.73232	8.63053	8.98319	34.1531	28.6132	32.5948
CA_C1633	11.0603	11.5923	9.70101	5.935	6.12331	6.58768	8.25119	9.37094	8.57498	5.22126	5.82777	6.06591	5.50242	4.83027	5.76547
CA_C1634	24.8733	23.7319	20.8153	17.0074	15.8086	15.3224	19.0834	17.4625	16.8031	10.649	10.231	9.1662	36.9141	30.9264	35.2298
CA_C1635	104.99	100.173	87.8614	110.101	106.715	118.451	92.2061	100.765	88.7245	72.9119	62.7592	70.0496	107.075	89.7069	102.19
CA_C1636	5.52156	4.62072	5.26819	0	0	0	2.52064	2.42547	2.75462	3.3856	3.9333	3.77888	1.04403	1.1893	1.24616
CA_C1637	0	0	0	0	0	0	0	0	0	0	0	0	0	0	0
CA_C1638	0	0	0	0	0	0	0	0	0	0	0	0	0	0	0
CA_C1639	536.696	562.508	470.735	546.648	563.992	606.763	625.848	572.689	551.065	607.164	522.619	583.328	745.072	711.077	624.216
CA_C1641	233.03	195.012	222.337	146.584	151.235	162.704	203.227	222.091	195.553	108.736	126.327	121.367	196.037	205.409	172.09
CA_C1643	17.5072	15.3555	18.3492	4.52136	5.01858	4.66482	9.32845	8.97621	10.1944	4.15898	3.9957	3.57986	6.62357	7.54526	7.90598
CA_C1644	14.6292	13.9579	12.2425	5.02261	5.18197	5.57495	4.25734	3.89572	3.74862	2.55813	2.85529	2.97196	3.43112	3.59516	3.012
CA_C1645	9.79263	11.7018	11.1648	8.2656	7.68296	7.44668	8.3323	9.10574	8.01768	5.45928	6.09345	6.34244	7.23397	6.06057	6.90391
CA_C1646	10.1754	9.70852	8.51533	6.7227	6.936	7.462	10.5493	9.65328	9.28878	3.04673	2.72964	3.17122	8.41746	9.58877	10.0472
CA_C1647	3.82098	4.35639	4.5659	5.47219	5.30391	5.88718	5.12518	4.51277	4.68985	3.26624	3.79462	3.64565	2.15832	2.45866	2.5762
CA_C1648	3.03391	3.17983	2.66104	1.8469	2.05	1.9055	0.793183	0.72581	0.698404	1.13258	1.08812	0.974872	0.684912	0.601247	0.717656
CA_C1649	8.28234	6.93108	7.90229	0	0	0	0	0	0	1.6928	1.96665	1.88944	1.56604	1.86924	1.78396
CA_C1650	6.58644	7.87051	7.50936	1.3714	1.41491	1.52221	2.2456	2.45405	2.16081	3.73772	3.21726	3.59098	3.99667	3.81432	3.34838
CA_C1651	250.254	219.497	262.289	259.871	268.116	288.449	185.87	193.164	211.094	276.892	238.336	266.021	195.676	186.748	163.936
CA_C1652	147.174	154.252	129.086	202.9	225.213	209.338	143.596	156.926	138.174	159.795	137.545	153.522	114.663	136.864	130.619
CA_C1653	19.9149	17.4673	20.8727	8.13265	9.027	8.3907	12.8537	14.0468	12.3683	4.97712	5.55528	5.78228	10.6483	8.92107	10.1625
CA_C1654	37.7394	43.0275	45.0969	30.4566	28.3098	27.4392	29.7833	30.9521	33.8251	31.6003	28.3115	32.8915	29.6171	24.813	28.2658
CA_C1655	66.3983	69.5916	58.2378	79.9082	82.4436	88.6957	55.1692	48.5769	50.4831	31.1214	34.7365	36.156	38.1108	39.9328	33.4554
CA_C1656	267.993	320.24	305.545	214.195	220.991	237.75	251.614	242.114	274.97	239.517	214.59	249.305	228.838	273.144	260.682
CA_C1657	48.2666	55.0299	57.6765	53.7625	55.4684	59.6748	58.542	51.5467	53.5695	31.1764	26.8352	29.9524	82.5999	78.8312	69.2016
CA_C1658	58.5593	61.3757	51.3623	115.65	104.192	107.498	108.388	118.449	104.295	64.4312	61.9017	55.4594	115.796	131.909	138.215
CA_C1660	4.77049	5.43895	5.70053	0.478242	0.51451	0.463535	0.438215	0.497683	0.455411	0	0	0	2.07489	2.47662	2.36362
CA_C1661	120.499	114.969	100.839	124.064	111.773	115.319	107.04	111.24	121.566	86.7913	74.706	83.3841	136.598	119.912	143.128
CA_C1662	6.66863	7.60306	7.96872	3.59978	3.87277	3.48907	4.24091	4.40733	4.81644	1.75399	2.03773	1.95773	2.83962	3.23477	3.38941
CA_C1663	4.32983	5.17395	4.93654	2.89377	3.11322	2.80478	0	0	0	1.37705	1.43332	1.23374	1.36233	1.30017	1.14135
CA_C1664	141.294	168.84	161.092	279.829	301.05	271.223	450.192	396.398	411.953	98.8343	88.5483	102.873	102.752	90.2004	107.664
CA_C1665	42.777	44.8343	37.5197	52.7816	47.5523	49.061	49.1505	51.0793	55.8206	31.7513	28.4468	33.0487	62.2079	59.3695	52.1173
CA_C1666	260.383	228.382	272.906	532.595	479.828	495.053	375.502	410.358	361.323	127.818	133.041	114.516	436.831	383.47	457.714
CA_C1667	262.8	275.439	230.501	626.509	607.242	674.021	429.887	378.519	393.373	149.691	143.815	128.847	448.798	393.976	470.254
CA_C1668	294.361	246.336	280.854	575.786	558.079	619.451	465.938	426.362	410.263	160.436	186.39	179.073	497.489	593.809	566.716
CA_C1669	29.2939	35.0049	33.3986	14.2517	13.8134	15.3325	28.3602	32.2088	29.473	23.9765	21.4812	24.9562	18.9761	18.1103	15.8981
CA_C1670	18.428	15.4215	17.5824	10.0826	9.77255	10.8472	12.9407	11.3944	11.8416	8.98929	7.73757	8.63639	10.7592	9.01397	10.2683
CA_C1671	51.8417	43.3838	49.4629	41.1744	45.7023	42.4808	42.7341	39.1043	37.6278	50.4418	52.503	45.1922	46.4742	38.9357	44.3537
CA_C1672	34.8134	36.4877	30.5348	30.9612	28.7788	27.8937	28.0418	25.66	24.6911	16.0837	17.9521	18.6856	30.7034	26.9529	32.1713
CA_C1673	38.0592	45.4791	43.3922	45.5135	48.9651	44.1139	46.8985	45.1277	51.2518	36.7312	31.6165	35.2892	48.138	54.8366	57.4582
CA_C1674	58.7208	56.0263	49.1406	75.7625	81.508	73.4326	78.8424	69.4214	72.1456	52.1665	58.2263	60.6056	71.6887	81.6643	85.5685
CA_C1675	629.424	600.542	526.734	307.928	298.458	331.28	405.633	460.681	421.551	204.276	183.016	212.623	547.856	653.928	624.092
CA_C1676	5.10975	4.48175	5.3555	2.41933	2.68538	2.49609	2.59756	2.37692	2.28717	2.37561	2.47269	2.12838	0.897195	0.940087	0.787598
CA_C1677	6.47364	7.73572	7.38075	4.02807	3.62899	3.74413	2.51589	2.85731	2.61462	5.68718	4.89526	5.46391	4.33179	5.17048	4.93457
CA_C1678	152.639	174.027	182.397	150.891	162.334	146.251	193.089	185.798	211.012	56.2847	62.8229	65.3899	118.57	141.526	135.069
CA_C1679	2121.64	2024.28	1775.5	866.418	932.123	839.773	1228.16	1394.83	1276.36	263.552	306.187	294.167	819.481	782.091	686.555
CA_C1680	401.348	457.586	479.593	308.825	332.245	299.327	467.027	485.354	530.406	144.881	139.194	124.707	368.886	386.521	323.825
CA_C1681	260.365	228.366	272.887	216.326	209.673	232.731	272.566	249.415	239.997	89.5553	93.2147	80.2349	213.568	223.778	187.48
CA_C1682	494.045	471.374	413.442	483.972	436.023	449.857	531.599	511.526	580.944	278.177	267.257	239.442	442.581	528.27	504.167
CA_C1683	1395.69	1591.25	1667.78	1945.75	2159.73	2007.49	2678.04	2450.57	2358.03	1363.5	1419.22	1221.6	1843.94	1932.1	1618.7
CA_C1684	902.444	945.846	791.532	1161.34	1079.47	1046.28	951.176	1080.26	988.501	959.809	826.159	922.129	828.522	988.935	943.813
CA_C1685	395.645	377.49	331.096	367.36	330.964	341.465	377.285	412.306	363.039	189.041	219.623	211.001	305.207	347.677	364.299
CA_C1686	219.75	262.592	250.543	269.867	290.333	261.568	260.617	295.985	270.844	141.9	127.132	147.698	233.672	266.188	278.914
CA_C1687	443.92	389.362	465.27	661.609	614.972	596.06	555.653	607.231	534.672	327.468	380.443	365.507	685.677	654.392	574.455
CA_C1688	9.10743	9.54544	7.98811	7.2961	8.09846	7.5276	6.16378	7.00025	6.40565	6.55524	7.31671	7.61569	6.93689	6.62039	5.81168
CA_C1689	6.52238	7.43632	7.79396	4.92925	5.08565	5.47132	5.18877	4.99285	5.67041	6.2231	6.47739	5.57544	5.13048	4.29828	4.89639
CA_C1690	119.05	113.587	99.627	93.3466	90.4759	100.426	124.824	109.909	114.222	60.0714	53.8196	62.5261	103.874	108.84	91.1852
CA_C1691	247.264	295.47	281.912	438.253	424.776	471.488	348.634	380.996	335.47	177.875	198.538	206.65	284.06	323.587	339.057
CA_C1692	53.8559	64.3554	61.4024	48.879	45.4336	44.0363	70.3907	61.9796	64.4118	21.1919	20.36	18.241	26.8394	32.0359	30.5742
CA_C1693	414.382	472.447	495.169	320.345	355.573	330.509	436.106	399.064	383.995	247.367	212.922	237.655	289.058	242.171	275.869
CA_C1694	7.01638	7.99953	8.38426	28.8935	26.8568	26.0309	14.6141	14.0623	15.9706	3.16726	2.72623	3.04292	3.27871	3.91351	3.73495
CA_C1695	15.953	15.221	13.3503	41.2501	37.1633	38.3424	30.1616	31.3452	34.2547	8.24159	7.91804	7.09398	15.6668	13.1255	14.952
CA_C1696	28.791	24.0938	27.4699	80.8167	89.7041	83.3809	44.8711	46.6319	50.9605	18.0276	17.3199	15.5173	23.9886	20.0975	22.8941
CA_C1697	8.0941	6.77356	7.72269	13.581	13.1633	14.6109	15.1426	13.3332	13.8564	4.80488	4.61625	4.13582	10.4605	9.18268	10.9606
CA_C1698	465.928	389.912	444.548	141.385	131.419	127.377	359.437	328.907	316.487	77.5793	90.1294	86.5911	280.877	319.962	335.259
CA_C1699	70.9783	62.2549	74.3919	87.2094	81.062	78.5691	72.9627	82.8643	75.8258	26.2855	27.3596	23.5498	78.3217	68.7544	82.0661
CA_C1700	71.1844	67.918	59.5708	76.4676	68.8916	71.0774	63.4499	72.0605	65.9397	35.5669	37.0203	31.8653	82.9463	94.4885	99.0057
CA_C1701	104.827	119.516	125.264	119.543	128.608	115.866	122.438	117.815	133.803	80.2406	77.0906	69.0675	148.575	169.249	177.341
CA_C1702	9.38698	11.217	10.7023	3.36087	3.61575	3.25752	3.69549	4.197	3.84051	1.33175	1.27946	1.14631	6.32894	5.30234	6.04017
CA_C1705	36.0735	34.4182	30.1881	76.0995	84.4682	78.5141	60.0166	54.9189	52.8452	25.4546	24.4553	21.9102	97.582	93.1297	81.7535
CA_C1706	21.2476	22.2695	18.6362	27.5931	26.7445	29.6856	19.1432	17.5172	16.8558	12.9895	14.4984	15.0909	28.9277	25.3941	30.3107
CA_C1707	23.1103	19.3399	22.0499	33.8571	32.8159	36.4247	15.3791	15.9826	17.4662	21.467	24.9398	23.9607	28.8638	25.338	30.2437
CA_C1708	26.8632	25.6305	22.4805	31.4148	30.4487	33.7971	19.8994	17.5216	18.2091	18.6045	17.8741	16.0139	30.865	25.8584	29.4567
CA_C1709	16.6436	19.8884	18.9758	28.8043	25.9506	26.7739	21.6886	24.6319	22.5397	16.5433	19.2195	18.465	27.1972	23.875	28.4975
CA_C1710	24.1073	28.8072	27.4853	35.436	31.9251	32.9381	31.18	34.0743	30.0027	13.5151	11.6332	12.9845	15.6818	18.718	17.864
CA_C1711	35.4967	40.4706	42.417	39.669	38.4491	42.6773	31.1816	35.4132	32.4052	18.8772	19.6486	16.9126	22.017	19.3276	23.0696
CA_C1712	53.1888	63.5583	60.6418	58.1929	52.4274	54.0909	41.812	47.4862	43.4527	40.501	42.156	36.2859	43.3078	45.3783	38.0176
CA_C1713	105.535	126.109	120.323	136.735	127.097	123.188	117.253	121.854	133.165	74.5622	86.6243	83.2236	130.104	124.168	109
CA_C1714	34.6256	39.4774	41.376	37.8978	34.1431	35.2264	37.2175	35.8122	40.6721	30.1002	26.9675	31.3301	36.5572	34.8893	30.6274
CA_C1715	31.4514	26.3201	30.0082	21.7296	21.0613	23.3774	22.1458	25.1511	23.0148	18.2311	17.5154	15.6925	19.7646	22.5149	23.5913
CA_C1716	201.113	240.321	229.293	203.887	210.356	226.309	208.501	236.796	216.683	130.326	116.763	135.652	173.58	152.376	181.878
CA_C1717	122.694	146.614	139.886	71.5975	77.0271	69.3956	96.4783	84.95	88.2835	54.5586	46.9616	52.4168	79.5132	66.6156	75.8853
CA_C1718	172.334	196.482	205.932	163.906	169.106	181.931	179.614	196.286	172.832	105.62	94.6276	109.936	135.156	141.617	118.646
CA_C1719	23.6962	19.8302	22.6089	4.6776	5.03233	4.53375	4.86775	4.45429	4.2861	0.997129	1.11296	1.15844	4.40425	3.68984	4.2033
CA_C1720	219.065	209.013	183.325	136.264	126.659	122.763	165.657	172.157	188.137	108.94	104.663	93.7701	110.355	115.631	96.8746
CA_C1721	30.1573	26.4509	31.6076	17.0965	16.5707	18.393	20.6743	23.4799	21.4856	14.9431	13.3879	15.5537	15.1377	18.0685	17.2441
CA_C1722	215.388	225.747	188.916	178.647	192.195	173.153	178.194	194.734	171.465	75.8655	78.9655	67.9699	152.77	127.99	145.8
CA_C1723	238.518	227.573	199.604	220.022	244.217	227.003	222.52	195.93	203.619	83.3228	93.0019	96.8021	184.532	154.6	176.113
CA_C1724	211.016	252.155	240.584	232.981	240.373	258.602	253.499	277.03	243.927	114.613	127.927	133.154	169.216	141.768	161.495
CA_C1725	147.959	168.691	176.804	146.59	157.707	142.082	147.317	160.991	141.754	72.2391	75.1909	64.7209	132.247	116.092	138.569
CA_C1726	121.497	127.34	106.565	105.597	102.35	113.605	123.816	135.309	119.141	67.7016	58.2744	65.0438	102.214	85.6343	97.5505
CA_C1727	45.9779	38.4767	43.8681	29.933	27.8231	26.9674	42.7731	39.14	37.6621	17.8528	15.3669	17.1519	45.5472	43.4691	38.1591
CA_C1728	292.731	306.81	256.754	275.429	296.316	266.959	258.697	282.711	248.929	154.59	138.501	160.907	283.758	297.323	249.095
CA_C1729	71.4746	59.8136	68.1948	76.904	71.4831	69.2848	68.7481	71.4459	78.0777	35.141	36.5769	31.4838	54.1483	56.737	47.5339
CA_C1730	31.3929	37.5132	35.7918	26.24	24.3903	23.6403	24.3498	23.4303	26.61	9.74261	9.36014	8.386	25.0987	26.2986	22.0328
CA_C1731	25.4386	24.2713	21.2883	27.2921	25.3683	24.5881	22.2399	24.3043	21.4002	11.9669	10.3005	11.4971	17.0065	17.8195	14.9291
CA_C1732	11.7679	10.3216	12.3339	14.2277	13.7902	15.3067	11.0851	10.6665	12.1141	3.693	3.8439	3.30866	6.12179	7.30704	6.97365
CA_C1733	204.789	214.638	179.62	202.974	209.414	225.295	292.883	257.886	268.006	53.4555	59.665	62.1031	188.341	224.806	214.549
CA_C1734	106.987	127.845	121.979	80.6194	83.1773	89.4851	99.6151	113.134	103.524	22.2211	23.1291	19.9085	126.406	120.638	105.902
CA_C1735	153.6	134.722	160.987	158.27	153.403	170.273	196.64	173.143	179.937	53.2645	61.8812	59.4519	212.073	222.211	186.167
CA_C1736	14.2983	14.9859	12.541	5.909	6.35711	5.72728	11.2897	12.8218	11.7327	3.96649	4.60816	4.42725	6.27394	5.25626	5.98768
CA_C1737	116.605	122.213	102.274	46.1629	41.5894	42.9089	73.7954	64.9775	67.5273	22.3719	19.2567	21.4937	48.299	42.399	50.608
CA_C1738	55.7176	66.5801	63.5249	40.8178	36.7737	37.9405	58.9074	66.9015	61.219	22.4465	19.3209	21.5653	55.5696	53.0342	46.5558
CA_C1739	138.678	165.714	158.11	86.3418	92.8895	83.6865	139.093	122.472	127.278	41.1786	47.8401	45.962	108.271	95.0451	113.447
CA_C1740	11.1826	11.7204	9.80823	9.16234	8.88057	9.85717	9.62409	10.9301	10.0017	6.47873	7.52681	7.23132	7.02842	7.36443	6.16986
CA_C1741	27.9451	29.2891	24.5106	43.2127	41.8837	46.4897	41.5369	43.1668	47.1737	18.4234	20.5635	21.4038	25.8999	29.5039	30.9144
CA_C1742	902.835	791.875	946.255	779.542	755.568	838.658	919.024	1004.33	884.322	743.116	639.641	713.943	896.425	751.019	855.525
CA_C1743	629.965	752.78	718.238	640.247	620.557	688.8	710.218	738.088	806.6	722.928	752.468	647.69	792.672	830.567	695.843
CA_C1744	1298.1	1360.53	1138.56	968.516	999.246	1075.02	1173.91	1282.88	1129.58	939.295	841.539	977.677	1026.38	859.896	979.553
CA_C1745	153.466	146.424	128.428	39.3358	40.5839	43.6616	69.2971	75.7295	66.6804	56.0844	62.5994	65.1573	65.3923	68.5185	57.4043
CA_C1746	265.726	222.373	253.533	171.214	176.646	190.042	253.984	263.95	288.451	203.604	211.924	182.415	165.897	145.632	173.828
CA_C1747	960.704	1148	1095.32	615.253	682.912	634.774	767.638	675.912	702.436	303.11	271.564	315.496	397.131	452.393	474.021
CA_C1748	387.195	369.428	324.025	375.379	416.659	387.289	248.547	258.301	282.277	316.371	353.121	367.55	254.007	242.417	212.805
CA_C1749	214.662	256.512	244.741	320.289	297.712	288.556	213.983	233.845	205.903	340.826	305.355	354.753	224.34	187.951	214.105
CA_C1750	154.646	184.795	176.316	85.5062	79.4789	77.0346	120.479	125.206	136.829	87.0139	97.1217	101.09	73.9103	61.9215	70.5381
CA_C1751	145.304	173.631	165.664	112.007	108.563	120.501	170.765	186.616	164.317	90.6217	105.282	101.149	106.764	93.7219	111.868
CA_C1752	99.0014	103.763	86.834	67.227	74.62	69.36	97.0676	93.4024	106.078	89.2637	92.9112	79.9737	60.6943	69.1401	72.4455
CA_C1753	34.0213	29.84	35.6575	20.5084	22.7637	21.1591	22.0193	19.3882	20.149	11.8207	13.1938	13.7329	19.5688	23.3576	22.2918
CA_C1754	236.749	225.885	198.123	179.272	184.96	198.987	187.383	212.813	194.737	181.991	163.051	189.428	181.817	207.117	217.019
CA_C1755	2304.37	1928.41	2198.63	1068.48	993.163	962.62	1509.14	1380.95	1328.81	848.753	730.567	815.432	1216.14	1274.28	1067.58
CA_C1756	680.106	775.404	812.697	163.993	176.429	158.95	292.225	267.404	257.307	140.201	120.679	134.697	189.757	198.829	166.577
CA_C1757	24.9851	28.4861	29.8561	9.71232	9.41364	10.4489	25.0019	22.8782	22.0144	21.4061	22.2808	19.1783	18.833	16.5325	19.7334
CA_C1758	50.2491	47.9433	42.051	20.7868	19.3216	18.7274	28.3271	29.4386	32.1712	21.0638	18.8716	21.9245	24.3864	27.7798	29.1079
CA_C1759	893.184	783.41	936.141	515.909	500.043	555.033	643.485	588.828	566.594	291.936	251.285	280.475	560.985	587.804	492.458
CA_C1760	18.655	17.799	15.6114	8.27409	9.18399	8.53662	9.37718	8.58069	8.25669	5.86777	5.25709	6.10754	10.228	10.717	8.97862
CA_C1761	27.348	23.9868	28.6632	13.9053	12.5277	12.9252	22.2091	19.5553	20.3227	16.3064	14.6093	16.9727	18.1132	17.2868	15.1751
CA_C1762	33.9181	28.3844	32.3617	11.3822	12.2453	11.0321	18.0983	20.5543	18.8085	11.47	11.9387	10.2763	12.1475	14.4995	13.8379
CA_C1763	9.47173	8.30764	9.92726	1.49333	1.34538	1.38807	1.9827	2.16674	1.90784	2.64215	2.75011	2.36717	0	0	0
CA_C1764	492.246	515.92	431.748	248.196	223.606	230.7	493.455	474.823	539.259	217.355	187.089	208.822	241.532	288.296	275.142
CA_C1765	3.01049	2.51933	2.87234	0.652788	0.673501	0.724576	1.44303	1.57698	1.38854	0.961491	0.861425	1.00078	0.929739	1.10975	1.05911
CA_C1766	18.6003	17.7468	15.5657	11.474	11.1211	12.3441	14.4226	13.878	15.7613	5.91052	5.0875	5.67848	17.2855	16.4968	14.4816
CA_C1767	102.667	97.956	85.917	78.2493	70.4967	72.7335	65.2429	67.8031	74.0968	46.0244	51.3708	53.4699	64.1578	53.7509	61.2305
CA_C1768	95.1435	83.4502	99.7193	95.041	102.248	92.1182	135.624	124.104	119.418	91.613	88.0165	78.8563	94.3535	98.8643	82.8278
CA_C1770	6.22341	6.52272	5.45855	1.45925	1.56991	1.41437	2.00567	2.27786	2.08438	1.73603	1.80696	1.55535	1.71747	1.63911	1.43888
CA_C1771	7.55392	9.0266	8.6124	2.66906	2.75375	2.96258	2.52327	2.62228	2.86569	7.86252	8.1838	7.04424	3.5299	4.0211	4.21334
CA_C1772	15.2928	17.4357	18.2743	10.9757	10.6381	11.808	12.1323	12.6084	13.7787	29.8569	25.6995	28.6848	15.1855	13.3305	15.9115
CA_C1773	14.0283	13.3846	11.7396	3.97823	3.85589	4.27992	6.31385	6.89992	6.07544	7.91508	9.19551	8.83452	5.51121	5.77469	4.838
CA_C1774	12.0967	10.1231	11.5416	7.27869	6.76562	6.55756	9.93975	8.75203	9.09547	8.31406	9.65904	9.27985	7.37754	8.80592	8.40414
CA_C1775	2520.26	2404.61	2109.08	4611.46	5118.58	4757.77	3937.94	4092.47	4472.35	2479.58	2382.24	2134.31	2452.62	2153.02	2569.87
CA_C1776	189.039	180.365	158.198	144.496	140.052	155.454	213.135	242.059	221.499	29.0697	30.2575	26.0443	94.8315	113.192	108.028
CA_C1777	44.4449	46.5824	38.9825	80.3232	82.8717	89.1563	74.9918	68.6221	66.031	24.0045	21.5063	24.9854	35.2304	29.5158	33.623
CA_C1778	69.8682	66.6622	58.4693	137.266	152.361	141.621	131.003	115.349	119.876	45.2057	43.431	38.911	60.8025	63.7093	53.3752
CA_C1779	32.6989	39.0737	37.2807	9.92891	10.2439	11.0208	19.1887	16.8958	17.5588	2.02958	1.74697	1.9499	9.00228	7.54204	8.59154
CA_C1780	54.2201	61.8175	64.7906	44.4253	43.059	47.7943	46.7837	51.1263	45.0172	36.9894	42.9733	41.2862	23.4827	24.6054	20.6142
CA_C1781	32.6822	28.6655	34.254	27.8919	30.0071	27.0342	23.6213	26.8269	24.5482	20.0949	19.306	17.2967	9.87358	8.66748	10.3456
CA_C1782	40.3138	35.3591	42.2526	29.0816	32.2797	30.0043	36.0086	40.8952	37.4216	18.4478	19.2016	16.5278	15.6284	16.3755	13.7193
CA_C1783	164.029	137.268	156.502	102.021	91.9131	94.8294	111.704	122.073	107.487	72.8477	62.704	69.9879	90.9785	103.638	108.593
CA_C1784	96.667	115.513	110.212	31.931	32.9441	35.4425	62.3567	70.8189	64.8036	19.4791	22.6303	21.7419	27.8491	26.5784	23.3318
CA_C1785	134.074	152.861	160.212	75.7877	70.4455	68.279	138.474	133.245	151.327	44.008	51.1272	49.1201	83.0843	72.9352	87.0564
CA_C1786	104.582	91.7288	109.612	133.536	137.772	148.22	125.033	142.001	129.94	77.7954	69.699	80.9743	161.459	183.927	192.72
CA_C1787	1098.62	1252.57	1312.81	1389.77	1291.8	1252.08	994.48	1033.5	1129.44	725.659	755.311	650.137	1034.84	1178.84	1235.2
CA_C1788	541.153	616.981	646.654	786.982	873.527	811.952	617.757	675.099	594.431	471.597	526.379	547.888	728.372	695.139	610.225
CA_C1789	204.002	213.813	178.93	262.222	254.158	282.108	220.548	241.02	212.221	240.139	230.711	206.7	270.638	258.29	226.739
CA_C1790	298.698	284.992	249.966	307.502	330.821	298.045	260.317	270.532	295.644	300.072	258.289	288.292	328.286	343.981	288.185
CA_C1791	145.553	173.929	165.948	214.649	199.519	193.383	190.399	197.871	216.238	99.6435	85.7686	95.7317	165.016	144.859	172.905
CA_C1792	74.1707	77.7379	65.055	96.5175	89.714	86.9551	115.543	101.736	105.728	35.6122	30.6534	34.2142	77.7961	92.8585	88.6217
CA_C1793	128.976	135.179	113.125	119.717	107.856	111.278	159.943	146.357	140.831	42.5241	47.4639	49.4034	103.939	87.0796	99.1969
CA_C1794	76.2361	63.7982	72.7378	80.0361	74.3944	72.1065	75.524	78.4876	85.7732	20.7647	23.1768	24.1238	58.1939	60.976	51.0853
CA_C1795	174.498	208.517	198.949	323.581	291.522	300.772	235.677	244.925	267.66	135.021	156.863	150.705	249.606	261.539	219.116
CA_C1796	164.603	137.748	157.05	216.68	233.111	210.016	176.458	200.405	183.382	100.982	97.0173	86.9203	178.252	212.764	203.056
CA_C1797	216.882	181.498	206.93	265.717	294.937	274.147	228.775	220.137	250.011	143.037	137.422	123.12	296.54	310.716	260.316
CA_C1798	95.6492	80.0441	91.2601	60.6144	54.609	56.3417	84.6908	77.4972	74.571	32.4984	33.8264	29.1162	77.2161	92.1662	87.961
CA_C1799	99.8266	113.815	119.288	134.128	124.673	120.839	141.536	129.514	124.624	80.3985	89.7378	93.4047	133.054	126.983	111.472
CA_C1800	38.1796	40.0158	33.4873	28.7751	30.9573	27.8902	27.9486	25.5746	24.6089	18.2575	19.0036	16.3574	24.9686	28.4431	29.8029
CA_C1801	19.0148	22.7219	21.6792	39.3622	43.6908	40.6111	21.3092	20.5046	23.2872	29.9743	26.8547	31.1991	32.0354	36.4932	38.2378
CA_C1802	206.871	235.858	247.202	261.099	289.812	269.383	305.133	293.612	333.457	265.396	254.977	228.44	244.713	292.092	278.765
CA_C1803	151.994	133.314	159.304	185.185	172.132	166.838	159.648	181.314	165.913	130.526	116.942	135.86	144.284	120.88	137.701
CA_C1804	126.672	151.368	144.422	196.229	182.397	176.788	236.713	208.428	216.607	146.021	125.688	140.288	156.22	186.466	177.958
CA_C1805	98.2457	93.7375	82.217	67.6193	69.7648	75.0554	101.148	105.117	114.875	47.6903	53.2301	55.4052	66.8753	79.8232	76.1811
CA_C1806	62.5944	65.6048	54.9015	51.9498	50.3522	55.8894	67.4144	70.0598	76.563	33.4071	34.7722	29.9303	58.7943	51.6123	61.6051
CA_C1807	2863	2731.63	2395.9	1238.29	1277.58	1374.47	1274.65	1447.63	1324.67	1548.29	1387.15	1611.56	2815.04	2358.42	2686.6
CA_C1808	595.831	711.992	679.321	528.414	545.18	586.523	693.166	757.508	666.992	288.163	321.637	334.78	679.213	569.039	648.223
CA_C1809	71.8917	60.1627	68.5928	30.9461	28.7647	27.8801	61.2167	63.6189	69.5242	27.3764	24.5272	28.495	44.1917	46.3044	38.7935
CA_C1810	249.298	237.859	208.626	150.458	161.868	145.831	202.617	221.425	194.967	137.842	132.431	118.648	170.874	194.652	203.958
CA_C1811	141.137	147.925	123.791	131.584	146.054	135.759	152.308	158.284	172.977	131.712	118.004	137.094	158.411	189.082	180.455
CA_C1812	69.4552	60.9191	72.7956	58.1493	52.3882	54.0504	60.066	57.798	65.6416	77.2567	86.2311	89.7547	73.7058	64.7023	77.2295
CA_C1813	142.049	161.954	169.743	160.844	165.947	178.532	185.84	163.633	170.054	113.197	97.4347	108.753	155.062	185.084	176.64
CA_C1814	142.772	125.225	149.639	138.929	134.657	149.465	141.063	154.157	135.737	84.5654	94.3887	98.2457	154.451	147.404	129.398
CA_C1815	1027.44	901.165	1076.85	955.858	1028.35	926.462	1016.29	929.966	894.852	2901.58	2787.67	2497.54	1427.69	1253.29	1495.94
CA_C1816	3408.08	2852.06	3251.7	1857.09	2061.32	1916.02	3160.44	3284.46	3589.34	2108.73	1815.1	2025.94	3021.57	2883.71	2531.45
CA_C1817	892.738	783.019	935.673	533.784	517.369	574.264	1300.65	1251.54	1421.38	171.518	199.264	191.442	813.937	776.8	681.911
CA_C1818	312.257	261.312	297.928	306.511	340.218	316.236	322.831	366.641	335.499	173.101	155.086	180.175	240.148	210.812	251.628
CA_C1819	357.473	427.165	407.563	513.053	551.96	497.275	531.015	467.563	485.911	327.03	281.493	314.192	449.879	471.387	394.924
CA_C1820	2378.03	2492.4	2085.77	1130.79	1166.67	1255.15	1649.84	1873.73	1714.58	955.497	917.986	822.448	1323.47	1161.8	1386.74
CA_C1821	68.3726	81.7022	77.9531	123.331	136.894	127.244	87.3466	79.9274	76.9094	48.7539	46.8399	41.9651	45.6723	47.8558	40.0932
CA_C1822	808.05	965.585	921.277	1301.26	1444.36	1342.55	1046.51	957.617	921.458	1057.37	910.139	1015.86	1037.5	990.159	869.207
CA_C1823	188.545	157.784	179.893	151.483	146.825	162.971	168.957	184.641	162.578	79.6529	71.3632	82.9077	128.738	146.652	153.663
CA_C1824	195.819	233.995	223.257	291.109	282.156	313.185	250.185	220.29	228.935	299.19	287.444	257.529	337.382	296.169	353.511
CA_C1825	270.122	307.972	322.784	2028.8	2251.9	2093.17	2864.29	3130.16	2756.13	402.464	418.909	360.578	1946.46	1708.69	2039.51
CA_C1826	173.48	181.823	152.159	1216.7	1350.5	1255.3	1906.8	2165.57	1981.63	296.674	285.027	255.363	1390.84	1457.34	1220.95
CA_C1828	63.0435	60.1506	52.758	233.458	226.278	251.162	295.651	323.094	284.487	77.3794	89.8972	86.368	200.07	167.617	190.942
CA_C1829	75.7958	86.4165	90.5726	354.845	329.832	319.689	419.129	476.007	435.576	135.886	121.744	141.439	281.046	246.715	294.482
CA_C1830	89.4235	106.857	101.954	44.7009	41.5499	40.2721	85.605	97.2222	88.9642	8.73099	8.38823	7.51524	81.3259	77.6153	68.1342
CA_C1831	152.025	133.341	159.336	78.2511	80.7339	86.8564	151.504	133.401	138.635	25.9563	28.9714	30.1553	140.338	147.047	123.195
CA_C1832	880.194	1003.53	1051.79	568.414	611.52	550.933	637.98	663.015	724.559	1101.42	1058.18	948.051	1032.41	1081.76	906.293
CA_C1833	47.0637	53.6584	56.239	42.7831	46.0275	41.4673	49.9315	45.6904	43.9651	27.9699	29.1128	25.059	40.2414	42.1652	35.3257
CA_C1834	656.304	784.254	748.267	207.861	230.72	214.457	419.341	403.507	458.266	175.32	168.437	150.907	356.407	425.413	406.003
CA_C1835	204.505	214.341	179.371	135.321	150.203	139.615	187.703	165.274	171.76	115.317	103.315	120.029	202.416	212.093	177.69
CA_C1836	119.214	104.562	124.947	67.369	62.6202	60.6944	90.6855	99.1033	87.2613	59.2372	68.8201	66.1183	85.4987	97.396	102.052
CA_C1837	99.3171	104.094	87.1108	72.5219	67.4099	65.3368	103.622	99.7097	113.241	40.6622	45.3857	47.2403	85.2629	89.3391	74.8476
CA_C1838	146.803	175.423	167.373	231.262	214.961	208.35	197.5	205.25	224.302	139.817	162.435	156.058	184.803	210.519	220.583
CA_C1839	1.81704	1.73366	1.52059	0	0	0	0	0	0	1.51011	1.29983	1.45082	0	0	0
CA_C1840	112.566	128.339	134.511	113.432	122.034	109.943	131.262	136.413	149.075	94.9918	81.7646	91.2626	151.056	158.278	132.604
CA_C1841	33.3481	27.9074	31.8179	26.885	27.738	29.8416	39.8484	38.3438	43.5473	31.406	32.6893	28.1375	28.1434	26.8593	23.5783
CA_C1842	15398.6	18400.6	17556.2	16130.5	17904.4	16642.3	16644.4	17297.5	18903.1	8345.18	8017.56	7183.15	18179	21698.7	20708.7
CA_C1843	476.55	398.801	454.683	413.315	444.658	400.604	412.551	450.845	396.973	218.978	254.402	244.415	411.265	392.5	344.555
CA_C1844	0	0	0	4.305	3.87848	4.00154	1.27017	1.22221	1.38807	1.26947	1.13735	1.32134	0	0	0
CA_C1845	18.0325	21.548	20.5592	7.78738	8.64376	8.03447	13.497	15.3286	14.0266	6.05362	5.4236	6.30099	10.228	8.97862	10.717
CA_C1846	38.974	46.5722	44.4352	14.7749	15.8954	14.3205	29.3897	28.28	32.1178	14.9993	13.4382	15.6122	23.3081	20.4609	24.4224
CA_C1847	133.623	159.674	152.347	146.83	132.283	136.48	136.917	149.627	131.748	97.3558	113.105	108.665	196.256	187.302	164.422
CA_C1848	121.871	138.948	145.63	79.4924	77.0477	85.5207	148.332	135.733	130.608	65.4446	73.0469	76.0317	97.1193	101.762	85.2557
CA_C1849	70.2266	73.6041	61.5957	56.0706	62.2367	57.8497	56.3683	49.6328	51.5804	57.1197	59.4537	51.175	59.8195	68.1435	71.4013
CA_C1850	77.8733	74.2999	65.1683	54.6666	49.2505	50.8132	68.2893	62.4888	60.1293	45.7346	43.9392	39.3663	46.9654	41.2284	49.2107
CA_C1851	32.7714	34.3475	28.7437	40.8468	42.1428	45.3387	42.7315	37.6254	39.1019	27.6419	30.8529	32.1136	37.306	31.2547	35.6039
CA_C1852	33.2493	27.8247	31.7236	22.8445	22.1419	24.5769	24.2736	21.3731	22.2118	8.20174	9.52855	9.15448	19.0189	15.9339	18.1511
CA_C1853	279.935	334.51	319.16	168.832	156.931	152.105	187.78	165.342	171.83	110.898	106.544	95.4557	204.438	232.887	244.02
CA_C1854	516.418	492.722	432.165	182.082	176.482	195.89	161.416	167.75	183.322	202.372	194.427	174.192	235.451	206.69	246.708
CA_C1855	122.521	116.899	102.532	42.2148	46.8571	43.5542	111.745	116.13	126.909	25.2538	29.3392	28.1874	62.3336	59.4895	52.2226
CA_C1856	124.961	142.471	149.323	59.3399	63.84	57.515	79.969	76.9494	87.392	27.5011	26.4215	23.6717	84.9518	71.172	81.0758
CA_C1857	183.909	219.763	209.679	84.0024	75.6799	78.0811	135.101	123.626	118.958	43.912	45.7063	39.3419	104.574	109.574	91.8
CA_C1858	257.347	245.538	215.361	95.8744	98.9164	106.418	160.752	141.543	147.098	38.4736	34.4695	40.0458	84.0855	100.366	95.7862
CA_C1859	273.935	287.11	240.268	113.822	110.321	122.453	213.541	195.403	188.025	32.9529	28.3643	31.6592	125.329	131.321	110.02
CA_C1860	3.1059	3.71141	3.5411	0.251492	0.279149	0.259472	0.494169	0.540039	0.475509	0.442495	0.493897	0.514078	0.488617	0.466323	0.40936
CA_C1862	5.7278	6.84447	6.5304	2.29685	2.47103	2.22621	4.20922	4.37439	4.78044	1.13766	1.093	0.979244	3.96481	3.78391	3.32169
CA_C1863	1.90195	1.59165	1.81468	0	0	0	0	0	0	0	0	0	0	0	0
CA_C1864	3.4493	2.88655	3.29103	0	0	0	0	0	0	0	0	0	0	0	0
CA_C1865	4.84744	5.52667	5.79247	2.09123	1.94382	1.88404	2.52855	2.22641	2.31378	1.28373	1.23334	1.10498	1.27779	1.4556	1.52519
CA_C1866	8.68911	9.90666	10.3831	0	0	0	1.106	1.06424	1.20866	1.48552	1.72583	1.65808	1.37428	1.56551	1.64036
CA_C1867	2.21205	2.11055	1.85116	0	0	0	2.65079	2.55069	2.89684	0	0	0	0.731953	0.873668	0.833806
CA_C1868	360.902	302.022	344.342	299.987	309.505	332.976	243.071	265.634	233.893	204.541	196.511	176.06	172.164	205.497	196.121
CA_C1869	7.51353	8.56634	8.97833	0	0	0	1.15031	1.19545	1.30642	1.19479	1.24362	1.07045	4.95145	5.64045	5.91011
CA_C1870	3.70232	4.42411	4.2211	0	0	0	0	0	0	0	0	0	0.731953	0.873668	0.833806
CA_C1871	4.06515	4.26065	3.56553	0.904827	0.841046	0.815181	0.800894	0.875236	0.770653	0.800453	0.833161	0.717147	0.98987	0.829306	0.944706
CA_C1872	7.27205	8.68977	8.29103	0.470337	0.506005	0.455873	0.646457	0.671825	0.734186	1.40367	1.56673	1.63075	1.32855	1.26794	1.11305
CA_C1873	31.2647	27.4223	32.7684	39.0659	42.0285	37.8645	39.9565	43.6654	38.4478	19.2787	20.0665	17.2723	30.8165	35.1046	36.7829
CA_C1874	163.102	155.618	136.492	134.699	121.353	125.204	166.116	159.844	181.535	49.2186	44.0962	51.2298	121.402	106.572	127.206
CA_C1875	12.4487	11.8774	10.4177	1.76045	1.95404	1.8163	5.62117	5.40892	6.14295	3.48465	3.88944	4.04837	3.67229	3.84786	3.22371
CA_C1876	15.321	12.8214	14.6179	9.21567	9.91454	8.93226	17.1109	17.7824	19.433	8.06485	9.00169	9.36952	7.53539	6.31309	7.19158
CA_C1877	9.46553	7.92124	9.03118	1.92421	2.13581	1.98526	3.09895	2.83572	2.72865	0.944721	0.983324	0.8464	0	0	0
CA_C1878	38.1796	40.0158	33.4873	15.8044	17.5425	16.3059	15.82	16.4408	17.9669	12.7803	11.4502	13.3025	14.6525	12.8626	15.353
CA_C1879	27.3534	31.1862	32.6861	23.7128	22.9836	25.5111	40.2422	36.824	35.4336	21.6233	18.6124	20.7744	18.7404	16.4512	19.6364
CA_C1880	10.5825	10.0969	8.85594	2.64771	2.93888	2.73172	6.39623	5.63193	5.85294	7.14965	7.4418	6.40556	7.07322	6.75049	5.92589
CA_C1881	9.14647	7.65423	8.72676	2.06382	1.91834	1.85935	0.998163	0.913379	0.878891	3.27148	3.65151	3.80071	3.61247	3.44765	3.0265
CA_C1882	31.5587	27.6801	33.0765	30.0816	27.9611	27.1012	43.0896	48.9372	44.7805	38.9094	40.4993	34.8599	22.725	27.1249	25.8873
CA_C1883	46.8811	56.0208	53.4502	46.4751	43.1991	41.8705	57.4626	65.2606	59.7175	46.9294	45.0871	40.3947	31.5608	35.9526	37.6714
CA_C1884	1.86702	1.95682	1.63756	5.29846	4.92497	4.77351	1.50426	1.70839	1.56328	0	0	0	0	0	0
CA_C1885	19.353	22.0648	23.126	16.2972	17.5331	15.796	26.6509	23.4664	24.3872	10.7629	9.26424	10.3404	7.34615	8.76845	8.36838
CA_C1886	40.219	48.0599	45.8546	30.4551	31.4214	33.8043	50.0455	54.6909	48.1558	40.4907	36.2767	42.1452	27.2359	28.5379	23.9089
CA_C1887	19.7856	18.8777	16.5576	15.0181	14.5563	16.157	18.9189	16.6582	17.3119	9.4358	10.5319	10.9622	12.0747	10.5998	12.652
CA_C1888	39.5712	37.7554	33.1152	24.1328	26.7867	24.8985	31.5058	32.7421	35.7814	25.9536	27.0141	23.2525	26.1028	22.9142	27.3507
CA_C1889	15.7895	15.065	13.2134	11.0841	9.98597	10.3028	16.118	17.6141	15.5094	7.53005	8.40476	8.7482	8.31491	7.93553	6.96617
CA_C1890	49.9173	41.7733	47.6267	29.6618	30.603	32.9238	67.0464	59.0349	61.3515	58.2388	55.9524	50.1293	30.3946	26.6818	31.8477
CA_C1892	48.6649	51.0054	42.6839	36.1247	35.0138	38.8643	55.6954	60.8653	53.5924	46.2237	44.409	39.7872	31.4956	33.0013	27.6483
CA_C1893	28.1635	32.1099	33.6542	18.0291	18.6012	20.0118	20.3923	23.1597	21.1925	21.3883	20.5486	18.41	17.8269	14.9353	17.0135
CA_C1894	50.6865	60.5681	57.7888	56.0978	60.352	54.3726	66.0004	72.1268	63.5082	51.1266	57.0656	59.3975	39.0405	32.7078	37.2592
CA_C1895	34.259	32.687	28.6697	23.0067	25.5367	23.7367	31.5466	27.7771	28.8671	23.5141	22.591	20.2399	16.961	17.7719	14.8892
CA_C1896	47.9039	42.0164	50.2078	30.8891	29.9391	33.2316	25.7158	22.643	23.5315	28.3741	24.4231	27.2602	13.7337	15.6448	16.3928
CA_C1897	27.0718	23.7447	28.3738	13.1333	12.7294	14.1292	10.2504	9.02553	9.3797	11.1985	13.0101	12.4994	11.5929	11.064	9.71245
CA_C1898	8.82593	7.74121	9.2504	10.3426	11.48	10.6708	10.0951	8.88878	9.23759	3.8439	3.693	3.30866	8.71706	7.65223	9.1338
CA_C1899	36.3409	30.4119	34.6733	13.8489	12.4768	12.8727	17.4195	16.7617	19.0364	13.2871	15.4366	14.8306	10.6888	12.7583	12.1762
CA_C1900	0	0	0	0	0	0	0	0	0	0	0	0	0	0	0
CA_C1901	4.31163	3.60819	4.11378	4.90836	5.44813	5.0641	4.64025	4.82233	5.26996	6.88525	7.1666	6.16868	6.27743	7.15095	7.49282
CA_C1902	2.5804	3.08347	2.94198	0	0	0	1.23168	1.34601	1.18517	1.10289	1.2813	1.231	0	0	0
CA_C1903	14.6293	12.8313	15.3329	2.51616	2.26687	2.3388	4.45429	4.2861	4.86775	2.31687	2.22592	1.99426	6.60637	6.30494	5.53477
CA_C1904	26.201	31.3091	29.8724	7.63762	7.87996	8.47753	20.5007	18.0511	18.7594	16.9132	14.5581	16.2492	13.6023	12.9817	11.3959
CA_C1905	40.6596	35.6625	42.6151	21.9788	19.8012	20.4295	21.5386	23.5379	20.7253	30.5541	31.8026	27.3742	16.691	19.9226	19.0136
CA_C1906	27.9608	31.8787	33.4119	4.93976	5.09649	5.48298	14.0098	15.911	14.5595	10.8642	12.6218	12.1263	5.72464	5.02535	5.99832
CA_C1907	0	0	0	0	0	0	1.42221	1.61521	1.47801	0	0	0	0	0	0
CA_C1908	10.3216	11.7679	12.3339	5.17371	5.0146	5.56606	12.1141	10.6665	11.0851	12.813	12.31	11.0289	4.6491	4.08119	4.87136
CA_C1909	43.4679	41.4733	36.3762	45.9983	44.5837	49.4866	74.6054	65.6907	68.2685	9.03131	8.67676	7.77374	29.4202	35.1164	33.5141
CA_C1910	43.8878	45.9986	38.494	37.1134	34.4973	33.4364	79.8988	76.8819	87.3153	12.4641	14.4805	13.912	30.9993	27.2126	32.4813
CA_C1911	351.606	308.393	368.516	292.895	263.876	272.249	360.316	393.762	346.711	197.715	229.699	220.682	313.038	373.647	356.599
CA_C1912	196.905	206.375	172.705	119.004	107.214	110.615	102.459	116.363	106.479	92.2696	107.196	102.988	77.7726	92.8303	88.5948
CA_C1913	55.9912	63.8369	66.907	44.0329	40.929	39.6703	46.0756	52.3283	47.8836	45.179	43.4054	38.888	40.7393	38.8805	34.1311
CA_C1914	18.1368	15.9078	19.0091	4.03692	3.63696	3.75236	6.83358	6.01702	6.25314	5.35688	5.57577	4.79937	5.90078	5.17997	6.18288
CA_C1915	6.77356	8.0941	7.72269	1.56545	1.45511	1.41036	2.3094	2.52376	2.2222	4.32439	3.72224	4.15463	2.17927	2.28345	1.91306
CA_C1916	0	0	0	4.305	4.00154	3.87848	2.54034	2.44442	2.77614	0	0	0	3.59579	3.15655	3.76769
CA_C1917	13.3887	11.2044	12.7744	0	0	0	0.686152	0.779267	0.713077	0	0	0	0.590699	0.672896	0.705066
CA_C1918	4.12518	3.45216	3.93589	0	0	0	1.05704	1.20049	1.09852	0	0	0	0	0	0
CA_C1919	4.55617	4.3471	3.81283	1.91118	1.85241	2.05612	0.662959	0.583741	0.606648	1.89327	1.81894	1.62964	0	0	0
CA_C1920	0	0	0	0	0	0	0	0	0	0	0	0	0	0	0
CA_C1921	3.06585	2.68905	3.2133	0	0	0	1.87024	1.71138	1.64676	0.766215	0.890167	0.855221	0.846079	0.807475	0.708839
CA_C1922	7.35494	7.70867	6.45101	0	0	0	0	0	0	0	0	0	0	0	0
CA_C1923	3.66683	3.49857	3.06859	2.23624	2.48216	2.30719	2.81879	3.20131	2.9294	0.731946	0.761855	0.65577	0.691082	0.724121	0.606664
CA_C1924	3.54805	4.23977	4.04522	0	0	0	0	0	0	0.433276	0.483607	0.503368	0	0	0
CA_C1925	0	0	0	0	0	0	0	0	0	0	0	0	0	0	0
CA_C1926	0	0	0	0	0	0	0	0	0	0	0	0	0	0	0
CA_C1927	5.65302	5.39362	4.73074	0.67751	0.656674	0.728888	0	0	0	0.577702	0.671158	0.64481	0	0	0
CA_C1928	0	0	0	0	0	0	0	0	0	0	0	0	0	0	0
CA_C1929	5.39362	4.73074	5.65302	2.37128	2.29836	2.55111	0	0	0	2.25683	2.34905	2.02196	0	0	0
CA_C1930	6.18048	7.04651	7.3854	1.33453	1.48129	1.37687	0	0	0	1.31042	1.36397	1.17404	1.85589	1.62919	1.94462
CA_C1931	2.6201	2.98724	3.13091	0	0	0	0	0	0	0	0	0	0	0	0
CA_C1932	9.19269	10.9849	10.4808	0	0	0	0	0	0	1.92195	1.8465	1.65433	0	0	0
CA_C1933	6.3188	7.2042	7.55068	1.29809	1.16948	1.20659	1.1056	1.25564	1.14899	2.98819	2.87088	2.5721	0	0	0
CA_C1934	9.70852	8.51533	10.1754	1.64	1.47752	1.5244	1.11745	1.26909	1.1613	2.61148	2.33969	2.71819	1.36982	1.43531	1.20249
CA_C1935	4.91269	5.60107	5.87045	3.28332	3.53231	3.18234	0.781642	0.752128	0.854197	5.69193	5.46848	4.89936	0.77286	0.647497	0.737598
CA_C1936	12.8299	10.7367	12.2412	3.34042	3.59374	3.23769	2.47407	2.70372	2.38065	8.82427	7.59552	8.47784	2.63503	3.14521	3.0017
CA_C1937	0	0	0	0	0	0	0	0	0	0	0	0	0	0	0
CA_C1938	9.10174	7.98312	9.53948	1.72377	1.91333	1.77846	3.70152	3.38712	3.25922	5.92419	5.30764	6.16626	1.2559	1.1986	1.05218
CA_C1939	1.56545	1.31005	1.49362	0	0	0	1.25063	1.2034	1.36672	1.24994	1.30101	1.11985	0	0	0
CA_C1940	0	0	0	0	0	0	0	0	0	0	0	0	0	0	0
CA_C1941	22.8947	19.1595	21.8442	6.20557	6.40247	6.888	8.12908	7.82213	8.88365	23.2556	20.0174	22.3427	6.73397	8.03775	7.67102
CA_C1942	17.7666	16.9514	14.868	13.12	11.8201	12.1952	14.101	12.4161	12.9033	63.0888	60.6121	54.304	6.4133	7.655	7.30573
CA_C1943	288.278	302.142	252.848	132.407	119.289	123.074	294.65	334.636	306.212	72.274	75.2273	64.7522	153.27	174.598	182.945
CA_C1944	9.24621	8.10984	9.6909	6.1915	6.87238	6.38795	7.98176	9.06495	8.29498	16.8359	18.7916	19.5595	4.37428	4.1747	3.66474
CA_C1945	14.6619	12.8599	15.367	5.40349	5.99771	5.57494	6.88936	6.30418	6.06614	22.781	21.8867	19.6089	4.39769	5.24914	5.00964
CA_C1946	28.6146	29.9908	25.0978	12.5676	11.6817	11.3224	17.7673	16.2582	15.6443	31.1559	26.8175	29.9327	10.1529	9.6897	8.50606
CA_C1947	121.449	101.635	115.876	83.3009	89.618	80.7391	88.8365	78.2213	81.2908	34.6342	40.237	38.6574	55.6767	58.3385	48.8756
CA_C1949	22.0092	23.0678	19.3043	8.54503	8.81616	9.48473	10.2381	9.85155	11.1885	54.8462	49.1381	57.0873	15.0963	18.0191	17.197
CA_C1950	51.5938	49.2263	43.1763	40.7878	45.2732	42.0819	27.5427	31.2805	28.6235	71.7652	83.3748	80.1017	49.8114	47.5387	41.7316
CA_C1951	113.39	129.278	135.496	97.5366	100.631	108.263	123.692	113.186	108.912	308.601	358.524	344.449	175.965	167.937	147.422
CA_C1952	33.2864	29.1954	34.8872	4.87807	4.72805	5.248	6.70468	7.61456	6.96778	10.4459	9.35877	10.8728	14.2462	14.9272	12.5059
CA_C1953	15.8425	18.0624	18.9311	11.391	10.2624	10.5881	7.5752	6.93177	6.67003	10.077	10.4888	9.02827	9.91825	11.8385	11.2984
CA_C1954	46.6149	48.8568	40.8859	68.6313	61.8317	63.7935	44.0203	48.1064	42.3581	59.9142	69.6066	66.874	57.3724	68.4805	65.3559
CA_C1955	86.2326	72.1638	82.2756	43.4065	46.6983	42.0717	70.2683	67.615	76.7909	41.3115	37.0121	42.9996	87.884	104.899	100.113
CA_C1956	14.1538	13.5043	11.8446	8.70957	9.66736	8.98592	12.6909	11.613	11.1745	6.10872	5.47297	6.35834	15.8611	13.9236	16.6194
CA_C1958	1035.68	866.706	988.151	361.954	401.758	373.438	494.074	561.124	513.462	398.844	357.335	415.142	578.534	507.864	606.192
CA_C1959	3.27254	2.87034	3.42992	0.929673	1.03191	0.959171	0.913379	0.878891	0.998163	0	0	0	1.13494	1.29287	1.35468
CA_C1960	0.873367	0.995746	1.04364	0.437775	0.470974	0.424312	0.80227	0.911143	0.833752	1.66658	1.73468	1.49314	0	0	0
CA_C1961	5.94872	5.67575	4.97819	1.69551	1.52752	1.57599	1.36672	1.25063	1.2034	0.749963	0.671912	0.780608	0.708094	0.621597	0.741946
CA_C1962	27.637	26.3688	23.1281	12.85	11.9442	11.5769	20.8382	18.3482	19.0682	8.35219	8.0243	7.18918	16.6271	18.9408	19.8463
CA_C1963	14.1218	13.4738	11.8179	9.08842	8.80892	9.77764	12.8273	12.3429	14.0179	6.91318	5.95055	6.64178	10.0627	10.5438	8.83353
CA_C1964	46.6528	39.0414	44.512	41.7756	37.6367	38.8308	76.0083	83.0637	73.1383	53.1208	45.724	51.0354	49.3291	47.0784	41.3276
CA_C1965	73.2719	76.7958	64.2666	96.4608	89.6614	86.904	84.3584	92.1888	81.173	32.0461	37.2303	35.7687	69.2561	58.0222	66.0962
CA_C1966	5.35796	6.10873	6.40253	1.67341	1.72651	1.85744	1.40623	1.59706	1.46141	2.85054	2.73863	2.45361	1.89621	1.98686	1.66458
CA_C1968	67.8713	81.1032	77.3816	59.5358	64.0507	57.7049	45.605	51.794	47.3946	140.007	125.436	145.728	67.3273	56.4063	64.2554
CA_C1969	9.34773	9.7973	8.19888	6.77738	7.29135	6.56896	9.15376	8.05996	8.37625	5.53306	6.42815	6.17579	6.36997	7.60328	7.25637
CA_C1970	2.62393	2.30144	2.75012	0	0	0	1.09852	1.20049	1.05704	0	0	0	0	0	0
CA_C1971	6.12978	5.12972	5.84851	7.71381	8.29879	7.47659	7.06819	8.02739	7.34555	4.4049	4.5849	3.94647	3.69687	3.87361	3.24529
CA_C1972	8.08956	9.66667	9.2231	4.55075	5.0512	4.69514	10.2162	8.99545	9.34844	3.63952	4.22829	4.0623	3.36698	4.01887	3.83551
CA_C1973	591.994	620.465	519.237	762.485	708.738	686.942	675.157	617.81	594.482	486.942	467.826	419.138	643.955	733.563	768.633
CA_C1974	5.07795	6.06792	5.78949	6.07273	6.74055	6.26541	8.96515	7.89389	8.20366	2.60882	2.33731	2.71542	6.79575	8.11149	7.74139
CA_C1975	6.72263	8.03324	7.66462	4.83368	4.35479	4.49296	4.27846	4.6756	4.11691	4.9804	5.78609	5.55894	7.26728	7.61471	6.37955
CA_C1976	4.9464	4.71942	4.1394	2.29836	2.37128	2.55111	11.8549	11.4073	12.9553	2.82104	2.93632	2.52745	5.8598	5.144	6.13995
CA_C1977	10.4553	10.9582	9.17036	1.31333	1.41292	1.27294	7.22043	8.20029	7.50376	3.90304	3.74982	3.35956	4.14398	4.94631	4.72062
CA_C1978	7.97486	6.99474	8.3584	6.20557	6.888	6.40247	9.5807	10.47	9.21894	6.67378	5.97921	6.94648	9.04084	7.93646	9.47306
CA_C1979	7.76555	8.85369	9.27949	2.68447	2.88805	2.60192	5.41154	6.14592	5.62389	6.64826	5.72252	6.38726	3.38816	3.85963	4.04415
CA_C1980	17.5509	15.3938	18.395	15.1315	14.0649	13.6324	26.224	23.9966	23.0905	12.2706	10.9935	12.772	19.3092	16.9505	20.2323
CA_C1981	13.4131	11.2248	12.7976	15.2371	13.7275	14.163	26.4195	28.8719	25.4219	8.76794	9.78645	10.1863	11.0192	13.1527	12.5526
CA_C1982	46.5532	40.8317	48.7921	41.3705	45.92	42.6831	43.1441	41.515	47.1489	20.811	18.6451	21.6613	33.9458	38.6695	40.5182
CA_C1983	3798.72	3331.85	3981.41	1455.89	1502.08	1615.99	2821.98	2582.28	2484.77	2073.5	2158.23	1857.7	3463.93	3305.88	2902.05
CA_C1984	14.2314	13.5784	11.9096	4.17454	3.88028	3.76095	2.27387	2.48494	2.18801	1.70446	1.77411	1.52707	2.82544	3.21861	3.37248
CA_C1985	7.34258	6.44017	7.69571	8.48941	7.64832	7.89099	9.85983	10.2467	11.1979	4.77918	4.28179	4.97446	3.96116	4.72809	4.51236
CA_C1986	10.0868	10.5719	8.8471	8.13011	8.74666	7.88009	7.39007	7.11103	8.07604	2.81371	2.92869	2.52088	6.70482	7.63781	8.00295
CA_C1988	14.3517	17.1496	16.3627	8.51325	7.91316	7.6698	14.8424	14.282	16.2201	5.11169	5.70548	5.93862	10.1601	9.69651	8.51204
CA_C1989	22.8662	19.1356	21.8169	15.3467	14.8748	16.5106	23.2905	20.5075	21.3122	13.3025	11.4502	12.7803	27.2939	23.9598	28.5987
CA_C1990	10.9228	10.4216	9.14075	5.84329	6.48587	6.02869	10.3336	11.2928	9.94338	4.36066	4.53885	3.90683	8.88451	7.79923	9.30926
CA_C1991	19.8302	23.6962	22.6089	14.168	14.6175	15.726	13.3941	13.9197	15.2117	5.56479	4.98565	5.79218	19.4402	20.3696	17.0655
CA_C1992	15.7691	17.9787	18.8434	4.59672	4.74257	5.10222	12.0642	10.6226	11.0395	1.04402	0.898647	1.00304	14.6791	12.886	15.3809
CA_C1993	13.3911	11.7453	14.0351	6.90959	6.42254	6.22502	9.93837	9.5631	10.8609	4.07503	3.65093	4.24155	9.61883	8.44384	10.0787
CA_C1994	9.29736	8.87073	7.7805	5.6333	5.46006	6.0605	7.54419	7.84023	8.56799	3.86342	3.32545	3.71175	5.84087	6.12011	5.12739
CA_C1995	0	0	0	0	0	0	1.84752	1.77776	2.01901	1.65433	1.92195	1.8465	0	0	0
CA_C1996	21.0733	25.1817	24.0261	10.865	11.2097	12.0598	26.6864	29.1635	25.6787	6.40651	5.51443	6.155	27.6044	26.3449	23.1268
CA_C1997	60.1835	71.9167	68.6166	76.5942	82.4028	74.2387	98.2009	94.4929	107.316	50.7024	45.4256	52.7742	103.818	108.782	91.1364
CA_C1998	46.172	52.6418	55.1735	57.1449	53.1167	51.4832	88.8365	78.2213	81.2908	32.8595	34.2022	29.4397	111.1	93.0784	106.03
CA_C1999	4.9236	4.69767	4.12032	0	0	0	2.52327	2.62228	2.86569	0	0	0	5.18564	4.94904	4.34449
CA_C2000	26.6607	27.9429	23.3841	19.0342	17.1484	17.6925	37.2837	32.8286	34.1169	17.5266	15.0861	16.8385	36.169	37.8982	31.7508
CA_C2001	31.366	32.8745	27.5111	21.5078	19.9917	19.3769	43.1275	39.4642	37.9741	11.9451	13.3327	13.8775	37.3716	32.8065	39.1583
CA_C2002	62.5158	52.3164	59.6471	40.5593	41.8462	45.0196	78.9658	72.2585	69.53	38.3775	44.5859	42.8356	97.1885	92.7541	81.4238
CA_C2003	67.7149	70.9716	59.3926	46.5261	50.0544	45.0953	84.2507	77.0945	74.1835	52.4301	60.9118	58.5205	90.7024	103.324	108.264
CA_C2004	30.9821	35.3234	37.0223	16.0062	15.5139	17.22	29.7582	28.6346	32.5205	12.332	11.0485	12.8359	30.9923	32.4739	27.2064
CA_C2005	36.229	30.3183	34.5666	19.8875	21.3957	19.2759	52.8837	57.7925	50.8868	21.5597	18.5576	20.7133	39.9567	35.0758	41.867
CA_C2006	134.126	160.274	152.92	106.25	114.307	102.982	171.214	177.933	194.449	74.6208	77.67	66.8547	170.069	142.483	162.309
CA_C2007	157.58	150.349	131.871	137.874	124.215	128.156	204.95	223.974	197.211	98.8729	102.913	88.5829	203.866	232.235	243.337
CA_C2008	259.53	227.633	272.012	257.777	249.849	277.325	424.101	373.425	388.079	203.831	195.829	175.448	364.825	415.592	435.46
CA_C2009	121.904	145.669	138.985	118.667	110.302	106.91	179.086	203.389	186.113	76.5423	79.67	68.5763	200.07	227.91	238.806
CA_C2010	146.723	175.327	167.282	110.092	106.706	118.441	192.163	199.704	218.241	103.06	92.3346	107.272	211.564	201.911	177.247
CA_C2011	191.964	183.156	160.645	121.179	117.453	130.369	240.03	272.604	249.449	99.0387	88.7314	103.086	182.652	208.069	218.016
CA_C2012	180.241	188.909	158.089	101.024	93.9028	91.015	222.08	252.218	230.795	96.0822	86.0826	100.008	247.423	236.134	207.289
CA_C2013	153.887	175.45	183.888	100.296	97.2113	107.902	228.35	259.339	237.311	86.711	77.6867	90.2542	282.943	270.033	237.048
CA_C2014	42.8317	44.8917	37.5676	15.6923	16.8823	15.2097	47.6843	43.634	41.9864	21.1415	18.1976	20.3115	47.9438	50.2359	42.0873
CA_C2015	188.391	179.746	157.655	97.3979	100.488	108.109	223.489	232.259	253.819	97.9595	87.7645	101.962	187.012	223.22	213.035
CA_C2016	479.901	502.981	420.92	312.106	290.106	281.185	595.245	618.603	676.024	301.518	336.543	350.295	460.976	550.226	525.122
CA_C2017	351.248	335.131	293.943	153.548	170.434	158.42	353.302	339.962	386.097	178.477	207.349	199.209	311.463	297.252	260.941
CA_C2018	306.428	366.167	349.365	565.251	525.407	509.249	623.601	648.071	708.228	456.933	510.011	530.852	807.295	770.461	676.346
CA_C2019	154.718	147.619	129.476	106.905	96.3136	99.3695	209.34	184.326	191.559	48.9097	56.8219	54.5912	93.0434	111.058	105.991
CA_C2020	6.3896	6.0964	5.34715	3.50707	3.89275	3.61835	2.92868	2.57872	2.67992	4.77923	4.59161	4.11375	1.79713	2.04721	2.14508
CA_C2021	13.5634	11.8964	14.2157	6.08389	6.27693	6.75294	10.6691	9.76286	9.39422	8.29077	7.96529	7.13632	4.53108	4.32435	3.79611
CA_C2022	53.2214	46.6804	55.781	27.9126	28.7982	30.9822	48.6995	42.8803	44.563	39.9032	44.5385	46.3584	26.7736	30.4992	31.9573
CA_C2023	43.2878	36.2254	41.3015	24.0535	23.3137	25.8776	35.4373	40.2464	36.8279	24.9337	28.9673	27.8301	28.8193	30.1971	25.2989
CA_C2025	86.757	76.0944	90.9295	44.2916	41.1695	39.9034	69.3451	72.0663	78.7557	45.4295	50.7067	52.7787	32.493	27.2224	31.0105
CA_C2026	1430.75	1365.09	1197.32	1037.69	1070.61	1151.8	1280.44	1232.09	1399.3	694.928	775.652	807.347	919.25	806.96	963.198
CA_C2027	1.46816	1.75439	1.67388	0	0	0	0	0	0	0	0	0	0	0	0
CA_C2028	3.22856	3.85799	3.68096	0.809158	0.870521	0.784274	0.741434	0.770529	0.842052	2.31031	2.40472	2.06987	1.14281	0.957436	1.09067
CA_C2029	1.52059	1.81704	1.73366	0	0	0	1.58637	1.39681	1.45162	1.51011	1.45082	1.29983	2.40499	2.73965	2.87062
CA_C2030	9.8472	9.39535	8.24064	3.55509	3.20287	3.3045	5.15825	4.54188	4.72011	8.1838	7.04424	7.86252	1.7378	1.97962	2.07426
CA_C2031	7.35893	8.79359	8.39008	11.3383	10.2149	10.539	2.89708	3.01077	3.29024	9.88512	11.0334	11.4843	9.92315	9.47039	8.31354
CA_C2032	7.37995	8.81872	8.41405	8.57173	7.96751	7.72249	7.0452	6.77918	7.69916	4.87476	4.36743	5.07395	5.11401	5.3585	4.48931
CA_C2033	14.3895	13.7292	12.0419	11.1321	10.0292	10.3474	4.92671	4.74068	5.38403	10.2504	8.82308	9.848	5.27731	4.42129	5.03653
CA_C2034	4.05492	4.62311	4.84545	1.45778	1.31335	1.35502	0	0	0	1.34232	1.28962	1.1554	1.27583	1.06888	1.21762
CA_C2035	8.13567	9.27566	9.72176	10.3309	11.1144	10.0132	4.65998	5.09254	4.48402	9.69545	9.31483	8.3454	3.86024	4.3974	4.60763
CA_C2036	15.6724	17.8684	18.7278	15.2284	15.7116	16.9031	20.1653	17.7558	18.4525	21.79	18.7558	20.9346	9.91504	11.2947	11.8347
CA_C2037	15.4454	16.1882	13.5471	48.8422	44.0031	45.3993	23.0167	21.0617	20.2664	38.8234	37.2993	33.4174	21.4263	24.4078	25.5747
CA_C2038	9.12767	8.00587	9.56666	19.8012	20.4295	21.9788	8.0227	9.11143	8.33752	22.2211	19.9085	23.1291	14.4267	13.7685	12.0866
CA_C2039	13.0795	10.9456	12.4794	24.3356	25.1077	27.0117	16.1165	15.5079	17.6125	22.9948	25.6659	26.7147	10.3317	9.86035	8.65586
CA_C2040	190	227.042	216.623	293.17	264.124	272.504	310.6	339.431	298.872	146.544	126.138	140.791	226.805	270.718	258.366
CA_C2041	21.0455	25.1484	23.9945	16.9886	17.5277	18.8569	39.2594	40.7999	44.5871	21.5434	18.5436	20.6977	33.618	32.0841	28.1649
CA_C2042	28.1686	32.1156	33.6602	20.9521	18.8763	19.4752	51.6181	49.669	56.4095	7.74955	9.00321	8.64976	42.001	44.009	36.8704
CA_C2043	300.774	315.239	263.808	201.688	187.471	181.706	228.188	208.806	200.921	79.9268	89.2113	92.8567	222.61	233.252	195.417
CA_C2044	8.78961	9.21233	7.70935	4.53531	4.21561	4.08597	5.01795	4.82847	5.48373	5.56812	4.79279	5.34953	1.93983	2.20976	2.3154
CA_C2045	11.1485	11.6847	9.77837	2.90319	3.22245	2.99531	4.99019	5.18601	5.6674	3.62821	3.77647	3.25061	4.15972	4.35859	3.65159
CA_C2046	19.4036	23.1864	22.1225	27.8586	25.8948	25.0985	37.5202	34.3333	33.0369	23.8761	26.6496	27.7386	25.4315	21.3063	24.2711
CA_C2047	13.9815	14.654	12.2632	15.129	16.7927	15.609	24.7292	23.7955	27.0247	16.6962	17.3784	14.9586	17.9983	15.7998	18.8588
CA_C2048	9.5715	10.9127	11.4375	8.65893	8.93367	9.61116	19.6267	17.9596	17.2814	15.7332	15.1155	13.5424	9.65724	11.0011	11.527
CA_C2049	10.8802	9.54304	11.4035	0.791724	0.735916	0.713284	2.69729	2.80313	3.06333	5.60317	5.02003	5.83213	3.46455	2.90257	3.30647
CA_C2050	13.0415	14.8689	15.584	23.1668	21.5338	20.8716	24.0099	21.1409	21.9705	17.05	19.0306	19.8082	13.8216	12.1333	14.4824
CA_C2051	11.4832	12.0355	10.0719	4.93763	4.44844	4.58958	10.0931	10.4891	11.4628	2.72793	2.62084	2.34808	5.18564	4.94904	4.34449
CA_C2052	43.2396	37.9254	45.3192	37.6616	36.5033	40.5176	58.9755	53.9661	51.9284	45.5705	52.9425	50.8641	40.8642	38.9997	34.2357
CA_C2053	46.3249	40.6315	48.5529	37.8004	38.9998	41.9573	47.0414	45.2651	51.4079	33.4829	32.1685	28.8206	37.9447	36.2134	31.7898
CA_C2054	19.0743	21.7471	22.793	25.7152	23.1675	23.9025	18.1473	18.8595	20.6101	16.2492	14.5581	16.9132	18.6476	17.7968	15.6228
CA_C2055	60.2354	52.8323	63.1323	66.6729	71.729	64.6225	55.9539	58.1496	63.5473	22.3153	24.9075	25.9253	77.1703	87.9087	92.1114
[truncated: 1,912 more rows]

## Sheet: Gene annotation
	Gene_id	chromosome	Strand	start	end	length	biological_process	biological_process_description	cellular_component	cellular_component_description	molecular_function	molecular_function_description	KEGG AnnotInfo	KEGG url	Genename	Description
1	CA_C0001	NC_003030.1	+	467	1807	1341	GO:0050789//GO:0031326//GO:0090304//GO:0050794//GO:0006725//GO:0019222//GO:0006261//GO:2000112//GO:1901360//GO:0051171//GO:0044237//GO:0044238//GO:0006270//GO:0006275//GO:0010556//GO:0060255//GO:0009987//GO:0043170//GO:0044260//GO:0034641//GO:0006260//GO:0008152//GO:0009058//GO:0009889//GO:0006139//GO:0044249//GO:0034645//GO:0071704//GO:0046483//GO:0051052//GO:0031323//GO:0080090//GO:0065007//GO:…	regulation of biological process//regulation of cellular biosynthetic process//nucleic acid metabolic process//regulation of cellular process//cellular aromatic compound metabolic process//regulation of metabolic process//DNA-dependent DNA replication//regulation of cellular macromolecule biosynthetic process//organic cyclic compound metabolic process//regulation of nitrogen compound metabolic pr…	--	--	GO:0043167//GO:0032549//GO:0001883//GO:0035639//GO:0017076//GO:0097159//GO:0003723//GO:0005488//GO:0036094//GO:0032553//GO:0030554//GO:0003676//GO:0000166//GO:0016787//GO:0003724//GO:0032559//GO:0043565//GO:1901363//GO:1901265//GO:0003674//GO:0032550//GO:0016817//GO:0016462//GO:0001882//GO:0043168//GO:0003824//GO:0005524//GO:0004386//GO:0003677//GO:0032555//GO:0016818//GO:0017111	ion binding//ribonucleoside binding//purine nucleoside binding//purine ribonucleoside triphosphate binding//purine nucleotide binding//organic cyclic compound binding//RNA binding//binding//small molecule binding//ribonucleotide binding//adenyl nucleotide binding//nucleic acid binding//nucleotide binding//hydrolase activity//RNA helicase activity//adenyl ribonucleotide binding//sequence-specific …	--	--	dnaA	chromosome replication initiator DnaA
2	CA_C0002	NC_003030.1	+	2064	3164	1101	GO:0006259//GO:0071704//GO:0046483//GO:1901576//GO:0008150//GO:0006807//GO:0009059//GO:0008152//GO:0009058//GO:0034641//GO:0006260//GO:0006139//GO:0044249//GO:0034645//GO:0044237//GO:0044238//GO:1901360//GO:0043170//GO:0009987//GO:0044260//GO:0090304//GO:0006725	DNA metabolic process//organic substance metabolic process//heterocycle metabolic process//organic substance biosynthetic process//biological_process//nitrogen compound metabolic process//macromolecule biosynthetic process//metabolic process//biosynthetic process//cellular nitrogen compound metabolic process//DNA replication//nucleobase-containing compound metabolic process//cellular biosynthetic…	GO:0044424//GO:0042575//GO:0005575//GO:0005622//GO:0032991//GO:0043234//GO:0005623//GO:0044464//GO:0009360	intracellular part//DNA polymerase complex//cellular_component//intracellular//macromolecular complex//protein complex//cell//cell part//DNA polymerase III complex	GO:0003824//GO:0004518//GO:0003677//GO:1901363//GO:0003887//GO:0016788//GO:0016740//GO:0003674//GO:0005488//GO:0004527//GO:0016787//GO:0016779//GO:0003676//GO:0034061//GO:0016772//GO:0008408//GO:0097159	catalytic activity//nuclease activity//DNA binding//heterocyclic compound binding//DNA-directed DNA polymerase activity//hydrolase activity, acting on ester bonds//transferase activity//molecular_function//binding//exonuclease activity//hydrolase activity//nucleotidyltransferase activity//nucleic acid binding//DNA polymerase activity//transferase activity, transferring phosphorus-containing group…	--	--	dnaN	DNA polymerase III subunit beta
3	CA_C0003	NC_003030.1	+	3195	3401	207	--	--	--	--	GO:1901363//GO:0003674//GO:0097159//GO:0003723//GO:0005488//GO:0003676	heterocyclic compound binding//molecular_function//organic cyclic compound binding//RNA binding//binding//nucleic acid binding	--	--	-	hypothetical protein
4	CA_C0004	NC_003030.1	+	3447	4538	1092	--	--	--	--	--	--	--	--	recF	recombination protein F
5	CA_C0005	NC_003030.1	+	4558	4821	264	--	--	--	--	--	--	--	--	-	hypothetical protein
6	CA_C0006	NC_003030.1	+	4844	6757	1914	GO:0006139//GO:0008152//GO:0034641//GO:0008150//GO:0006807//GO:0006259//GO:0046483//GO:0071704//GO:0006725//GO:0090304//GO:0071103//GO:0044260//GO:0006265//GO:0009987//GO:0043170//GO:0044238//GO:0044237//GO:1901360	nucleobase-containing compound metabolic process//metabolic process//cellular nitrogen compound metabolic process//biological_process//nitrogen compound metabolic process//DNA metabolic process//heterocycle metabolic process//organic substance metabolic process//cellular aromatic compound metabolic process//nucleic acid metabolic process//DNA conformation change//cellular macromolecule metabolic …	--	--	GO:0016887//GO:0016462//GO:0016817//GO:0003674//GO:0032550//GO:1901265//GO:1901363//GO:0032559//GO:0016853//GO:0017111//GO:0016818//GO:0032555//GO:0003677//GO:0005524//GO:0043168//GO:0001882//GO:0003824//GO:0017076//GO:0097159//GO:0042623//GO:0001883//GO:0003916//GO:0035639//GO:0032549//GO:0043167//GO:0061505//GO:0008094//GO:0003918//GO:0016787//GO:0000166//GO:0003676//GO:0032553//GO:0030554//GO:…	ATPase activity//pyrophosphatase activity//hydrolase activity, acting on acid anhydrides//molecular_function//purine ribonucleoside binding//nucleoside phosphate binding//heterocyclic compound binding//adenyl ribonucleotide binding//isomerase activity//nucleoside-triphosphatase activity//hydrolase activity, acting on acid anhydrides, in phosphorus-containing anhydrides//purine ribonucleotide bind…	--	--	gyrB	DNA gyrase subunit B
7	CA_C0007	NC_003030.1	+	6783	9275	2493	GO:0008152//GO:0034641//GO:0006139//GO:0006281//GO:0006259//GO:0071704//GO:0046483//GO:0050896//GO:0044699//GO:0008150//GO:0006807//GO:0033554//GO:0006950//GO:0090304//GO:0006725//GO:0006974//GO:0071103//GO:0006298//GO:0044237//GO:0044238//GO:0051716//GO:0044763//GO:1901360//GO:0009987//GO:0043170//GO:0006265//GO:0044260	metabolic process//cellular nitrogen compound metabolic process//nucleobase-containing compound metabolic process//DNA repair//DNA metabolic process//organic substance metabolic process//heterocycle metabolic process//response to stimulus//single-organism process//biological_process//nitrogen compound metabolic process//cellular response to stress//response to stress//nucleic acid metabolic proce…	GO:0043228//GO:0005575//GO:0005622//GO:0005623//GO:0043229//GO:0044424//GO:0005694//GO:0043226//GO:0043232//GO:0044464	non-membrane-bounded organelle//cellular_component//intracellular//cell//intracellular organelle//intracellular part//chromosome//organelle//intracellular non-membrane-bounded organelle//cell part	GO:1901363//GO:1901265//GO:0032559//GO:0016462//GO:0016887//GO:0003674//GO:0032550//GO:0016817//GO:0005524//GO:0001882//GO:0043168//GO:0003824//GO:0016818//GO:0032555//GO:0017111//GO:0016853//GO:0003677//GO:0043167//GO:0061505//GO:0008094//GO:0003918//GO:0003916//GO:0001883//GO:0035639//GO:0017076//GO:0042623//GO:0097159//GO:0032549//GO:0005488//GO:0036094//GO:0032553//GO:0030554//GO:0000166//GO:…	heterocyclic compound binding//nucleoside phosphate binding//adenyl ribonucleotide binding//pyrophosphatase activity//ATPase activity//molecular_function//purine ribonucleoside binding//hydrolase activity, acting on acid anhydrides//ATP binding//nucleoside binding//anion binding//catalytic activity//hydrolase activity, acting on acid anhydrides, in phosphorus-containing anhydrides//purine ribonuc…	--	--	gyrA	DNA gyrase subunit A
8	CA_C0008	NC_003030.1	+	14735	15211	477	--	--	--	--	--	--	--	--	-	HD superfamily hydrolase
9	CA_C0009	NC_003030.1	+	15285	15800	516	--	--	--	--	GO:0005488//GO:0036094//GO:0003674	binding//small molecule binding//molecular_function	--	--	-	hypothetical protein
10	CA_C0010	NC_003030.1	+	15826	18546	2721	--	--	GO:0044425//GO:0005575//GO:0031224//GO:0016021//GO:0016020	membrane part//cellular_component//intrinsic component of membrane//integral component of membrane//membrane	--	--	--	--	-	hypothetical protein
11	CA_C0011	NC_003030.1	+	18653	19513	861	--	--	--	--	GO:0003824//GO:0003674//GO:0016740	catalytic activity//molecular_function//transferase activity	--	--	-	hypothetical protein
12	CA_C0012	NC_003030.1	+	19543	20946	1404	GO:0016117//GO:0006720//GO:0044255//GO:0006812//GO:0006725//GO:0042440//GO:0090304//GO:0016116//GO:0008299//GO:0044710//GO:0006721//GO:0034470//GO:0044765//GO:0034660//GO:0006810//GO:0015672//GO:0044237//GO:0044238//GO:0010467//GO:0030001//GO:0055114//GO:1901360//GO:0006399//GO:0044260//GO:0016108//GO:0043170//GO:0009987//GO:0046148//GO:0009058//GO:0016109//GO:0008152//GO:0006811//GO:0034641//GO:…	carotenoid biosynthetic process//isoprenoid metabolic process//cellular lipid metabolic process//cation transport//cellular aromatic compound metabolic process//pigment metabolic process//nucleic acid metabolic process//carotenoid metabolic process//isoprenoid biosynthetic process//single-organism metabolic process//terpenoid metabolic process//ncRNA processing//single-organism transport//ncRNA m…	--	--	GO:0043167//GO:0016705//GO:0008677//GO:0097159//GO:0050660//GO:0036094//GO:0005488//GO:0016491//GO:0000166//GO:0050662//GO:1901265//GO:1901363//GO:0016614//GO:0003674//GO:0048037//GO:0016616//GO:0003824//GO:0043168//GO:0071949	ion binding//oxidoreductase activity, acting on paired donors, with incorporation or reduction of molecular oxygen//2-dehydropantoate 2-reductase activity//organic cyclic compound binding//flavin adenine dinucleotide binding//small molecule binding//binding//oxidoreductase activity//nucleotide binding//coenzyme binding//nucleoside phosphate binding//heterocyclic compound binding//oxidoreductase a…	dehydrogenase	http://www.genome.jp/dbget-bin/www_bget?cac:CA_C0012	-	dehydrogenase
13	CA_C0013	NC_003030.1	+	20956	21186	231	--	--	--	--	--	--	hypothetical protein	http://www.genome.jp/dbget-bin/www_bget?cac:CA_C0013	-	hypothetical protein
14	CA_C0014	NC_003030.1	+	21619	22689	1071	--	--	--	--	--	--	aminotransferase; K00839 aminotransferase [EC:2.6.1.-]	http://www.genome.jp/dbget-bin/www_bget?cac:CA_C0014	-	aminotransferase
15	CA_C0015	NC_003030.1	+	22715	23632	918	GO:0044710//GO:0055114//GO:0008152//GO:0008150	single-organism metabolic process//oxidation-reduction process//metabolic process//biological_process	--	--	GO:0051287//GO:0097159//GO:0050662//GO:0016491//GO:0000166//GO:0036094//GO:0005488//GO:0016614//GO:0003674//GO:1901265//GO:1901363//GO:0048037//GO:0016616//GO:0003824	NAD binding//organic cyclic compound binding//coenzyme binding//oxidoreductase activity//nucleotide binding//small molecule binding//binding//oxidoreductase activity, acting on CH-OH group of donors//molecular_function//nucleoside phosphate binding//heterocyclic compound binding//cofactor binding//oxidoreductase activity, acting on the CH-OH group of donors, NAD or NADP as acceptor//catalytic act…	serA; D-3-phosphoglycerate dehydrogenase; K00058 D-3-phosphoglycerate dehydrogenase [EC:1.1.1.95]	http://www.genome.jp/dbget-bin/www_bget?cac:CA_C0015	serA	D-3-phosphoglycerate dehydrogenase
16	CA_C0016	NC_003030.1	+	23709	24953	1245	--	--	--	--	--	--	SpoOJ/ParA/ParB/repB family protein	http://www.genome.jp/dbget-bin/www_bget?cac:CA_C0016	-	SpoOJ/ParA/ParB/repB family protein
17	CA_C0017	NC_003030.1	+	24976	26253	1278	GO:0044260//GO:0006520//GO:0043170//GO:0009987//GO:0044267//GO:0044281//GO:0044238//GO:0044237//GO:0010467//GO:0006399//GO:1901360//GO:0006725//GO:0090304//GO:0044710//GO:0006082//GO:0019752//GO:0043039//GO:0034660//GO:0008150//GO:1901576//GO:0019538//GO:0016070//GO:1901564//GO:0009059//GO:0006807//GO:0046483//GO:0071704//GO:0006418//GO:0034645//GO:0044249//GO:0006139//GO:0006412//GO:0009058//GO:…	cellular macromolecule metabolic process//cellular amino acid metabolic process//macromolecule metabolic process//cellular process//cellular protein metabolic process//small molecule metabolic process//primary metabolic process//cellular metabolic process//gene expression//tRNA metabolic process//organic cyclic compound metabolic process//cellular aromatic compound metabolic process//nucleic acid…	GO:0019031//GO:0019012//GO:0019028//GO:0044423//GO:0005575//GO:0036338	viral envelope//virion//viral capsid//virion part//cellular_component//viral membrane	GO:0000166//GO:0030554//GO:0032553//GO:0036094//GO:0005488//GO:0097159//GO:0017076//GO:0035639//GO:0001883//GO:0032549//GO:0043167//GO:0005198//GO:0032555//GO:0005524//GO:0004812//GO:0003824//GO:0043168//GO:0001882//GO:0032550//GO:0016874//GO:0003674//GO:1901265//GO:0016876//GO:1901363//GO:0016875//GO:0032559	nucleotide binding//adenyl nucleotide binding//ribonucleotide binding//small molecule binding//binding//organic cyclic compound binding//purine nucleotide binding//purine ribonucleoside triphosphate binding//purine nucleoside binding//ribonucleoside binding//ion binding//structural molecule activity//purine ribonucleotide binding//ATP binding//aminoacyl-tRNA ligase activity//catalytic activity//a…	serS; seryl-tRNA synthetase (EC:6.1.1.11); K01875 seryl-tRNA synthetase [EC:6.1.1.11]	http://www.genome.jp/dbget-bin/www_bget?cac:CA_C0017	serS	seryl-tRNA synthetase
18	CA_C0018	NC_003030.1	+	26363	26965	603	--	--	--	--	GO:0003824//GO:0003674//GO:0016491	catalytic activity//molecular_function//oxidoreductase activity	NADPH-quinone reductase YabF family; K00355 NAD(P)H dehydrogenase (quinone) [EC:1.6.5.2]	http://www.genome.jp/dbget-bin/www_bget?cac:CA_C0018	-	NADPH-quinone reductase YabF family
19	CA_C0019	NC_003030.1	-	27017	27622	606	GO:1901360//GO:2000112//GO:0010467//GO:0051171//GO:0044238//GO:0044237//GO:0010556//GO:0043170//GO:0009987//GO:0019438//GO:0060255//GO:0044260//GO:0031326//GO:0050789//GO:0006355//GO:0090304//GO:0034654//GO:0006725//GO:0019222//GO:0050794//GO:0071704//GO:0031323//GO:0046483//GO:0065007//GO:0080090//GO:0006807//GO:0019219//GO:0009059//GO:1901362//GO:0016070//GO:0008150//GO:1901576//GO:0032774//GO:…	organic cyclic compound metabolic process//regulation of cellular macromolecule biosynthetic process//gene expression//regulation of nitrogen compound metabolic process//primary metabolic process//cellular metabolic process//regulation of macromolecule biosynthetic process//macromolecule metabolic process//cellular process//aromatic compound biosynthetic process//regulation of macromolecule metab…	--	--	GO:0005488//GO:0003700//GO:0003676//GO:0097159//GO:0001071//GO:0003677//GO:0043565//GO:1901363//GO:0003674//GO:0005515	binding//transcription factor activity, sequence-specific DNA binding//nucleic acid binding//organic cyclic compound binding//nucleic acid binding transcription factor activity//DNA binding//sequence-specific DNA binding//heterocyclic compound binding//molecular_function//protein binding	AcrR family transcriptional regulator	http://www.genome.jp/dbget-bin/www_bget?cac:CA_C0019	-	AcrR family transcriptional regulator
20	CA_C0020	NC_003030.1	+	27787	30426	2640	GO:0046128//GO:1901293//GO:0009199//GO:0009259//GO:0046129//GO:0015672//GO:0006810//GO:0055086//GO:0044765//GO:0009141//GO:0044710//GO:0006164//GO:0019693//GO:0015985//GO:0006725//GO:0009201//GO:0009119//GO:0006812//GO:0034654//GO:0044763//GO:0009116//GO:1901137//GO:0015986//GO:1901360//GO:0044238//GO:0044237//GO:0009260//GO:0006818//GO:0044281//GO:0042278//GO:1901566//GO:0046034//GO:0009165//GO:…	purine ribonucleoside metabolic process//nucleoside phosphate biosynthetic process//ribonucleoside triphosphate metabolic process//ribonucleotide metabolic process//purine ribonucleoside biosynthetic process//monovalent inorganic cation transport//transport//nucleobase-containing small molecule metabolic process//single-organism transport//nucleoside triphosphate metabolic process//single-organis…	GO:0043226//GO:0019866//GO:0016469//GO:0044455//GO:0044464//GO:0016020//GO:0031224//GO:0016021//GO:0043231//GO:0045259//GO:0031975//GO:0033177//GO:0044422//GO:0044429//GO:0005739//GO:0032991//GO:0044444//GO:0043234//GO:0045263//GO:0043227//GO:0005575//GO:0005743//GO:0005622//GO:0031967//GO:0043229//GO:0031090//GO:0044425//GO:0005623//GO:0005737//GO:0044424//GO:0005740//GO:0000276//GO:0044446//GO:…	organelle//organelle inner membrane//proton-transporting two-sector ATPase complex//mitochondrial membrane part//cell part//membrane//intrinsic component of membrane//integral component of membrane//intracellular membrane-bounded organelle//proton-transporting ATP synthase complex//envelope//proton-transporting two-sector ATPase complex, proton-transporting domain//organelle part//mitochondrial p…	GO:0015075//GO:0022857//GO:0022892//GO:0008324//GO:0015077//GO:0022890//GO:0022891//GO:0003674//GO:0005215//GO:0015078	ion transmembrane transporter activity//transmembrane transporter activity//substrate-specific transporter activity//cation transmembrane transporter activity//monovalent inorganic cation transmembrane transporter activity//inorganic cation transmembrane transporter activity//substrate-specific transmembrane transporter activity//molecular_function//transporter activity//hydrogen ion transmembran…	--	--	-	MDR-type permease
21	CA_C0021	NC_003030.1	+	30670	31944	1275	GO:0043170//GO:0009987//GO:0044260//GO:0006520//GO:0044281//GO:0044267//GO:0044237//GO:0044238//GO:0006399//GO:1901360//GO:0010467//GO:0090304//GO:0044710//GO:0006725//GO:0034660//GO:0043039//GO:0019752//GO:0006082//GO:0016070//GO:0019538//GO:0008150//GO:1901576//GO:0006807//GO:1901564//GO:0009059//GO:0071704//GO:0046483//GO:0006139//GO:0006418//GO:0044249//GO:0034645//GO:0006412//GO:0008152//GO:…	macromolecule metabolic process//cellular process//cellular macromolecule metabolic process//cellular amino acid metabolic process//small molecule metabolic process//cellular protein metabolic process//cellular metabolic process//primary metabolic process//tRNA metabolic process//organic cyclic compound metabolic process//gene expression//nucleic acid metabolic process//single-organism metabolic …	GO:0019012//GO:0019028//GO:0044423//GO:0005575	virion//viral capsid//virion part//cellular_component	GO:0000166//GO:0036094//GO:0005488//GO:0030554//GO:0032553//GO:0035639//GO:0001883//GO:0097159//GO:0017076//GO:0032549//GO:0043167//GO:0032555//GO:0005524//GO:0003824//GO:0001882//GO:0043168//GO:0004812//GO:0016874//GO:0032550//GO:0003674//GO:0016876//GO:1901363//GO:1901265//GO:0032559//GO:0016875	nucleotide binding//small molecule binding//binding//adenyl nucleotide binding//ribonucleotide binding//purine ribonucleoside triphosphate binding//purine nucleoside binding//organic cyclic compound binding//purine nucleotide binding//ribonucleoside binding//ion binding//purine ribonucleotide binding//ATP binding//catalytic activity//nucleoside binding//anion binding//aminoacyl-tRNA ligase activi…	--	--	serS	seryl-tRNA synthetase
22	CA_C0022	NC_003030.1	-	32013	33095	1083	GO:0044249//GO:0016053//GO:0009058//GO:0043436//GO:0008152//GO:0008150//GO:1901576//GO:1901564//GO:0006807//GO:0071704//GO:0044710//GO:0019752//GO:0006082//GO:0044283//GO:0006520//GO:0008652//GO:0009987//GO:0044711//GO:1901566//GO:0044281//GO:0044237//GO:0044238//GO:0046394//GO:0055114	cellular biosynthetic process//organic acid biosynthetic process//biosynthetic process//oxoacid metabolic process//metabolic process//biological_process//organic substance biosynthetic process//organonitrogen compound metabolic process//nitrogen compound metabolic process//organic substance metabolic process//single-organism metabolic process//carboxylic acid metabolic process//organic acid metab…	GO:0005623//GO:0005622//GO:0005575//GO:0044424//GO:0005737//GO:0044464	cell//intracellular//cellular_component//intracellular part//cytoplasm//cell part	GO:0005515//GO:0003942//GO:0003674//GO:0016903//GO:1901265//GO:1901363//GO:0048037//GO:0003824//GO:0046983//GO:0097159//GO:0016620//GO:0051287//GO:0016491//GO:0000166//GO:0050662//GO:0036094//GO:0005488	protein binding//N-acetyl-gamma-glutamyl-phosphate reductase activity//molecular_function//oxidoreductase activity, acting on the aldehyde or oxo group of donors//nucleoside phosphate binding//heterocyclic compound binding//cofactor binding//catalytic activity//protein dimerization activity//organic cyclic compound binding//oxidoreductase activity, acting on the aldehyde or oxo group of donors, N…	asd; aspartate-semialdehyde dehydrogenase (EC:1.2.1.11); K00133 aspartate-semialdehyde dehydrogenase [EC:1.2.1.11]	http://www.genome.jp/dbget-bin/www_bget?cac:CA_C0022	asd	aspartate-semialdehyde dehydrogenase
23	CA_C0023	NC_003030.1	+	33214	34113	900	GO:0071704//GO:0031323//GO:0046483//GO:0065007//GO:0080090//GO:0006807//GO:0019219//GO:0009059//GO:1901362//GO:0016070//GO:0008150//GO:1901576//GO:0032774//GO:0034641//GO:0018130//GO:0044271//GO:0008152//GO:0009058//GO:0051252//GO:0009889//GO:0010468//GO:0006139//GO:2001141//GO:0006351//GO:0044249//GO:0034645//GO:1901360//GO:2000112//GO:0010467//GO:0051171//GO:0044237//GO:0044238//GO:0010556//GO:…	organic substance metabolic process//regulation of cellular metabolic process//heterocycle metabolic process//biological regulation//regulation of primary metabolic process//nitrogen compound metabolic process//regulation of nucleobase-containing compound metabolic process//macromolecule biosynthetic process//organic cyclic compound biosynthetic process//RNA metabolic process//biological_process/…	--	--	GO:0001071//GO:0003674//GO:0003700	nucleic acid binding transcription factor activity//molecular_function//transcription factor activity, sequence-specific DNA binding	LysR family transcriptional regulator	http://www.genome.jp/dbget-bin/www_bget?cac:CA_C0023	-	LysR family transcriptional regulator
24	CA_C0024	NC_003030.1	+	34540	35910	1371	--	--	--	--	--	--	--	--	-	hypothetical protein
25	CA_C0025	NC_003030.1	+	36200	36721	522	GO:0009219//GO:0006139//GO:1901135//GO:0034641//GO:0008152//GO:0046080//GO:1901564//GO:0006807//GO:0009147//GO:0008150//GO:0009262//GO:0046483//GO:0006753//GO:0071704//GO:0009200//GO:0019637//GO:0009211//GO:0009117//GO:0009141//GO:0072527//GO:0055086//GO:0006725//GO:0044710//GO:0009394//GO:0006793//GO:0006220//GO:0044281//GO:0006796//GO:0009987//GO:0019692//GO:1901360//GO:0044237//GO:0044238	pyrimidine deoxyribonucleotide metabolic process//nucleobase-containing compound metabolic process//carbohydrate derivative metabolic process//cellular nitrogen compound metabolic process//metabolic process//dUTP metabolic process//organonitrogen compound metabolic process//nitrogen compound metabolic process//pyrimidine nucleoside triphosphate metabolic process//biological_process//deoxyribonucl…	--	--	GO:0003674//GO:0016810//GO:0003824//GO:0016814//GO:0008829//GO:0019239//GO:0016787	molecular_function//hydrolase activity, acting on carbon-nitrogen (but not peptide) bonds//catalytic activity//hydrolase activity, acting on carbon-nitrogen (but not peptide) bonds, in cyclic amidines//dCTP deaminase activity//deaminase activity//hydrolase activity	--	--	dcd	deoxycytidine triphosphate deaminase
26	CA_C0026	NC_003030.1	+	36743	37357	615	--	--	--	--	--	--	--	--	-	hypothetical protein
27	CA_C0027	NC_003030.1	+	37376	38050	675	GO:0044237//GO:0044238//GO:1901360//GO:0009116//GO:0009987//GO:0044281//GO:0006725//GO:0044710//GO:0055086//GO:0046483//GO:0071704//GO:0008150//GO:1901564//GO:0006807//GO:0008152//GO:0034641//GO:1901657//GO:1901135//GO:0006139	cellular metabolic process//primary metabolic process//organic cyclic compound metabolic process//nucleoside metabolic process//cellular process//small molecule metabolic process//cellular aromatic compound metabolic process//single-organism metabolic process//nucleobase-containing small molecule metabolic process//heterocycle metabolic process//organic substance metabolic process//biological_pro…	--	--	--	--	pyrE; orotate phosphoribosyltransferase (EC:2.4.2.10); K00762 orotate phosphoribosyltransferase [EC:2.4.2.10]	http://www.genome.jp/dbget-bin/www_bget?cac:CA_C0027	pyrE	orotate phosphoribosyltransferase
28	CA_C0028	NC_003030.1	-	38101	39849	1749	GO:0008152//GO:0008150//GO:0044710//GO:0055114	metabolic process//biological_process//single-organism metabolic process//oxidation-reduction process	--	--	GO:0016740//GO:0016757//GO:0003674//GO:0009055//GO:0003824//GO:0051536//GO:0051540//GO:0005488//GO:0016763//GO:0016491	transferase activity//transferase activity, transferring glycosyl groups//molecular_function//electron carrier activity//catalytic activity//iron-sulfur cluster binding//metal cluster binding//binding//transferase activity, transferring pentosyl groups//oxidoreductase activity	--	--	hydA	hydrogene dehydrogenase
29	CA_C0029	NC_003030.1	+	40092	40793	702	--	--	--	--	--	--	--	--	-	hypothetical protein
30	CA_C0030	NC_003030.1	+	40771	41832	1062	--	--	--	--	--	--	hypothetical protein	http://www.genome.jp/dbget-bin/www_bget?cac:CA_C0030	-	hypothetical protein
31	CA_C0031	NC_003030.1	-	41890	42774	885	GO:0008152//GO:0009058//GO:0090407//GO:0044249//GO:0006629//GO:0071704//GO:0008610//GO:0019637//GO:0008150//GO:1901576//GO:0044255//GO:0006644//GO:0044710//GO:0008654//GO:0044238//GO:0044237//GO:0006793//GO:0009987//GO:0006796	metabolic process//biosynthetic process//organophosphate biosynthetic process//cellular biosynthetic process//lipid metabolic process//organic substance metabolic process//lipid biosynthetic process//organophosphate metabolic process//biological_process//organic substance biosynthetic process//cellular lipid metabolic process//phospholipid metabolic process//single-organism metabolic process//pho…	--	--	GO:0004609//GO:0003674//GO:0016831//GO:0003824//GO:0016829//GO:0016830	phosphatidylserine decarboxylase activity//molecular_function//carboxy-lyase activity//catalytic activity//lyase activity//carbon-carbon lyase activity	--	--	psdD	phosphatidylserine decarboxylase
32	CA_C0032	NC_003030.1	+	42932	43501	570	--	--	--	--	GO:0003677//GO:1901363//GO:0003674//GO:0005488//GO:0003676//GO:0097159	DNA binding//heterocyclic compound binding//molecular_function//binding//nucleic acid binding//organic cyclic compound binding	--	--	-	TetR/AcrR family transcriptional regulator
33	CA_C0033	NC_003030.1	-	43538	45136	1599	GO:0006468//GO:0036211//GO:0044238//GO:0044237//GO:0044267//GO:0006793//GO:0044260//GO:0043170//GO:0009987//GO:0006796//GO:0006464//GO:0043412//GO:0071704//GO:0008150//GO:0019538//GO:0008152//GO:0016310	protein phosphorylation//protein modification process//primary metabolic process//cellular metabolic process//cellular protein metabolic process//phosphorus metabolic process//cellular macromolecule metabolic process//macromolecule metabolic process//cellular process//phosphate-containing compound metabolic process//cellular protein modification process//macromolecule modification//organic substa…	--	--	GO:0030554//GO:0016773//GO:0032553//GO:0036094//GO:0005488//GO:0016301//GO:0000166//GO:0016772//GO:0043167//GO:0004672//GO:0032549//GO:0097159//GO:0017076//GO:0035639//GO:0001883//GO:0003824//GO:0043168//GO:0001882//GO:0005524//GO:0032555//GO:0016740//GO:0032559//GO:1901265//GO:1901363//GO:0032550//GO:0003674	adenyl nucleotide binding//phosphotransferase activity, alcohol group as acceptor//ribonucleotide binding//small molecule binding//binding//kinase activity//nucleotide binding//transferase activity, transferring phosphorus-containing groups//ion binding//protein kinase activity//ribonucleoside binding//organic cyclic compound binding//purine nucleotide binding//purine ribonucleoside triphosphate …	--	--	-	ABC1 family protein kinase
34	CA_C0034	NC_003030.1	-	45291	45596	306	GO:0043623//GO:0001775//GO:0070271//GO:0023052//GO:0042060//GO:0030168//GO:0032501//GO:0044699//GO:0007599//GO:0008150//GO:0065003//GO:0043933//GO:0009611//GO:0051258//GO:0050896//GO:0044085//GO:0022607//GO:0050878//GO:0065007//GO:0006461//GO:0071840//GO:0050794//GO:0065008//GO:0050817//GO:0044700//GO:0071822//GO:0006950//GO:0050789//GO:0007596//GO:0034622//GO:0007154//GO:0044707//GO:0016043//GO:…	cellular protein complex assembly//cell activation//protein complex biogenesis//signaling//wound healing//platelet activation//multicellular organismal process//single-organism process//hemostasis//biological_process//macromolecular complex assembly//macromolecular complex subunit organization//response to wounding//protein polymerization//response to stimulus//cellular component biogenesis//cell…	GO:0043234//GO:0032991//GO:0005575//GO:0044421//GO:0005615//GO:0005577//GO:0005576	protein complex//macromolecular complex//cellular_component//extracellular region part//extracellular space//fibrinogen complex//extracellular region	GO:0005515//GO:0003674//GO:0030674//GO:0005102//GO:0060090//GO:0005488	protein binding//molecular_function//protein binding, bridging//receptor binding//binding, bridging//binding	hypothetical protein	http://www.genome.jp/dbget-bin/www_bget?cac:CA_C0034	-	hypothetical protein
35	CA_C0035	NC_003030.1	+	46266	47078	813	--	--	GO:0005623//GO:0071944//GO:0005575//GO:0005886//GO:0044464//GO:0016020	cell//cell periphery//cellular_component//plasma membrane//cell part//membrane	GO:0004252//GO:0003674//GO:0004175//GO:0008236//GO:0008233//GO:0003824//GO:0070011//GO:0017171//GO:0016787	serine-type endopeptidase activity//molecular_function//endopeptidase activity//serine-type peptidase activity//peptidase activity//catalytic activity//peptidase activity, acting on L-amino acid peptides//serine hydrolase activity//hydrolase activity	--	--	-	serine/threonine phosphatase
36	CA_C0036	NC_003030.1	+	47106	48512	1407	--	--	--	--	GO:0005488//GO:0005515//GO:0003674	binding//protein binding//molecular_function	FHA domain-containing protein	http://www.genome.jp/dbget-bin/www_bget?cac:CA_C0036	-	FHA domain-containing protein
37	CA_C0037	NC_003030.1	+	48546	49631	1086	--	--	--	--	GO:0017076//GO:0097159//GO:0001883//GO:0035639//GO:0032549//GO:0003674//GO:0032550//GO:1901265//GO:0043167//GO:1901363//GO:0032559//GO:0032555//GO:0000166//GO:0005524//GO:0032553//GO:0030554//GO:0001882//GO:0043168//GO:0005488//GO:0036094	purine nucleotide binding//organic cyclic compound binding//purine nucleoside binding//purine ribonucleoside triphosphate binding//ribonucleoside binding//molecular_function//purine ribonucleoside binding//nucleoside phosphate binding//ion binding//heterocyclic compound binding//adenyl ribonucleotide binding//purine ribonucleotide binding//nucleotide binding//ATP binding//ribonucleotide binding//…	--	--	-	MinD family ATPase
38	CA_C0038	NC_003030.1	+	49650	49895	246	--	--	GO:0044436//GO:0044464//GO:0009512//GO:0009579//GO:0005575//GO:0005622//GO:0032991//GO:0043234//GO:0005623//GO:0044424	thylakoid part//cell part//cytochrome b6f complex//thylakoid//cellular_component//intracellular//macromolecular complex//protein complex//cell//intracellular part	GO:0005488//GO:0003674//GO:0005515	binding//molecular_function//protein binding	--	--	-	hypothetical protein
39	CA_C0039	NC_003030.1	+	49939	54573	4635	GO:0051234//GO:0006810//GO:0008150//GO:0051179	establishment of localization//transport//biological_process//localization	GO:0055036//GO:0019028//GO:0016020//GO:0044423//GO:0005575//GO:0019012	virion membrane//viral capsid//membrane//virion part//cellular_component//virion	GO:0032550//GO:0003674//GO:0005515//GO:0004252//GO:0003677//GO:0008236//GO:0003676//GO:0016817//GO:0032549//GO:0004175//GO:0000166//GO:0016462//GO:0016787//GO:0035639//GO:0017171//GO:0032555//GO:0016818//GO:0001883//GO:0017111//GO:0019001//GO:0070011//GO:0097159//GO:0016887//GO:0017076//GO:0003724//GO:0036094//GO:0003824//GO:0032559//GO:0005525//GO:0003723//GO:0001882//GO:0008233//GO:0005488//GO:…	purine ribonucleoside binding//molecular_function//protein binding//serine-type endopeptidase activity//DNA binding//serine-type peptidase activity//nucleic acid binding//hydrolase activity, acting on acid anhydrides//ribonucleoside binding//endopeptidase activity//nucleotide binding//pyrophosphatase activity//hydrolase activity//purine ribonucleoside triphosphate binding//serine hydrolase activi…	DNA translocase FtsK; K03466 DNA segregation ATPase FtsK/SpoIIIE, S-DNA-T family	http://www.genome.jp/dbget-bin/www_bget?cac:CA_C0039	-	DNA translocase FtsK
40	CA_C0040	NC_003030.1	+	54723	55016	294	--	--	GO:0043226//GO:0031083//GO:0045111//GO:0043232//GO:0044464//GO:0005856//GO:0044422//GO:0005575//GO:0043228//GO:0005622//GO:0044444//GO:0032991//GO:0043234//GO:0031082//GO:0005623//GO:0044445//GO:0043229//GO:0044424//GO:0005882//GO:0005829//GO:0005737//GO:0044430//GO:0044446	organelle//BLOC-1 complex//intermediate filament cytoskeleton//intracellular non-membrane-bounded organelle//cell part//cytoskeleton//organelle part//cellular_component//non-membrane-bounded organelle//intracellular//cytoplasmic part//macromolecular complex//protein complex//BLOC complex//cell//cytosolic part//intracellular organelle//intracellular part//intermediate filament//cytosol//cytoplasm/…	GO:0097159//GO:0003723//GO:0005488//GO:0003676//GO:1901363//GO:0003674//GO:0005198	organic cyclic compound binding//RNA binding//binding//nucleic acid binding//heterocyclic compound binding//molecular_function//structural molecule activity	hypothetical protein	http://www.genome.jp/dbget-bin/www_bget?cac:CA_C0040	-	hypothetical protein
41	CA_C0041	NC_003030.1	+	55224	55634	411	GO:0006996//GO:0007154//GO:0016043//GO:0044707//GO:0009987//GO:0030001//GO:0007010//GO:0007165//GO:0044763//GO:0051716//GO:0044765//GO:0006461//GO:0071840//GO:0006810//GO:0050794//GO:0006812//GO:0065008//GO:0050817//GO:0044700//GO:0050789//GO:0006950//GO:0071822//GO:0032185//GO:0034622//GO:0007596//GO:0051234//GO:0030168//GO:0032501//GO:0043933//GO:0007599//GO:0044699//GO:0008150//GO:0065003//GO:…	organelle organization//cell communication//cellular component organization//single-multicellular organism process//cellular process//metal ion transport//cytoskeleton organization//signal transduction//single-organism cellular process//cellular response to stimulus//single-organism transport//protein complex assembly//cellular component organization or biogenesis//transport//regulation of cellul…	GO:0044422//GO:0005856//GO:0044464//GO:0016020//GO:0043232//GO:0016021//GO:0031224//GO:0005938//GO:0005615//GO:0005940//GO:0005576//GO:0043226//GO:0005577//GO:0044446//GO:0044430//GO:0044421//GO:0005737//GO:0044448//GO:0044424//GO:0043229//GO:0044425//GO:0005623//GO:0043234//GO:0044444//GO:0032991//GO:0032156//GO:0005622//GO:0071944//GO:0043228//GO:0005575	organelle part//cytoskeleton//cell part//membrane//intracellular non-membrane-bounded organelle//integral component of membrane//intrinsic component of membrane//cell cortex//extracellular space//septin ring//extracellular region//organelle//fibrinogen complex//intracellular organelle part//cytoskeletal part//extracellular region part//cytoplasm//cell cortex part//intracellular part//intracellula…	GO:0022892//GO:0008324//GO:0005488//GO:0015075//GO:0060090//GO:0022857//GO:0005515//GO:0003674//GO:0046873//GO:0005215//GO:0030674//GO:0022891//GO:0005102	substrate-specific transporter activity//cation transmembrane transporter activity//binding//ion transmembrane transporter activity//binding, bridging//transmembrane transporter activity//protein binding//molecular_function//metal ion transmembrane transporter activity//transporter activity//protein binding, bridging//substrate-specific transmembrane transporter activity//receptor binding	--	--	-	hypothetical protein
42	CA_C0042	NC_003030.1	+	55665	56909	1245	GO:0070271//GO:0022402//GO:0007067//GO:0043623//GO:0031106//GO:0044248//GO:0070193//GO:0070925//GO:0048610//GO:0008152//GO:0070727//GO:0051169//GO:0000921//GO:0071973//GO:0070192//GO:0071702//GO:0000278//GO:0006913//GO:0043933//GO:0065003//GO:0008150//GO:0044699//GO:0034613//GO:0009605//GO:0051276//GO:0051641//GO:0051234//GO:0042330//GO:0033036//GO:0015031//GO:0006928//GO:0040011//GO:0008104//GO:…	protein complex biogenesis//cell cycle process//mitotic nuclear division//cellular protein complex assembly//septin ring organization//cellular catabolic process//synaptonemal complex organization//organelle assembly//obsolete cellular process involved in reproduction//metabolic process//cellular macromolecule localization//nuclear transport//septin ring assembly//bacterial-type flagellum-depende…	GO:0005623//GO:0044425//GO:0000778//GO:0043229//GO:0072686//GO:0005622//GO:0032156//GO:0005575//GO:0043227//GO:0071944//GO:0000793//GO:0043228//GO:0043234//GO:0031981//GO:0044444//GO:0032991//GO:0044430//GO:0005694//GO:0043233//GO:0009288//GO:0000228//GO:0044446//GO:0000794//GO:0042729//GO:0000775//GO:0000795//GO:0044427//GO:0044428//GO:0000940//GO:0044424//GO:0044448//GO:0005737//GO:0000780//GO:…	cell//membrane part//condensed nuclear chromosome kinetochore//intracellular organelle//mitotic spindle//intracellular//septin cytoskeleton//cellular_component//membrane-bounded organelle//cell periphery//condensed chromosome//non-membrane-bounded organelle//protein complex//nuclear lumen//cytoplasmic part//macromolecular complex//cytoskeletal part//chromosome//organelle lumen//bacterial-type fla…	GO:0016462//GO:0016817//GO:0003674//GO:0017111//GO:0016818//GO:0003824//GO:0003774//GO:0016787	pyrophosphatase activity//hydrolase activity, acting on acid anhydrides//molecular_function//nucleoside-triphosphatase activity//hydrolase activity, acting on acid anhydrides, in phosphorus-containing anhydrides//catalytic activity//motor activity//hydrolase activity	hypothetical protein	http://www.genome.jp/dbget-bin/www_bget?cac:CA_C0042	-	hypothetical protein
43	CA_C0043	NC_003030.1	+	56937	57458	522	--	--	--	--	--	--	hypothetical protein	http://www.genome.jp/dbget-bin/www_bget?cac:CA_C0043	-	hypothetical protein
44	CA_C0044	NC_003030.1	+	57468	57743	276	--	--	--	--	--	--	hypothetical protein	http://www.genome.jp/dbget-bin/www_bget?cac:CA_C0044	-	hypothetical protein
45	CA_C0045	NC_003030.1	+	57977	59311	1335	--	--	--	--	GO:0005488//GO:0003674//GO:0005515	binding//molecular_function//protein binding	hypothetical protein	http://www.genome.jp/dbget-bin/www_bget?cac:CA_C0045	-	hypothetical protein
46	CA_C0046	NC_003030.1	+	59337	59663	327	GO:0070271//GO:0007009//GO:0046903//GO:0001775//GO:0022402//GO:0050794//GO:0023052//GO:0006891//GO:0051168//GO:0007067//GO:0022610//GO:0000226//GO:0065008//GO:0032507//GO:0001539//GO:0044710//GO:0016192//GO:0006904//GO:0071840//GO:0006461//GO:0032940//GO:0044765//GO:0043623//GO:0045184//GO:0006810//GO:0046907//GO:0051236//GO:0006403//GO:0007596//GO:0008152//GO:0034622//GO:0042060//GO:0006405//GO:…	protein complex biogenesis//plasma membrane organization//secretion//cell activation//cell cycle process//regulation of cellular process//signaling//intra-Golgi vesicle-mediated transport//nuclear export//mitotic nuclear division//biological adhesion//microtubule cytoskeleton organization//regulation of biological quality//maintenance of protein location in cell//cilium or flagellum-dependent cel…	GO:0000779//GO:0005801//GO:0005623//GO:0000778//GO:0005819//GO:0031090//GO:0000777//GO:0000145//GO:0044425//GO:0005741//GO:0005634//GO:0043229//GO:0005938//GO:0072686//GO:0044445//GO:0005622//GO:0031968//GO:0031967//GO:0044431//GO:0005577//GO:0043226//GO:0046930//GO:0043227//GO:0005575//GO:0005576//GO:0043228//GO:0071944//GO:0000793//GO:0043234//GO:0031981//GO:0017119//GO:0005783//GO:0000942//GO:…	condensed chromosome, centromeric region//cis-Golgi network//cell//condensed nuclear chromosome kinetochore//spindle//organelle membrane//condensed chromosome kinetochore//exocyst//membrane part//mitochondrial outer membrane//nucleus//intracellular organelle//cell cortex//mitotic spindle//cytosolic part//intracellular//organelle outer membrane//organelle envelope//Golgi apparatus part//fibrinogen…	GO:0060090//GO:0051213//GO:0016462//GO:0015631//GO:0042802//GO:0008092//GO:0005515//GO:0016817//GO:0031545//GO:0004871//GO:0003674//GO:0042803//GO:0005102//GO:0016705//GO:0030674//GO:0045502//GO:0004656//GO:0016701//GO:0005198//GO:0016491//GO:0008134//GO:0016787//GO:0017111//GO:0016818//GO:0060089//GO:0051082//GO:0031543//GO:0016702//GO:0019798//GO:0003824//GO:0016706//GO:0046983//GO:0005488//GO:…	binding, bridging//dioxygenase activity//pyrophosphatase activity//tubulin binding//identical protein binding//cytoskeletal protein binding//protein binding//hydrolase activity, acting on acid anhydrides//peptidyl-proline 4-dioxygenase activity//signal transducer activity//molecular_function//protein homodimerization activity//receptor binding//oxidoreductase activity, acting on paired donors, wi…	hypothetical protein	http://www.genome.jp/dbget-bin/www_bget?cac:CA_C0046	-	hypothetical protein
47	CA_C0047	NC_003030.1	+	59688	59999	312	GO:0006886//GO:0006810//GO:0046907//GO:0045184//GO:0044238//GO:0044237//GO:0044763//GO:0009987//GO:0043170//GO:0044260//GO:0006457//GO:0051649//GO:0044267//GO:0008152//GO:0071702//GO:0070727//GO:0015031//GO:0071704//GO:0051179//GO:0008104//GO:0019538//GO:0008150//GO:0044699//GO:0034613//GO:0033036//GO:0051234//GO:0051641	intracellular protein transport//transport//intracellular transport//establishment of protein localization//primary metabolic process//cellular metabolic process//single-organism cellular process//cellular process//macromolecule metabolic process//cellular macromolecule metabolic process//protein folding//establishment of localization in cell//cellular protein metabolic process//metabolic process…	GO:0043226//GO:0044423//GO:0019012//GO:0045111//GO:0015630//GO:0019031//GO:0019028//GO:0043232//GO:0044464//GO:0016020//GO:0005856//GO:0044422//GO:0043228//GO:0005575//GO:0005622//GO:0032991//GO:0044444//GO:0036338//GO:0043234//GO:0005623//GO:0005815//GO:0044445//GO:0043229//GO:0044424//GO:0005882//GO:0005829//GO:0016272//GO:0005737//GO:0044430//GO:0044446	organelle//virion part//virion//intermediate filament cytoskeleton//microtubule cytoskeleton//viral envelope//viral capsid//intracellular non-membrane-bounded organelle//cell part//membrane//cytoskeleton//organelle part//non-membrane-bounded organelle//cellular_component//intracellular//macromolecular complex//cytoplasmic part//viral membrane//protein complex//cell//microtubule organizing center/…	GO:0008565//GO:0051082//GO:0005488//GO:0022892//GO:0005215//GO:0003674//GO:0005515//GO:0005198	protein transporter activity//unfolded protein binding//binding//substrate-specific transporter activity//transporter activity//molecular_function//protein binding//structural molecule activity	--	--	-	hypothetical protein
48	CA_C0048	NC_003030.1	+	60030	60566	537	--	--	GO:0016020//GO:0019867//GO:0005575	membrane//outer membrane//cellular_component	--	--	--	--	-	hypothetical protein
49	CA_C0049	NC_003030.1	+	60592	61167	576	--	--	GO:0019867//GO:0016020//GO:0005575	outer membrane//membrane//cellular_component	--	--	hypothetical protein	http://www.genome.jp/dbget-bin/www_bget?cac:CA_C0049	-	hypothetical protein
50	CA_C0050	NC_003030.1	+	61342	61665	324	--	--	--	--	--	--	--	--	-	hypothetical protein
51	CA_C0051	NC_003030.1	+	61662	61862	201	--	--	--	--	--	--	--	--	-	hypothetical protein
52	CA_C0052	NC_003030.1	+	62070	62531	462	--	--	--	--	--	--	--	--	-	hypothetical protein
53	CA_C0053	NC_003030.1	-	62623	63048	426	--	--	--	--	--	--	--	--	-	hypothetical protein
54	CA_C0055	NC_003030.1	+	63793	64383	591	GO:1901362//GO:0009059//GO:0006807//GO:1901576//GO:0044260//GO:0008150//GO:0009987//GO:0043170//GO:0019438//GO:0016070//GO:0046483//GO:0055114//GO:0010467//GO:0071704//GO:1901360//GO:0044238//GO:0006259//GO:0044237//GO:0044249//GO:0006725//GO:0034645//GO:0006351//GO:0034654//GO:0006139//GO:0044710//GO:0090304//GO:0044271//GO:0006260//GO:0018130//GO:0034641//GO:0032774//GO:0009058//GO:0008152	organic cyclic compound biosynthetic process//macromolecule biosynthetic process//nitrogen compound metabolic process//organic substance biosynthetic process//cellular macromolecule metabolic process//biological_process//cellular process//macromolecule metabolic process//aromatic compound biosynthetic process//RNA metabolic process//heterocycle metabolic process//oxidation-reduction process//gene…	--	--	GO:0003676//GO:0016491//GO:0005488//GO:0003824//GO:0008998//GO:0046872//GO:0003674//GO:0046914//GO:0097159//GO:0008270//GO:0016725//GO:0016728//GO:0043169//GO:0043167//GO:1901363	nucleic acid binding//oxidoreductase activity//binding//catalytic activity//ribonucleoside-triphosphate reductase activity//metal ion binding//molecular_function//transition metal ion binding//organic cyclic compound binding//zinc ion binding//oxidoreductase activity, acting on CH or CH2 groups//oxidoreductase activity, acting on CH or CH2 groups, disulfide as acceptor//cation binding//ion bindin…	--	--	-	hypothetical protein
55	CA_C0056	NC_003030.1	+	64672	65124	453	--	--	--	--	--	--	hypothetical protein	http://www.genome.jp/dbget-bin/www_bget?cac:CA_C0056	-	hypothetical protein
56	CA_C0057	NC_003030.1	+	65121	66002	882	--	--	--	--	--	--	hypothetical protein	http://www.genome.jp/dbget-bin/www_bget?cac:CA_C0057	-	hypothetical protein
57	CA_C0058	NC_003030.1	+	66024	66356	333	--	--	--	--	--	--	hypothetical protein	http://www.genome.jp/dbget-bin/www_bget?cac:CA_C0058	-	hypothetical protein
58	CA_C0059	NC_003030.1	+	66377	66649	273	--	--	--	--	--	--	hypothetical protein	http://www.genome.jp/dbget-bin/www_bget?cac:CA_C0059	-	hypothetical protein
59	CA_C0060	NC_003030.1	+	66803	67411	609	--	--	--	--	--	--	hypothetical protein	http://www.genome.jp/dbget-bin/www_bget?cac:CA_C0060	-	hypothetical protein
60	CA_C0061	NC_003030.1	+	67475	69958	2484	GO:0044765//GO:0006810//GO:0006869//GO:0043170//GO:0042157//GO:0044238//GO:0071702//GO:0008152//GO:0033036//GO:0051234//GO:0044699//GO:0008150//GO:0019538//GO:0051179//GO:0071704//GO:0010876	single-organism transport//transport//lipid transport//macromolecule metabolic process//lipoprotein metabolic process//primary metabolic process//organic substance transport//metabolic process//macromolecule localization//establishment of localization//single-organism process//biological_process//protein metabolic process//localization//organic substance metabolic process//lipid localization	GO:0005576//GO:0044423//GO:0043226//GO:0044464//GO:0019028//GO:0043231//GO:0019012//GO:0019031//GO:0043229//GO:0005623//GO:0036338//GO:0044444//GO:0005622//GO:0005575//GO:0043227//GO:0005773//GO:0005737//GO:0044424	extracellular region//virion part//organelle//cell part//viral capsid//intracellular membrane-bounded organelle//virion//viral envelope//intracellular organelle//cell//viral membrane//cytoplasmic part//intracellular//cellular_component//membrane-bounded organelle//vacuole//cytoplasm//intracellular part	GO:0070011//GO:0008238//GO:0017171//GO:0008289//GO:0004185//GO:0016787//GO:0005488//GO:0003674//GO:0070008//GO:0008236//GO:0005198//GO:0008233//GO:0003824//GO:0004180	peptidase activity, acting on L-amino acid peptides//exopeptidase activity//serine hydrolase activity//lipid binding//serine-type carboxypeptidase activity//hydrolase activity//binding//molecular_function//serine-type exopeptidase activity//serine-type peptidase activity//structural molecule activity//peptidase activity//catalytic activity//carboxypeptidase activity	hypothetical protein	http://www.genome.jp/dbget-bin/www_bget?cac:CA_C0061	-	hypothetical protein
61	CA_C0062	NC_003030.1	+	69961	70656	696	--	--	--	--	GO:0003824//GO:0016741//GO:0003674//GO:0016740//GO:0008168	catalytic activity//transferase activity, transferring one-carbon groups//molecular_function//transferase activity//methyltransferase activity	hypothetical protein	http://www.genome.jp/dbget-bin/www_bget?cac:CA_C0062	-	hypothetical protein
62	CA_C0063	NC_003030.1	+	70657	75594	4938	--	--	--	--	GO:0003824//GO:0003674//GO:0016798//GO:0016787	catalytic activity//molecular_function//hydrolase activity, acting on glycosyl bonds//hydrolase activity	hypothetical protein	http://www.genome.jp/dbget-bin/www_bget?cac:CA_C0063	-	hypothetical protein
63	CA_C0064	NC_003030.1	+	75609	75875	267	--	--	--	--	--	--	hypothetical protein	http://www.genome.jp/dbget-bin/www_bget?cac:CA_C0064	-	hypothetical protein
64	CA_C0065	NC_003030.1	+	76018	76398	381	--	--	--	--	--	--	hypothetical protein	http://www.genome.jp/dbget-bin/www_bget?cac:CA_C0065	-	hypothetical protein
65	CA_C0066	NC_003030.1	+	76521	77294	774	GO:0008150//GO:0051234//GO:0051179//GO:0006810	biological_process//establishment of localization//localization//transport	--	--	GO:0016462//GO:0019001//GO:0016887//GO:0032550//GO:0003674//GO:0016817//GO:1901363//GO:0032561//GO:1901265//GO:0032559//GO:0005525//GO:0017111//GO:0016818//GO:0032555//GO:0005524//GO:0003824//GO:0043168//GO:0001882//GO:0035639//GO:0001883//GO:0043531//GO:0097159//GO:0017076//GO:0032549//GO:0043167//GO:0016787//GO:0000166//GO:0036094//GO:0003924//GO:0005488//GO:0030554//GO:0032553	pyrophosphatase activity//guanyl nucleotide binding//ATPase activity//purine ribonucleoside binding//molecular_function//hydrolase activity, acting on acid anhydrides//heterocyclic compound binding//guanyl ribonucleotide binding//nucleoside phosphate binding//adenyl ribonucleotide binding//GTP binding//nucleoside-triphosphatase activity//hydrolase activity, acting on acid anhydrides, in phosphoru…	ABC transporter ATP-binding protein; K02003 putative ABC transport system ATP-binding protein	http://www.genome.jp/dbget-bin/www_bget?cac:CA_C0066	-	ABC transporter ATP-binding protein
66	CA_C0067	NC_003030.1	+	77298	77996	699	--	--	GO:0016020//GO:0005575	membrane//cellular_component	--	--	ABC transporter permease; K02004 putative ABC transport system permease protein	http://www.genome.jp/dbget-bin/www_bget?cac:CA_C0067	-	ABC transporter permease
67	CA_C0068	NC_003030.1	+	78012	79211	1200	--	--	--	--	--	--	--	--	-	ABC transporter permease
68	CA_C0069	NC_003030.1	+	79405	79794	390	--	--	--	--	--	--	--	--	-	iron-binding protein%2C hemerythrin
69	CA_C0070	NC_003030.1	-	79854	80822	969	--	--	GO:0016020//GO:0031224//GO:0016021//GO:0005575//GO:0044425	membrane//intrinsic component of membrane//integral component of membrane//cellular_component//membrane part	GO:0004190//GO:0070011//GO:0070001//GO:0016787//GO:0003674//GO:0004175//GO:0008233//GO:0003824	aspartic-type endopeptidase activity//peptidase activity, acting on L-amino acid peptides//aspartic-type peptidase activity//hydrolase activity//molecular_function//endopeptidase activity//peptidase activity//catalytic activity	hypothetical protein	http://www.genome.jp/dbget-bin/www_bget?cac:CA_C0070	-	hypothetical protein
70	CA_C0071	NC_003030.1	+	81020	81739	720	GO:1901362//GO:0009059//GO:0006807//GO:1901576//GO:0008150//GO:0016070//GO:0046483//GO:0071704//GO:0034645//GO:0044249//GO:0006351//GO:0006139//GO:0044271//GO:0018130//GO:0034641//GO:0032774//GO:0009058//GO:0008152//GO:0044260//GO:0009987//GO:0043170//GO:0019438//GO:0010467//GO:1901360//GO:0044238//GO:0044237//GO:0006725//GO:0034654//GO:0090304	organic cyclic compound biosynthetic process//macromolecule biosynthetic process//nitrogen compound metabolic process//organic substance biosynthetic process//biological_process//RNA metabolic process//heterocycle metabolic process//organic substance metabolic process//cellular macromolecule biosynthetic process//cellular biosynthetic process//transcription, DNA-templated//nucleobase-containing c…	GO:0005737//GO:0044424//GO:0043229//GO:0005623//GO:0044444//GO:0005622//GO:0043227//GO:0005575//GO:0044464//GO:0043231//GO:0005783//GO:0043226	cytoplasm//intracellular part//intracellular organelle//cell//cytoplasmic part//intracellular//membrane-bounded organelle//cellular_component//cell part//intracellular membrane-bounded organelle//endoplasmic reticulum//organelle	GO:0003824//GO:0034062//GO:0003674//GO:0016740//GO:0003968//GO:1901363//GO:0003676//GO:0016779//GO:0005488//GO:0003723//GO:0097159//GO:0016772	catalytic activity//RNA polymerase activity//molecular_function//transferase activity//RNA-directed RNA polymerase activity//heterocyclic compound binding//nucleic acid binding//nucleotidyltransferase activity//binding//RNA binding//organic cyclic compound binding//transferase activity, transferring phosphorus-containing groups	--	--	-	hypothetical protein
71	CA_C0072	NC_003030.1	-	81787	82020	234	--	--	--	--	--	--	--	--	-	hypothetical protein
72	CA_C0073	NC_003030.1	+	82288	83100	813	--	--	--	--	--	--	--	--	-	hypothetical protein
73	CA_C0075	NC_003030.1	-	84396	84743	348	--	--	--	--	--	--	--	--	-	ferredoxin
74	CA_C0076	NC_003030.1	+	84877	85788	912	--	--	GO:0016021//GO:0031224//GO:0016020//GO:0005575//GO:0044425	integral component of membrane//intrinsic component of membrane//membrane//cellular_component//membrane part	--	--	--	--	-	permease
75	CA_C0077	NC_003030.1	-	85766	86497	732	--	--	GO:0005575//GO:0016020	cellular_component//membrane	GO:0003674//GO:0003824//GO:0008233//GO:0016787	molecular_function//catalytic activity//peptidase activity//hydrolase activity	--	--	-	CAAX-like membrane endopeptidase
76	CA_C0078	NC_003030.1	+	86728	87357	630	GO:0065007//GO:0008150//GO:0048874//GO:0009372//GO:0042592//GO:0009987//GO:0051704//GO:0009405//GO:0044764//GO:0048872//GO:0065008	biological regulation//biological_process//homeostasis of number of cells in a free-living population//quorum sensing//homeostatic process//cellular process//multi-organism process//pathogenesis//multi-organism cellular process//homeostasis of number of cells//regulation of biological quality	GO:0005575//GO:0044425//GO:0016021//GO:0031224//GO:0016020	cellular_component//membrane part//integral component of membrane//intrinsic component of membrane//membrane	GO:0003824//GO:0008233//GO:0003674//GO:0016787	catalytic activity//peptidase activity//molecular_function//hydrolase activity	agrB; accessory gene regulator protein; K07813 accessory gene regulator B	http://www.genome.jp/dbget-bin/www_bget?cac:CA_C0078	agrB	accessory gene regulator protein
77	CA_C0079	NC_003030.1	+	87326	87490	165	--	--	--	--	--	--	--	--	-	hypothetical protein
78	CA_C0080	NC_003030.1	+	87617	88960	1344	--	--	--	--	--	--	--	--	agrC	histidine kinase-like ATPase
79	CA_C0081	NC_003030.1	+	88953	89678	726	GO:0050896//GO:0007165//GO:0044763//GO:0051716//GO:0065007//GO:0007154//GO:0044699//GO:0008150//GO:0009987//GO:0044700//GO:0050789//GO:0023052//GO:0050794//GO:0000160	response to stimulus//signal transduction//single-organism cellular process//cellular response to stimulus//biological regulation//cell communication//single-organism process//biological_process//cellular process//single organism signaling//regulation of biological process//signaling//regulation of cellular process//phosphorelay signal transduction system	--	--	GO:0005488//GO:0003677//GO:0003676//GO:1901363//GO:0003674//GO:0097159	binding//DNA binding//nucleic acid binding//heterocyclic compound binding//molecular_function//organic cyclic compound binding	agrA; accessory gene regulator protein A; K07707 two-component system, AgrA family, response regulator AgrA	http://www.genome.jp/dbget-bin/www_bget?cac:CA_C0081	agrA	accessory gene regulator protein A
80	CA_C0082	NC_003030.1	+	89767	91827	2061	GO:0034645//GO:0044249//GO:0006139//GO:0006260//GO:0034641//GO:0009058//GO:0008152//GO:0009059//GO:0006807//GO:1901576//GO:0008150//GO:0046483//GO:0071704//GO:0006259//GO:0006725//GO:0090304//GO:0044260//GO:0009987//GO:0043170//GO:1901360//GO:0044238//GO:0044237	cellular macromolecule biosynthetic process//cellular biosynthetic process//nucleobase-containing compound metabolic process//DNA replication//cellular nitrogen compound metabolic process//biosynthetic process//metabolic process//macromolecule biosynthetic process//nitrogen compound metabolic process//organic substance biosynthetic process//biological_process//heterocycle metabolic process//organ…	--	--	--	--	hypothetical protein	http://www.genome.jp/dbget-bin/www_bget?cac:CA_C0082	-	hypothetical protein
81	CA_C0083	NC_003030.1	+	92169	92768	600	GO:0043170//GO:0009987//GO:0044260//GO:0044267//GO:0044238//GO:0044237//GO:0010467//GO:0034645//GO:0044249//GO:0006412//GO:0008152//GO:0009058//GO:0019538//GO:0008150//GO:1901576//GO:0009059//GO:0071704	macromolecule metabolic process//cellular process//cellular macromolecule metabolic process//cellular protein metabolic process//primary metabolic process//cellular metabolic process//gene expression//cellular macromolecule biosynthetic process//cellular biosynthetic process//translation//metabolic process//biosynthetic process//protein metabolic process//biological_process//organic substance bio…	GO:0043226//GO:0030529//GO:0043232//GO:0044464//GO:0005623//GO:0043229//GO:0005575//GO:0043228//GO:0005622//GO:0044444//GO:0032991//GO:0005840//GO:0044424//GO:0005737	organelle//ribonucleoprotein complex//intracellular non-membrane-bounded organelle//cell part//cell//intracellular organelle//cellular_component//non-membrane-bounded organelle//intracellular//cytoplasmic part//macromolecular complex//ribosome//intracellular part//cytoplasm	GO:0097159//GO:0003676//GO:0005488//GO:0003735//GO:0003674//GO:1901363//GO:0005198//GO:0003677	organic cyclic compound binding//nucleic acid binding//binding//structural constituent of ribosome//molecular_function//heterocyclic compound binding//structural molecule activity//DNA binding	PemK family DNA-binding protein	http://www.genome.jp/dbget-bin/www_bget?cac:CA_C0083	-	PemK family DNA-binding protein
82	CA_C0084	NC_003030.1	+	93048	93524	477	--	--	--	--	GO:0003674//GO:0016787//GO:0003824	molecular_function//hydrolase activity//catalytic activity	--	--	-	MutT/NUDIX family hydrolase
83	CA_C0085	NC_003030.1	+	93588	93767	180	--	--	--	--	GO:0003674//GO:0016757//GO:0016740//GO:0003950//GO:0003824//GO:0016763	molecular_function//transferase activity, transferring glycosyl groups//transferase activity//NAD+ ADP-ribosyltransferase activity//catalytic activity//transferase activity, transferring pentosyl groups	--	--	-	hypothetical protein
84	CA_C0086	NC_003030.1	-	93773	94852	1080	--	--	--	--	GO:0005488//GO:0005515//GO:0003674	binding//protein binding//molecular_function	--	--	-	muconate cycloisomerase
85	CA_C0087	NC_003030.1	+	94954	95832	879	GO:0006810//GO:0044765//GO:0006812//GO:0044763//GO:0009987//GO:0006811//GO:0051179//GO:0055085//GO:0051234//GO:0008150//GO:0044699	transport//single-organism transport//cation transport//single-organism cellular process//cellular process//ion transport//localization//transmembrane transport//establishment of localization//biological_process//single-organism process	GO:0016020//GO:0031224//GO:0016021//GO:0005575//GO:0044425	membrane//intrinsic component of membrane//integral component of membrane//cellular_component//membrane part	GO:0015075//GO:0022857//GO:0022892//GO:0008324//GO:0022891//GO:0003674//GO:0005215	ion transmembrane transporter activity//transmembrane transporter activity//substrate-specific transporter activity//cation transmembrane transporter activity//substrate-specific transmembrane transporter activity//molecular_function//transporter activity	--	--	-	Co/Zn/Cd cation transporter
86	CA_C0088	NC_003030.1	+	95918	96406	489	GO:0008152//GO:0008150//GO:0044710//GO:0055114	metabolic process//biological_process//single-organism metabolic process//oxidation-reduction process	--	--	GO:0003674//GO:0008113//GO:0003824//GO:0016671//GO:0016491//GO:0016667	molecular_function//peptide-methionine (S)-S-oxide reductase activity//catalytic activity//oxidoreductase activity, acting on a sulfur group of donors, disulfide as acceptor//oxidoreductase activity//oxidoreductase activity, acting on a sulfur group of donors	--	--	-	methionine sulfoxide reductase A
87	CA_C0089	NC_003030.1	+	96440	97396	957	GO:0008152//GO:0043436//GO:0009058//GO:0051186//GO:0044271//GO:0018130//GO:0034641//GO:0046156//GO:1901135//GO:0033014//GO:0046434//GO:0044249//GO:0042168//GO:0019637//GO:0071704//GO:0006629//GO:0051188//GO:0046483//GO:0006783//GO:1901576//GO:0008150//GO:0006807//GO:1901362//GO:1901564//GO:0019354//GO:0009056//GO:1901136//GO:1901575//GO:0044255//GO:0044710//GO:0042440//GO:0006779//GO:0006725//GO:…	metabolic process//oxoacid metabolic process//biosynthetic process//cofactor metabolic process//cellular nitrogen compound biosynthetic process//heterocycle biosynthetic process//cellular nitrogen compound metabolic process//siroheme metabolic process//carbohydrate derivative metabolic process//tetrapyrrole biosynthetic process//organophosphate catabolic process//cellular biosynthetic process//he…	--	--	GO:1901363//GO:1901265//GO:0016628//GO:0003674//GO:0016614//GO:0003824//GO:0016616//GO:0048037//GO:0016627//GO:0043115//GO:0003857//GO:0097159//GO:0051287//GO:0004616//GO:0005488//GO:0036094//GO:0000166//GO:0016491//GO:0050662	heterocyclic compound binding//nucleoside phosphate binding//oxidoreductase activity, acting on the CH-CH group of donors, NAD or NADP as acceptor//molecular_function//oxidoreductase activity, acting on CH-OH group of donors//catalytic activity//oxidoreductase activity, acting on the CH-OH group of donors, NAD or NADP as acceptor//cofactor binding//oxidoreductase activity, acting on the CH-CH gro…	--	--	serA	D-2-hydroxyacid dehydrogenase
88	CA_C0090	NC_003030.1	+	97839	98720	882	GO:0008152//GO:0071704//GO:0005975//GO:0044238//GO:0008150	metabolic process//organic substance metabolic process//carbohydrate metabolic process//primary metabolic process//biological_process	--	--	GO:0016798//GO:0004553//GO:0003674//GO:0004564//GO:0003824//GO:0004558//GO:0004575//GO:0015926//GO:0016810//GO:0016787	hydrolase activity, acting on glycosyl bonds//hydrolase activity, hydrolyzing O-glycosyl compounds//molecular_function//beta-fructofuranosidase activity//catalytic activity//alpha-1,4-glucosidase activity//sucrose alpha-glucosidase activity//glucosidase activity//hydrolase activity, acting on carbon-nitrogen (but not peptide) bonds//hydrolase activity	--	--	-	xylanase/chitin deacetylase
89	CA_C0091	NC_003030.1	+	99393	100406	1014	GO:0019354//GO:0009081//GO:0006779//GO:0006725//GO:0006778//GO:0044710//GO:0042440//GO:1901605//GO:0019752//GO:0033013//GO:0006082//GO:0044283//GO:0009082//GO:0044237//GO:0046394//GO:0044238//GO:0055114//GO:1901360//GO:0006520//GO:0019438//GO:0008652//GO:0009987//GO:0044711//GO:0046148//GO:0044281//GO:0006570//GO:1901566//GO:0051186//GO:0043436//GO:0009058//GO:0008152//GO:0034641//GO:0044271//GO:…	siroheme biosynthetic process//branched-chain amino acid metabolic process//porphyrin-containing compound biosynthetic process//cellular aromatic compound metabolic process//porphyrin-containing compound metabolic process//single-organism metabolic process//pigment metabolic process//alpha-amino acid metabolic process//carboxylic acid metabolic process//tetrapyrrole metabolic process//organic aci…	--	--	GO:0043115//GO:0097159//GO:0008677//GO:0051287//GO:0004616//GO:0005488//GO:0036094//GO:0016491//GO:0000166//GO:0004455//GO:0004665//GO:0008977//GO:0050662//GO:1901265//GO:1901363//GO:0016628//GO:0016614//GO:0003674//GO:0048037//GO:0003824//GO:0016616//GO:0016627	precorrin-2 dehydrogenase activity//organic cyclic compound binding//2-dehydropantoate 2-reductase activity//NAD binding//phosphogluconate dehydrogenase (decarboxylating) activity//binding//small molecule binding//oxidoreductase activity//nucleotide binding//ketol-acid reductoisomerase activity//prephenate dehydrogenase (NADP+) activity//prephenate dehydrogenase activity//coenzyme binding//nucleo…	ilvC; ketol-acid reductoisomerase (EC:1.1.1.86); K00053 ketol-acid reductoisomerase [EC:1.1.1.86]	http://www.genome.jp/dbget-bin/www_bget?cac:CA_C0091	ilvC	ketol-acid reductoisomerase
90	CA_C0092	NC_003030.1	+	100675	101133	459	--	--	--	--	--	--	--	--	-	hypothetical protein
91	CA_C0093	NC_003030.1	-	101128	102000	873	GO:0050789//GO:0031326//GO:0090304//GO:0006355//GO:0019222//GO:0006725//GO:0050794//GO:0034654//GO:0044237//GO:0044238//GO:2000112//GO:1901360//GO:0051171//GO:0010467//GO:0060255//GO:0019438//GO:0043170//GO:0009987//GO:0044260//GO:0010556//GO:0008152//GO:0009058//GO:0032774//GO:0034641//GO:0018130//GO:0044271//GO:0006139//GO:0006351//GO:0034645//GO:0044249//GO:2001141//GO:0009889//GO:0010468//GO:…	regulation of biological process//regulation of cellular biosynthetic process//nucleic acid metabolic process//regulation of transcription, DNA-templated//regulation of metabolic process//cellular aromatic compound metabolic process//regulation of cellular process//nucleobase-containing compound biosynthetic process//cellular metabolic process//primary metabolic process//regulation of cellular ma…	--	--	GO:0003700//GO:0003674//GO:0001071	transcription factor activity, sequence-specific DNA binding//molecular_function//nucleic acid binding transcription factor activity	--	--	-	LysR family transcriptional regulator
92	CA_C0094	NC_003030.1	+	102143	103693	1551	GO:0055114//GO:0044710//GO:0008150//GO:0008152	oxidation-reduction process//single-organism metabolic process//biological_process//metabolic process	--	--	GO:0016491//GO:0005488//GO:0051540//GO:0046906//GO:0097159//GO:0051536//GO:0003824//GO:0003674//GO:1901363//GO:0020037	oxidoreductase activity//binding//metal cluster binding//tetrapyrrole binding//organic cyclic compound binding//iron-sulfur cluster binding//catalytic activity//molecular_function//heterocyclic compound binding//heme binding	ferredoxin-nitrite reductase; K00366 ferredoxin-nitrite reductase [EC:1.7.7.1]	http://www.genome.jp/dbget-bin/www_bget?cac:CA_C0094	-	ferredoxin-nitrite reductase
93	CA_C0095	NC_003030.1	+	103870	105060	1191	GO:0019538//GO:0008150//GO:1901576//GO:0006807//GO:0006508//GO:1901564//GO:1901362//GO:0071704//GO:0046483//GO:0033014//GO:0044249//GO:0008152//GO:0009058//GO:0034641//GO:0044271//GO:0018130//GO:0019438//GO:0009987//GO:0043170//GO:1901566//GO:0044237//GO:0044238//GO:1901360//GO:0055114//GO:0044710//GO:0006725//GO:0033013	protein metabolic process//biological_process//organic substance biosynthetic process//nitrogen compound metabolic process//proteolysis//organonitrogen compound metabolic process//organic cyclic compound biosynthetic process//organic substance metabolic process//heterocycle metabolic process//tetrapyrrole biosynthetic process//cellular biosynthetic process//metabolic process//biosynthetic process…	--	--	GO:0016818//GO:0017111//GO:0050661//GO:0003824//GO:0008233//GO:0048037//GO:0016462//GO:0016887//GO:0008641//GO:0003674//GO:0016817//GO:1901363//GO:0016903//GO:1901265//GO:0000166//GO:0016787//GO:0016491//GO:0050662//GO:0036094//GO:0008883//GO:0005488//GO:0016620//GO:0042623//GO:0070011//GO:0097159//GO:0051287//GO:0004176	hydrolase activity, acting on acid anhydrides, in phosphorus-containing anhydrides//nucleoside-triphosphatase activity//NADP binding//catalytic activity//peptidase activity//cofactor binding//pyrophosphatase activity//ATPase activity//small protein activating enzyme activity//molecular_function//hydrolase activity, acting on acid anhydrides//heterocyclic compound binding//oxidoreductase activity,…	hemA; glutamyl-tRNA reductase; K02492 glutamyl-tRNA reductase [EC:1.2.1.70]	http://www.genome.jp/dbget-bin/www_bget?cac:CA_C0095	hemA	glutamyl-tRNA reductase
94	CA_C0096	NC_003030.1	+	105024	105671	648	GO:1901362//GO:1901564//GO:0006807//GO:1901576//GO:0008150//GO:0006783//GO:0046483//GO:0071704//GO:0051188//GO:0042168//GO:0044249//GO:0046156//GO:0033014//GO:0034641//GO:0018130//GO:0044271//GO:0051186//GO:0009058//GO:0008152//GO:0046148//GO:1901566//GO:0019438//GO:0009987//GO:0055114//GO:1901360//GO:0044237//GO:0033013//GO:0006725//GO:0006779//GO:0006778//GO:0044710//GO:0042440//GO:0019354	organic cyclic compound biosynthetic process//organonitrogen compound metabolic process//nitrogen compound metabolic process//organic substance biosynthetic process//biological_process//heme biosynthetic process//heterocycle metabolic process//organic substance metabolic process//cofactor biosynthetic process//heme metabolic process//cellular biosynthetic process//siroheme metabolic process//tetr…	--	--	GO:0016627//GO:0003824//GO:0003674//GO:0016628//GO:0016491//GO:0043115	oxidoreductase activity, acting on the CH-CH group of donors//catalytic activity//molecular_function//oxidoreductase activity, acting on the CH-CH group of donors, NAD or NADP as acceptor//oxidoreductase activity//precorrin-2 dehydrogenase activity	--	--	hemW	precorrin-2 dehydrogenase
95	CA_C0097	NC_003030.1	+	105680	106555	876	GO:0033013//GO:0006725//GO:1901566//GO:0009987//GO:0019438//GO:1901360//GO:0044237//GO:0044249//GO:0033014//GO:0018130//GO:0044271//GO:0034641//GO:0009058//GO:0008152//GO:1901362//GO:1901564//GO:0006807//GO:1901576//GO:0008150//GO:0046483//GO:0071704	tetrapyrrole metabolic process//cellular aromatic compound metabolic process//organonitrogen compound biosynthetic process//cellular process//aromatic compound biosynthetic process//organic cyclic compound metabolic process//cellular metabolic process//cellular biosynthetic process//tetrapyrrole biosynthetic process//heterocycle biosynthetic process//cellular nitrogen compound biosynthetic proces…	--	--	GO:0004418//GO:0003674//GO:0016740//GO:0016765//GO:0003824	hydroxymethylbilane synthase activity//molecular_function//transferase activity//transferase activity, transferring alkyl or aryl (other than methyl) groups//catalytic activity	hemC; porphobilinogen deaminase (EC:2.5.1.61); K01749 hydroxymethylbilane synthase [EC:2.5.1.61]	http://www.genome.jp/dbget-bin/www_bget?cac:CA_C0097	hemC	porphobilinogen deaminase
96	CA_C0098	NC_003030.1	+	106555	108027	1473	GO:0044249//GO:0033014//GO:0018130//GO:0044271//GO:0034641//GO:0009058//GO:0008152//GO:1901564//GO:1901362//GO:0006807//GO:0008150//GO:1901576//GO:0046483//GO:0071704//GO:0033013//GO:0006725//GO:1901566//GO:0009987//GO:0019438//GO:1901360//GO:0044237	cellular biosynthetic process//tetrapyrrole biosynthetic process//heterocycle biosynthetic process//cellular nitrogen compound biosynthetic process//cellular nitrogen compound metabolic process//biosynthetic process//metabolic process//organonitrogen compound metabolic process//organic cyclic compound biosynthetic process//nitrogen compound metabolic process//biological_process//organic substance…	--	--	GO:0004852//GO:0016835//GO:0003674//GO:0016740//GO:0016829//GO:0016836//GO:0003824//GO:0016741//GO:0008168	uroporphyrinogen-III synthase activity//carbon-oxygen lyase activity//molecular_function//transferase activity//lyase activity//hydro-lyase activity//catalytic activity//transferase activity, transferring one-carbon groups//methyltransferase activity	hemD; uroporphyrinogen III syntase; K13542 uroporphyrinogen III methyltransferase / synthase [EC:2.1.1.107 4.2.1.75]	http://www.genome.jp/dbget-bin/www_bget?cac:CA_C0098	hemD	uroporphyrinogen III syntase
97	CA_C0099	NC_003030.1	+	108017	109285	1269	GO:0008150//GO:0009058//GO:0008152	biological_process//biosynthetic process//metabolic process	--	--	GO:0005488//GO:0043167//GO:0016769//GO:0048037//GO:0003824//GO:0043168//GO:0016740//GO:0030170//GO:0003674//GO:0008483	binding//ion binding//transferase activity, transferring nitrogenous groups//cofactor binding//catalytic activity//anion binding//transferase activity//pyridoxal phosphate binding//molecular_function//transaminase activity	hemL; glutamate-1-semialdehyde aminotransferase (EC:5.4.3.8); K01845 glutamate-1-semialdehyde 2,1-aminomutase [EC:5.4.3.8]	http://www.genome.jp/dbget-bin/www_bget?cac:CA_C0099	hemL	glutamate-1-semialdehyde aminotransferase
98	CA_C0100	NC_003030.1	+	109303	110265	963	GO:1901576//GO:0008150//GO:0006807//GO:1901362//GO:1901564//GO:0071704//GO:0046483//GO:0033014//GO:0044249//GO:0008152//GO:0009058//GO:0034641//GO:0018130//GO:0044271//GO:0019438//GO:0009987//GO:1901566//GO:0044237//GO:1901360//GO:0006725//GO:0033013	organic substance biosynthetic process//biological_process//nitrogen compound metabolic process//organic cyclic compound biosynthetic process//organonitrogen compound metabolic process//organic substance metabolic process//heterocycle metabolic process//tetrapyrrole biosynthetic process//cellular biosynthetic process//metabolic process//biosynthetic process//cellular nitrogen compound metabolic p…	--	--	GO:0016836//GO:0016829//GO:0003824//GO:0003674//GO:0016835//GO:0005488//GO:0046872//GO:0043167//GO:0004655//GO:0043169	hydro-lyase activity//lyase activity//catalytic activity//molecular_function//carbon-oxygen lyase activity//binding//metal ion binding//ion binding//porphobilinogen synthase activity//cation binding	hemB; delta-aminolevulinic acid dehydratase (EC:4.2.1.24); K01698 porphobilinogen synthase [EC:4.2.1.24]	http://www.genome.jp/dbget-bin/www_bget?cac:CA_C0100	hemB	delta-aminolevulinic acid dehydratase
99	CA_C0101	NC_003030.1	+	110750	112144	1395	GO:0023052//GO:0022610//GO:0008219//GO:0070727//GO:0071702//GO:0044699//GO:0008150//GO:0034613//GO:0016337//GO:0051641//GO:0033036//GO:0051234//GO:0015031//GO:0016265//GO:0065007//GO:0051179//GO:0050896//GO:0008104//GO:0007155//GO:0050794//GO:0016192//GO:0006810//GO:0046907//GO:0045184//GO:0044700//GO:0006886//GO:0050789//GO:0009987//GO:0051649//GO:0007154//GO:0051716//GO:0007165//GO:0044763	signaling//biological adhesion//cell death//cellular macromolecule localization//organic substance transport//single-organism process//biological_process//cellular protein localization//single organismal cell-cell adhesion//cellular localization//macromolecule localization//establishment of localization//protein transport//death//biological regulation//localization//response to stimulus//protein …	GO:0031988//GO:0044425//GO:0031090//GO:0005623//GO:0043229//GO:0048475//GO:0044445//GO:0005622//GO:0030135//GO:0044431//GO:0030118//GO:0000139//GO:0071944//GO:0043227//GO:0005575//GO:0031082//GO:0043234//GO:0030132//GO:0031410//GO:0032991//GO:0044444//GO:0005905//GO:0030665//GO:0012506//GO:0044446//GO:0030117//GO:0012510//GO:0030660//GO:0044424//GO:0005737//GO:0030133//GO:0044433//GO:0012505//GO:…	membrane-bounded vesicle//membrane part//organelle membrane//cell//intracellular organelle//coated membrane//cytosolic part//intracellular//coated vesicle//Golgi apparatus part//clathrin coat//Golgi membrane//cell periphery//membrane-bounded organelle//cellular_component//BLOC complex//protein complex//clathrin coat of coated pit//cytoplasmic vesicle//macromolecular complex//cytoplasmic part//coa…	GO:0005515//GO:0004871//GO:0003674//GO:0005198//GO:0060089//GO:0005488	protein binding//signal transducer activity//molecular_function//structural molecule activity//molecular transducer activity//binding	--	--	-	methyl-accepting chemotaxis protein
100	CA_C0102	NC_003030.1	+	112504	113733	1230	GO:0008152//GO:0009058//GO:0006629//GO:0071704//GO:0044699//GO:0008150//GO:1901575//GO:0009056//GO:0044710//GO:0044763//GO:0044238//GO:0016042//GO:0009987//GO:0007049	metabolic process//biosynthetic process//lipid metabolic process//organic substance metabolic process//single-organism process//biological_process//organic substance catabolic process//catabolic process//single-organism metabolic process//single-organism cellular process//primary metabolic process//lipid catabolic process//cellular process//cell cycle	--	--	GO:0030170//GO:0003674//GO:0043168//GO:0048037//GO:0043167//GO:0005488	pyridoxal phosphate binding//molecular_function//anion binding//cofactor binding//ion binding//binding	O-acetylhomoserine sulfhydrylase; K01740 O-acetylhomoserine (thiol)-lyase [EC:2.5.1.49]	http://www.genome.jp/dbget-bin/www_bget?cac:CA_C0102	-	O-acetylhomoserine sulfhydrylase
101	CA_C0103	NC_003030.1	+	113743	114345	603	GO:0008152//GO:0071702//GO:0072594//GO:0070727//GO:0006790//GO:0015031//GO:0051179//GO:0008104//GO:0000103//GO:0034613//GO:0044699//GO:0008150//GO:0033036//GO:0051234//GO:0006613//GO:0051641//GO:0033365//GO:0006886//GO:0006614//GO:0046907//GO:0006810//GO:0045184//GO:0044765//GO:0045047//GO:0044237//GO:0044763//GO:0072599//GO:0006605//GO:0009987//GO:0016482//GO:0070972//GO:0006612//GO:0051649	metabolic process//organic substance transport//establishment of protein localization to organelle//cellular macromolecule localization//sulfur compound metabolic process//protein transport//localization//protein localization//sulfate assimilation//cellular protein localization//single-organism process//biological_process//macromolecule localization//establishment of localization//cotranslational…	--	--	GO:1901363//GO:0032561//GO:1901265//GO:0032559//GO:0005525//GO:0016740//GO:0019001//GO:0016462//GO:0016887//GO:0003674//GO:0032550//GO:0016817//GO:0005524//GO:0004386//GO:0001882//GO:0043168//GO:0003824//GO:0016818//GO:0032555//GO:0017111//GO:0043167//GO:0016772//GO:0001883//GO:0004020//GO:0035639//GO:0017076//GO:0097159//GO:0032549//GO:0016301//GO:0003723//GO:0003924//GO:0005488//GO:0036094//GO:…	heterocyclic compound binding//guanyl ribonucleotide binding//nucleoside phosphate binding//adenyl ribonucleotide binding//GTP binding//transferase activity//guanyl nucleotide binding//pyrophosphatase activity//ATPase activity//molecular_function//purine ribonucleoside binding//hydrolase activity, acting on acid anhydrides//ATP binding//helicase activity//nucleoside binding//anion binding//cataly…	cysC; adenylylsulfate kinase; K00860 adenylylsulfate kinase [EC:2.7.1.25]	http://www.genome.jp/dbget-bin/www_bget?cac:CA_C0103	cysC	adenylyl-sulfate kinase
102	CA_C0104	NC_003030.1	+	114356	116035	1680	GO:0044249//GO:0006139//GO:0006396//GO:0016114//GO:0009058//GO:0016109//GO:0008152//GO:0034641//GO:1901576//GO:0008033//GO:0008150//GO:0016070//GO:0006807//GO:0008610//GO:0046483//GO:0071704//GO:0006629//GO:0006725//GO:0006721//GO:0008299//GO:0044710//GO:0016116//GO:0090304//GO:0042440//GO:0034470//GO:0034660//GO:0006720//GO:0016117//GO:0044255//GO:0044260//GO:0016108//GO:0043170//GO:0009987//GO:…	cellular biosynthetic process//nucleobase-containing compound metabolic process//RNA processing//terpenoid biosynthetic process//biosynthetic process//tetraterpenoid biosynthetic process//metabolic process//cellular nitrogen compound metabolic process//organic substance biosynthetic process//tRNA processing//biological_process//RNA metabolic process//nitrogen compound metabolic process//lipid bio…	--	--	GO:0016614//GO:0003674//GO:1901265//GO:1901363//GO:0048037//GO:0043168//GO:0003824//GO:0050660//GO:0097159//GO:0043167//GO:0016705//GO:0016491//GO:0000166//GO:0050662//GO:0005488//GO:0036094	oxidoreductase activity, acting on CH-OH group of donors//molecular_function//nucleoside phosphate binding//heterocyclic compound binding//cofactor binding//anion binding//catalytic activity//flavin adenine dinucleotide binding//organic cyclic compound binding//ion binding//oxidoreductase activity, acting on paired donors, with incorporation or reduction of molecular oxygen//oxidoreductase activi…	adenylylsulfate reductase subunit alpha (EC:1.8.99.2); K00394 adenylylsulfate reductase, subunit A [EC:1.8.99.2]	http://www.genome.jp/dbget-bin/www_bget?cac:CA_C0104	-	adenylylsulfate reductase subunit alpha
103	CA_C0105	NC_003030.1	+	116025	116339	315	--	--	GO:0016020//GO:0005575	membrane//cellular_component	--	--	ferredoxin; K00395 adenylylsulfate reductase, subunit B [EC:1.8.99.2]	http://www.genome.jp/dbget-bin/www_bget?cac:CA_C0105	-	ferredoxin
104	CA_C0106	NC_003030.1	+	116281	117387	1107	--	--	--	--	--	--	sulfate ABC transporter substrate-binding protein; K02051 NitT/TauT family transport system substrate-binding protein	http://www.genome.jp/dbget-bin/www_bget?cac:CA_C0106	-	sulfate ABC transporter substrate-binding protein
105	CA_C0107	NC_003030.1	+	117424	118263	840	--	--	--	--	GO:0036094//GO:0003723//GO:0003924//GO:0005488//GO:0030554//GO:0032553//GO:0000166//GO:0016787//GO:0003724//GO:0003676//GO:0043167//GO:0035639//GO:0001883//GO:0097159//GO:0017076//GO:0032549//GO:0005524//GO:0004386//GO:0003824//GO:0001882//GO:0043168//GO:0032555//GO:0016818//GO:0017111//GO:1901363//GO:1901265//GO:0032561//GO:0032559//GO:0005525//GO:0016462//GO:0019001//GO:0016887//GO:0032550//GO:…	small molecule binding//RNA binding//GTPase activity//binding//adenyl nucleotide binding//ribonucleotide binding//nucleotide binding//hydrolase activity//RNA helicase activity//nucleic acid binding//ion binding//purine ribonucleoside triphosphate binding//purine nucleoside binding//organic cyclic compound binding//purine nucleotide binding//ribonucleoside binding//ATP binding//helicase activity//…	sulfate transporter ATPase; K02049 NitT/TauT family transport system ATP-binding protein	http://www.genome.jp/dbget-bin/www_bget?cac:CA_C0107	-	sulfate transporter ATPase
106	CA_C0108	NC_003030.1	+	118175	118972	798	GO:0006810//GO:0051179//GO:0008150//GO:0051234	transport//localization//biological_process//establishment of localization	GO:0016020//GO:0005575	membrane//cellular_component	--	--	sulfate ABC transporter permease; K02050 NitT/TauT family transport system permease protein	http://www.genome.jp/dbget-bin/www_bget?cac:CA_C0108	-	sulfate ABC transporter permease
107	CA_C0109	NC_003030.1	+	118985	119785	801	GO:0009142//GO:1901576//GO:0009205//GO:0044699//GO:0034220//GO:0008150//GO:0006807//GO:0051234//GO:1901362//GO:1901564//GO:0009117//GO:0072522//GO:0009145//GO:0055085//GO:0019637//GO:0071704//GO:0006753//GO:0051179//GO:0046483//GO:0006139//GO:0042455//GO:1901135//GO:0044249//GO:1901659//GO:0090407//GO:0015992//GO:0006811//GO:0042451//GO:0008152//GO:0009206//GO:0009058//GO:0006163//GO:0009150//GO:…	nucleoside triphosphate biosynthetic process//organic substance biosynthetic process//purine ribonucleoside triphosphate metabolic process//single-organism process//ion transmembrane transport//biological_process//nitrogen compound metabolic process//establishment of localization//organic cyclic compound biosynthetic process//organonitrogen compound metabolic process//nucleotide metabolic process…	GO:0005753//GO:0031966//GO:0000276//GO:0044446//GO:0044424//GO:0005740//GO:0005737//GO:0044425//GO:0031090//GO:0005623//GO:0043229//GO:0005575//GO:0043227//GO:0005743//GO:0005622//GO:0031967//GO:0044429//GO:0005739//GO:0044444//GO:0032991//GO:0043234//GO:0045263//GO:0031975//GO:0033177//GO:0044422//GO:0045259//GO:0043231//GO:0044464//GO:0016020//GO:0044455//GO:0043226//GO:0019866//GO:0016469	mitochondrial proton-transporting ATP synthase complex//mitochondrial membrane//mitochondrial proton-transporting ATP synthase complex, coupling factor F(o)//intracellular organelle part//intracellular part//mitochondrial envelope//cytoplasm//membrane part//organelle membrane//cell//intracellular organelle//cellular_component//membrane-bounded organelle//mitochondrial inner membrane//intracellula…	GO:0003824//GO:0005215//GO:0015078//GO:0003674//GO:0022891//GO:0008324//GO:0015077//GO:0022890//GO:0022892//GO:0022857//GO:0015075	catalytic activity//transporter activity//hydrogen ion transmembrane transporter activity//molecular_function//substrate-specific transmembrane transporter activity//cation transmembrane transporter activity//monovalent inorganic cation transmembrane transporter activity//inorganic cation transmembrane transporter activity//substrate-specific transporter activity//transmembrane transporter activi…	cysD; sulfate adenylyltransferase subunit 2 (EC:2.7.7.4); K00957 sulfate adenylyltransferase subunit 2 [EC:2.7.7.4]	http://www.genome.jp/dbget-bin/www_bget?cac:CA_C0109	cysD	sulfate adenylyltransferase subunit 2
108	CA_C0110	NC_003030.1	+	119799	121367	1569	GO:0051716//GO:0007264//GO:0044763//GO:0007165//GO:0009987//GO:0007154//GO:0044700//GO:0050789//GO:0050794//GO:0035556//GO:0065007//GO:0050896//GO:0044699//GO:0008150//GO:0023052	cellular response to stimulus//small GTPase mediated signal transduction//single-organism cellular process//signal transduction//cellular process//cell communication//single organism signaling//regulation of biological process//regulation of cellular process//intracellular signal transduction//biological regulation//response to stimulus//single-organism process//biological_process//signaling	--	--	GO:0032553//GO:0036094//GO:0003924//GO:0005488//GO:0000166//GO:0016787//GO:0043167//GO:0097159//GO:0017076//GO:0035639//GO:0001883//GO:0032549//GO:0003824//GO:0001882//GO:0043168//GO:0032555//GO:0016818//GO:0017111//GO:1901265//GO:0032561//GO:1901363//GO:0005525//GO:0016462//GO:0019001//GO:0016817//GO:0032550//GO:0003674	ribonucleotide binding//small molecule binding//GTPase activity//binding//nucleotide binding//hydrolase activity//ion binding//organic cyclic compound binding//purine nucleotide binding//purine ribonucleoside triphosphate binding//purine nucleoside binding//ribonucleoside binding//catalytic activity//nucleoside binding//anion binding//purine ribonucleotide binding//hydrolase activity, acting on a…	cysN; sulfate adenylate transferase subunit GTPase; K00956 sulfate adenylyltransferase subunit 1 [EC:2.7.7.4]	http://www.genome.jp/dbget-bin/www_bget?cac:CA_C0110	cysN	sulfate adenylate transferase subunit GTPase
109	CA_C0111	NC_003030.1	+	121795	123228	1434	GO:0051179//GO:0008150//GO:0051234//GO:0006810	localization//biological_process//establishment of localization//transport	GO:0005575//GO:0016020	cellular_component//membrane	GO:0022891//GO:0005231//GO:0005215//GO:0003674//GO:0004871//GO:0022834//GO:0015276//GO:0022836//GO:0008066//GO:0022838//GO:0005234//GO:0022803//GO:0004970//GO:0015267//GO:0005216//GO:0022857//GO:0015075//GO:0005230//GO:0004888//GO:0022839//GO:0004872//GO:0038023//GO:0022892//GO:0060089	substrate-specific transmembrane transporter activity//excitatory extracellular ligand-gated ion channel activity//transporter activity//molecular_function//signal transducer activity//ligand-gated channel activity//ligand-gated ion channel activity//gated channel activity//glutamate receptor activity//substrate-specific channel activity//extracellular-glutamate-gated ion channel activity//passiv…	glutamine-binding periplasmic protein fused to glutamine permease; K02029 polar amino acid transport system permease protein K02030 polar amino acid transport system substrate-binding protein	http://www.genome.jp/dbget-bin/www_bget?cac:CA_C0111	-	glutamine-binding periplasmic protein fused to glutamine permease
110	CA_C0112	NC_003030.1	+	123225	123962	738	GO:0009058//GO:0008152//GO:0044271//GO:0018130//GO:0034641//GO:0031326//GO:0032774//GO:0050789//GO:0034654//GO:2001141//GO:0050794//GO:0044249//GO:0006725//GO:0034645//GO:0019222//GO:0006351//GO:0006355//GO:0090304//GO:0006139//GO:0051252//GO:0010468//GO:0009889//GO:0006810//GO:0044238//GO:0044237//GO:0080090//GO:0065007//GO:0031323//GO:0010467//GO:0046483//GO:0051179//GO:0051171//GO:1901360//GO:…	biosynthetic process//metabolic process//cellular nitrogen compound biosynthetic process//heterocycle biosynthetic process//cellular nitrogen compound metabolic process//regulation of cellular biosynthetic process//RNA biosynthetic process//regulation of biological process//nucleobase-containing compound biosynthetic process//regulation of RNA biosynthetic process//regulation of cellular process/…	--	--	GO:0043167//GO:0032561//GO:1901265//GO:1901363//GO:0032559//GO:0005525//GO:0016887//GO:0097159//GO:0043531//GO:0017076//GO:0035639//GO:0016462//GO:0001883//GO:0019001//GO:0005515//GO:0016817//GO:0032549//GO:0032550//GO:0003674//GO:0005524//GO:0030554//GO:0032553//GO:0003824//GO:0036094//GO:0003924//GO:0043168//GO:0005488//GO:0001882//GO:0016787//GO:0008134//GO:0000166//GO:0017111//GO:0016818//GO:…	ion binding//guanyl ribonucleotide binding//nucleoside phosphate binding//heterocyclic compound binding//adenyl ribonucleotide binding//GTP binding//ATPase activity//organic cyclic compound binding//ADP binding//purine nucleotide binding//purine ribonucleoside triphosphate binding//pyrophosphatase activity//purine nucleoside binding//guanyl nucleotide binding//protein binding//hydrolase activity,…	glnQ; glutamine ABC transporter ATP-binding protein; K02028 polar amino acid transport system ATP-binding protein [EC:3.6.3.21]	http://www.genome.jp/dbget-bin/www_bget?cac:CA_C0112	glnQ	glutamine ABC transporter ATP-binding protein
111	CA_C0113	NC_003030.1	+	124089	124850	762	GO:0009058//GO:0051775//GO:0008152//GO:0034641//GO:0044271//GO:0018130//GO:0032774//GO:0045892//GO:0009890//GO:2001141//GO:0006351//GO:0034645//GO:0044249//GO:0006139//GO:0051252//GO:0010468//GO:0009889//GO:0031327//GO:0031324//GO:0048519//GO:0080090//GO:0065007//GO:0031323//GO:0050896//GO:0046483//GO:0010629//GO:0071704//GO:0008150//GO:1901576//GO:0016070//GO:0010558//GO:0019219//GO:2000113//GO:…	biosynthetic process//response to redox state//metabolic process//cellular nitrogen compound metabolic process//cellular nitrogen compound biosynthetic process//heterocycle biosynthetic process//RNA biosynthetic process//negative regulation of transcription, DNA-templated//negative regulation of biosynthetic process//regulation of RNA biosynthetic process//transcription, DNA-templated//cellular m…	GO:0005622//GO:0005575//GO:0005623//GO:0044424//GO:0005737//GO:0044464	intracellular//cellular_component//cell//intracellular part//cytoplasm//cell part	GO:0003674//GO:0001071//GO:0003700	molecular_function//nucleic acid binding transcription factor activity//transcription factor activity, sequence-specific DNA binding	--	--	-	sugar metabolism transcriptional regulator
112	CA_C0114	NC_003030.1	+	124880	125407	528	--	--	GO:0016020//GO:0005575	membrane//cellular_component	--	--	--	--	-	hypothetical protein
113	CA_C0115	NC_003030.1	+	125487	125900	414	--	--	--	--	--	--	hypothetical protein	http://www.genome.jp/dbget-bin/www_bget?cac:CA_C0115	-	hypothetical protein
114	CA_C0116	NC_003030.1	+	125985	127874	1890	GO:0008150//GO:0008152//GO:0055114//GO:0044710	biological_process//metabolic process//oxidation-reduction process//single-organism metabolic process	--	--	GO:0003824//GO:0003674//GO:0016491	catalytic activity//molecular_function//oxidoreductase activity	carbone-monoxide dehydrogenase subunit beta; K00198 carbon-monoxide dehydrogenase catalytic subunit [EC:1.2.99.2 1.2.7.4]	http://www.genome.jp/dbget-bin/www_bget?cac:CA_C0116	-	carbone-monoxide dehydrogenase subunit beta
115	CA_C0117	NC_003030.1	+	128104	128469	366	GO:0000160//GO:0023052//GO:0008150//GO:0044699//GO:0065007//GO:0050896//GO:0050794//GO:0050789//GO:0044700//GO:0009987//GO:0007154//GO:0051716//GO:0007165//GO:0044763	phosphorelay signal transduction system//signaling//biological_process//single-organism process//biological regulation//response to stimulus//regulation of cellular process//regulation of biological process//single organism signaling//cellular process//cell communication//cellular response to stimulus//signal transduction//single-organism cellular process	--	--	--	--	--	--	-	protein cheY-like protein
116	CA_C0118	NC_003030.1	+	128492	130441	1950	GO:0009987//GO:0042221//GO:0007154//GO:0051716//GO:0044763//GO:0007165//GO:0050794//GO:0006935//GO:0050789//GO:0044700//GO:0009605//GO:0044699//GO:0008150//GO:0042330//GO:0006928//GO:0040011//GO:0065007//GO:0050896//GO:0000160//GO:0023052	cellular process//response to chemical//cell communication//cellular response to stimulus//single-organism cellular process//signal transduction//regulation of cellular process//chemotaxis//regulation of biological process//single organism signaling//response to external stimulus//single-organism process//biological_process//taxis//movement of cell or subcellular component//locomotion//biological…	GO:0044464//GO:0044424//GO:0005737//GO:0005623//GO:0005575//GO:0005622	cell part//intracellular part//cytoplasm//cell//cellular_component//intracellular	GO:0004872//GO:0038023//GO:0060089//GO:0016301//GO:0016775//GO:0016773//GO:0004672//GO:0004673//GO:0016772//GO:0003824//GO:0000155//GO:0003674//GO:0004871//GO:0016740	receptor activity//signaling receptor activity//molecular transducer activity//kinase activity//phosphotransferase activity, nitrogenous group as acceptor//phosphotransferase activity, alcohol group as acceptor//protein kinase activity//protein histidine kinase activity//transferase activity, transferring phosphorus-containing groups//catalytic activity//phosphorelay sensor kinase activity//molec…	cheA; chemotaxis protein CheA; K03407 two-component system, chemotaxis family, sensor kinase CheA [EC:2.7.13.3]	http://www.genome.jp/dbget-bin/www_bget?cac:CA_C0118	cheA	chemotaxis protein CheA
117	CA_C0119	NC_003030.1	+	130495	131001	507	GO:0019439//GO:0008152//GO:0044248//GO:0023052//GO:0050896//GO:0065007//GO:0040011//GO:0042330//GO:0009605//GO:0044699//GO:0008150//GO:0050789//GO:0044700//GO:0009056//GO:0006935//GO:0050794//GO:0006725//GO:0007165//GO:0044763//GO:0044237//GO:0051716//GO:0042221//GO:0007154//GO:0009987	aromatic compound catabolic process//metabolic process//cellular catabolic process//signaling//response to stimulus//biological regulation//locomotion//taxis//response to external stimulus//single-organism process//biological_process//regulation of biological process//single organism signaling//catabolic process//chemotaxis//regulation of cellular process//cellular aromatic compound metabolic pro…	--	--	GO:0004871//GO:0003674//GO:0008704//GO:0003824//GO:0016853//GO:0016863//GO:0016860//GO:0060089	signal transducer activity//molecular_function//5-carboxymethyl-2-hydroxymuconate delta-isomerase activity//catalytic activity//isomerase activity//intramolecular oxidoreductase activity, transposing C=C bonds//intramolecular oxidoreductase activity//molecular transducer activity	--	--	cheW	chemotaxis protein CheW
118	CA_C0120	NC_003030.1	+	131002	132669	1668	GO:0044700//GO:0050789//GO:0050794//GO:0006935//GO:0051716//GO:0044763//GO:0007165//GO:0009987//GO:0007154//GO:0042221//GO:0023052//GO:0065007//GO:0040011//GO:0050896//GO:0008150//GO:0044699//GO:0009605//GO:0042330	single organism signaling//regulation of biological process//regulation of cellular process//chemotaxis//cellular response to stimulus//single-organism cellular process//signal transduction//cellular process//cell communication//response to chemical//signaling//biological regulation//locomotion//response to stimulus//biological_process//single-organism process//response to external stimulus//taxis	GO:0016021//GO:0031224//GO:0016020//GO:0005575//GO:0044425	integral component of membrane//intrinsic component of membrane//membrane//cellular_component//membrane part	GO:0004888//GO:0004872//GO:0060089//GO:0038023//GO:0004871//GO:0003674	transmembrane signaling receptor activity//receptor activity//molecular transducer activity//signaling receptor activity//signal transducer activity//molecular_function	--	--	-	membrane-associated methyl-accepting chemotaxis protein
119	CA_C0121	NC_003030.1	+	132669	133481	813	--	--	--	--	--	--	--	--	cheR	chemotaxis protein CheR
120	CA_C0122	NC_003030.1	+	133639	134019	381	GO:0044700//GO:0050789//GO:0050794//GO:0007165//GO:0044763//GO:0051716//GO:0007154//GO:0009987//GO:0023052//GO:0000160//GO:0050896//GO:0065007//GO:0008150//GO:0044699	single organism signaling//regulation of biological process//regulation of cellular process//signal transduction//single-organism cellular process//cellular response to stimulus//cell communication//cellular process//signaling//phosphorelay signal transduction system//response to stimulus//biological regulation//biological_process//single-organism process	--	--	GO:0016491//GO:0003674//GO:0003824	oxidoreductase activity//molecular_function//catalytic activity	--	--	cheY	chemotaxis respons regulator CheY
121	CA_C0123	NC_003030.1	+	134203	134646	444	--	--	--	--	GO:0005488//GO:0008270//GO:0046914//GO:0046872//GO:0043167//GO:0043169//GO:0003674	binding//zinc ion binding//transition metal ion binding//metal ion binding//ion binding//cation binding//molecular_function	--	--	-	cytosine deaminase
122	CA_C0124	NC_003030.1	-	134856	135320	465	--	--	GO:0097223//GO:0034704//GO:0042995//GO:0044424//GO:0044446//GO:0097228//GO:0043234//GO:0005929//GO:0032991//GO:0005622//GO:0043227//GO:0034703//GO:0044463//GO:0005575//GO:0071944//GO:0043229//GO:0005891//GO:0005623//GO:0044425//GO:0016020//GO:0044464//GO:0043231//GO:0031224//GO:0016021//GO:0034702//GO:0005886//GO:0044422//GO:0036126//GO:0043226//GO:0036128//GO:0044441//GO:0044459//GO:0031514	sperm part//calcium channel complex//cell projection//intracellular part//intracellular organelle part//sperm principal piece//protein complex//cilium//macromolecular complex//intracellular//membrane-bounded organelle//cation channel complex//cell projection part//cellular_component//cell periphery//intracellular organelle//voltage-gated calcium channel complex//cell//membrane part//membrane//cel…	--	--	--	--	-	hypothetical protein
123	CA_C0125	NC_003030.1	+	136415	138043	1629	GO:0034641//GO:0008152//GO:0006139//GO:0071704//GO:0050896//GO:0046483//GO:0006281//GO:0006259//GO:0006807//GO:0008150//GO:0044699//GO:0006950//GO:0033554//GO:0006974//GO:0090304//GO:0006725//GO:1901360//GO:0044763//GO:0044237//GO:0044238//GO:0051716//GO:0043170//GO:0009987//GO:0006310//GO:0044260	cellular nitrogen compound metabolic process//metabolic process//nucleobase-containing compound metabolic process//organic substance metabolic process//response to stimulus//heterocycle metabolic process//DNA repair//DNA metabolic process//nitrogen compound metabolic process//biological_process//single-organism process//response to stress//cellular response to stress//cellular response to DNA dam…	--	--	GO:0032559//GO:0016740//GO:1901363//GO:0003887//GO:1901265//GO:0032550//GO:0003674//GO:0016817//GO:0016462//GO:0016887//GO:0003824//GO:0001882//GO:0043168//GO:0005524//GO:0004386//GO:0009378//GO:0003677//GO:0032555//GO:0016818//GO:0017111//GO:0016772//GO:0034061//GO:0043167//GO:0032549//GO:0035639//GO:0001883//GO:0097159//GO:0003678//GO:0017076//GO:0036094//GO:0005488//GO:0030554//GO:0032553//GO:…	adenyl ribonucleotide binding//transferase activity//heterocyclic compound binding//DNA-directed DNA polymerase activity//nucleoside phosphate binding//purine ribonucleoside binding//molecular_function//hydrolase activity, acting on acid anhydrides//pyrophosphatase activity//ATPase activity//catalytic activity//nucleoside binding//anion binding//ATP binding//helicase activity//four-way junction h…	--	--	dnaX	DNA polymerase III subunits gamma and tau
124	CA_C0126	NC_003030.1	+	138142	138480	339	GO:1901360//GO:0006399//GO:0010467//GO:0006438//GO:0044237//GO:0044238//GO:0044281//GO:0044267//GO:0009987//GO:0043170//GO:0006520//GO:0044260//GO:0006950//GO:0034660//GO:0043039//GO:0019752//GO:0006082//GO:0090304//GO:0044710//GO:0006725//GO:0071704//GO:0050896//GO:0046483//GO:0006807//GO:1901564//GO:0009059//GO:0016070//GO:0019538//GO:0008150//GO:1901576//GO:0034641//GO:0008152//GO:0043436//GO:…	organic cyclic compound metabolic process//tRNA metabolic process//gene expression//valyl-tRNA aminoacylation//cellular metabolic process//primary metabolic process//small molecule metabolic process//cellular protein metabolic process//cellular process//macromolecule metabolic process//cellular amino acid metabolic process//cellular macromolecule metabolic process//response to stress//ncRNA metab…	GO:0044464//GO:0005737//GO:0044424//GO:0005575//GO:0005622//GO:0005623	cell part//cytoplasm//intracellular part//cellular_component//intracellular//cell	GO:0036094//GO:0005488//GO:0030554//GO:0032553//GO:0000166//GO:0043167//GO:0032549//GO:0035639//GO:0001883//GO:0097159//GO:0017076//GO:0003824//GO:0001882//GO:0043168//GO:0004812//GO:0005524//GO:0004832//GO:0032555//GO:0032559//GO:0016875//GO:0016876//GO:1901363//GO:1901265//GO:0016874//GO:0032550//GO:0003674	small molecule binding//binding//adenyl nucleotide binding//ribonucleotide binding//nucleotide binding//ion binding//ribonucleoside binding//purine ribonucleoside triphosphate binding//purine nucleoside binding//organic cyclic compound binding//purine nucleotide binding//catalytic activity//nucleoside binding//anion binding//aminoacyl-tRNA ligase activity//ATP binding//valine-tRNA ligase activity…	--	--	-	hypothetical protein
125	CA_C0127	NC_003030.1	+	138573	139169	597	--	--	--	--	GO:0097159//GO:0003676//GO:0003677//GO:0003674//GO:1901363//GO:0005488	organic cyclic compound binding//nucleic acid binding//DNA binding//molecular_function//heterocyclic compound binding//binding	--	--	recR	recombination protein RecR
126	CA_C0128	NC_003030.1	+	139230	139490	261	--	--	--	--	--	--	hypothetical protein	http://www.genome.jp/dbget-bin/www_bget?cac:CA_C0128	-	hypothetical protein
127	CA_C0129	NC_003030.1	+	139498	139770	273	--	--	--	--	--	--	--	--	bofA	sigmaK-factor processing regulatory protein
128	CA_C0130	NC_003030.1	-	139820	140422	603	--	--	GO:0071944//GO:0005575//GO:0005623//GO:0044464//GO:0016020//GO:0005886	cell periphery//cellular_component//cell//cell part//membrane//plasma membrane	GO:0005509//GO:0003674//GO:0005488//GO:0043169//GO:0043167//GO:0046872	calcium ion binding//molecular_function//binding//cation binding//ion binding//metal ion binding	--	--	-	hypothetical protein
129	CA_C0132	NC_003030.1	-	141011	141409	399	--	--	--	--	--	--	--	--	-	hypothetical protein
130	CA_C0133	NC_003030.1	-	141707	142213	507	--	--	--	--	--	--	--	--	-	hypothetical protein
131	CA_C0134	NC_003030.1	-	142296	142547	252	--	--	--	--	--	--	--	--	-	hypothetical protein
132	CA_C0135	NC_003030.1	-	142911	143291	381	--	--	--	--	--	--	--	--	-	hypothetical protein
133	CA_C0136	NC_003030.1	-	143359	144175	817	--	--	--	--	--	--	--	--	--	--
134	CA_C0138	NC_003030.1	+	144586	145524	939	GO:0008104//GO:0051179//GO:0015031//GO:0051641//GO:0006613//GO:0051234//GO:0033036//GO:0034613//GO:0044699//GO:0008150//GO:0070727//GO:0072594//GO:0071702//GO:0006605//GO:0072599//GO:0044763//GO:0045047//GO:0006612//GO:0051649//GO:0070972//GO:0016482//GO:0009987//GO:0006886//GO:0033365//GO:0044765//GO:0045184//GO:0006810//GO:0046907//GO:0006614	protein localization//localization//protein transport//cellular localization//cotranslational protein targeting to membrane//establishment of localization//macromolecule localization//cellular protein localization//single-organism process//biological_process//cellular macromolecule localization//establishment of protein localization to organelle//organic substance transport//protein targeting//es…	--	--	GO:0003824//GO:0001882//GO:0043168//GO:0005524//GO:0032555//GO:0016818//GO:0017111//GO:0032559//GO:0005525//GO:0032561//GO:1901265//GO:1901363//GO:0016817//GO:0032550//GO:0003674//GO:0016887//GO:0016462//GO:0019001//GO:0030554//GO:0032553//GO:0036094//GO:0005488//GO:0000166//GO:0016787//GO:0043167//GO:0032549//GO:0097159//GO:0017076//GO:0035639//GO:0001883	catalytic activity//nucleoside binding//anion binding//ATP binding//purine ribonucleotide binding//hydrolase activity, acting on acid anhydrides, in phosphorus-containing anhydrides//nucleoside-triphosphatase activity//adenyl ribonucleotide binding//GTP binding//guanyl ribonucleotide binding//nucleoside phosphate binding//heterocyclic compound binding//hydrolase activity, acting on acid anhydride…	--	--	-	ABC transporter ATP-binding protein
135	CA_C0139	NC_003030.1	+	145505	146719	1215	--	--	GO:0005623//GO:0005575//GO:0071944//GO:0005886//GO:0016020//GO:0044464	cell//cellular_component//cell periphery//plasma membrane//membrane//cell part	GO:0008236//GO:0003824//GO:0008233//GO:0003674//GO:0004252//GO:0004175//GO:0016787//GO:0017171//GO:0070011	serine-type peptidase activity//catalytic activity//peptidase activity//molecular_function//serine-type endopeptidase activity//endopeptidase activity//hydrolase activity//serine hydrolase activity//peptidase activity, acting on L-amino acid peptides	--	--	-	permease
136	CA_C0140	NC_003030.1	+	146743	147960	1218	--	--	--	--	--	--	permease; K01992 ABC-2 type transport system permease protein	http://www.genome.jp/dbget-bin/www_bget?cac:CA_C0140	-	permease
137	CA_C0141	NC_003030.1	+	147989	148828	840	GO:0044765//GO:0006810//GO:0051179//GO:0044763//GO:0055085//GO:0051234//GO:0044699//GO:0008150//GO:0009987	single-organism transport//transport//localization//single-organism cellular process//transmembrane transport//establishment of localization//single-organism process//biological_process//cellular process	GO:0005575//GO:0016020	cellular_component//membrane	--	--	cation efflux pump membrane permease	http://www.genome.jp/dbget-bin/www_bget?cac:CA_C0141	-	cation efflux pump membrane permease
138	CA_C0142	NC_003030.1	-	148741	148983	243	--	--	--	--	--	--	--	--	-	hypothetical protein
139	CA_C0143	NC_003030.1	-	148910	149080	171	--	--	--	--	--	--	--	--	-	hypothetical protein
140	CA_C0144	NC_003030.1	+	149489	150181	693	--	--	--	--	--	--	--	--	sfsa	sugar fermentation stimulation protein A
141	CA_C0145	NC_003030.1	+	150238	150762	525	GO:0009058//GO:0008152//GO:0006260//GO:0034641//GO:0034645//GO:0044249//GO:0006139//GO:0006259//GO:0006281//GO:0050896//GO:0046483//GO:0071704//GO:0008150//GO:0044699//GO:1901576//GO:0009059//GO:0006807//GO:0033554//GO:0006950//GO:0006725//GO:0090304//GO:0006974//GO:0051716//GO:0044238//GO:0044237//GO:1901360//GO:0044763//GO:0044260//GO:0043170//GO:0009987	biosynthetic process//metabolic process//DNA replication//cellular nitrogen compound metabolic process//cellular macromolecule biosynthetic process//cellular biosynthetic process//nucleobase-containing compound metabolic process//DNA metabolic process//DNA repair//response to stimulus//heterocycle metabolic process//organic substance metabolic process//biological_process//single-organism process/…	--	--	GO:0016886//GO:0016874//GO:0003674//GO:0003824//GO:0003909//GO:0043167//GO:0043169//GO:0008270//GO:0046872//GO:0046914//GO:0005488//GO:0016787//GO:0003911	ligase activity, forming phosphoric ester bonds//ligase activity//molecular_function//catalytic activity//DNA ligase activity//ion binding//cation binding//zinc ion binding//metal ion binding//transition metal ion binding//binding//hydrolase activity//DNA ligase (NAD+) activity	--	--	-	Zn-ribbon/MutT domain-containing protein
142	CA_C0146	NC_003030.1	-	150796	151983	1188	--	--	--	--	GO:0004518//GO:0003824//GO:0008855//GO:0003674//GO:0016788//GO:0016796//GO:0004536//GO:0004527//GO:0016787//GO:0005488//GO:0016895//GO:0008144//GO:0004529	nuclease activity//catalytic activity//exodeoxyribonuclease VII activity//molecular_function//hydrolase activity, acting on ester bonds//exonuclease activity, active with either ribo- or deoxyribonucleic acids and producing 5'-phosphomonoesters//deoxyribonuclease activity//exonuclease activity//hydrolase activity//binding//exodeoxyribonuclease activity, producing 5'-phosphomonoesters//drug bindin…	ABC transporter permease; K01992 ABC-2 type transport system permease protein	http://www.genome.jp/dbget-bin/www_bget?cac:CA_C0146	-	ABC transporter permease
143	CA_C0147	NC_003030.1	-	151964	152920	957	GO:0034613//GO:0008150//GO:0044699//GO:0006613//GO:0051641//GO:0033036//GO:0051234//GO:0015031//GO:0051179//GO:0008104//GO:0070727//GO:0071702//GO:0072594//GO:0009987//GO:0070972//GO:0006612//GO:0051649//GO:0016482//GO:0045047//GO:0072599//GO:0006605//GO:0044763//GO:0006614//GO:0044765//GO:0046907//GO:0006810//GO:0045184//GO:0033365//GO:0006886	cellular protein localization//biological_process//single-organism process//cotranslational protein targeting to membrane//cellular localization//macromolecule localization//establishment of localization//protein transport//localization//protein localization//cellular macromolecule localization//organic substance transport//establishment of protein localization to organelle//cellular process//pro…	--	--	GO:0032555//GO:0016818//GO:0017111//GO:0005524//GO:0001882//GO:0043168//GO:0003824//GO:0016887//GO:0019001//GO:0016462//GO:0016817//GO:0003674//GO:0032550//GO:1901265//GO:0032561//GO:1901363//GO:0016740//GO:0005525//GO:0032559//GO:0000166//GO:0016787//GO:0016301//GO:0032553//GO:0030554//GO:0005488//GO:0036094//GO:0017076//GO:0097159//GO:0001883//GO:0035639//GO:0032549//GO:0043167//GO:0016772	purine ribonucleotide binding//hydrolase activity, acting on acid anhydrides, in phosphorus-containing anhydrides//nucleoside-triphosphatase activity//ATP binding//nucleoside binding//anion binding//catalytic activity//ATPase activity//guanyl nucleotide binding//pyrophosphatase activity//hydrolase activity, acting on acid anhydrides//molecular_function//purine ribonucleoside binding//nucleoside p…	ABC transporter ATP-binding protein; K01990 ABC-2 type transport system ATP-binding protein	http://www.genome.jp/dbget-bin/www_bget?cac:CA_C0147	-	ABC transporter ATP-binding protein
144	CA_C0148	NC_003030.1	+	153410	154096	687	GO:0044249//GO:0019222//GO:0023052//GO:0006725//GO:0034645//GO:0050794//GO:0006351//GO:0034654//GO:2001141//GO:0006139//GO:0000160//GO:0044710//GO:1901135//GO:0033014//GO:0006050//GO:0006355//GO:0090304//GO:0072527//GO:0042364//GO:0033013//GO:0009889//GO:0010468//GO:0044283//GO:0051252//GO:0009228//GO:0009058//GO:0042723//GO:0008152//GO:0044700//GO:0018130//GO:0044271//GO:0034641//GO:0050789//GO:…	cellular biosynthetic process//regulation of metabolic process//signaling//cellular aromatic compound metabolic process//cellular macromolecule biosynthetic process//regulation of cellular process//transcription, DNA-templated//nucleobase-containing compound biosynthetic process//regulation of RNA biosynthetic process//nucleobase-containing compound metabolic process//phosphorelay signal transduc…	--	--	GO:0016854//GO:0046872//GO:0003674//GO:0016835//GO:0004655//GO:0043167//GO:0016740//GO:0043169//GO:0016853//GO:0016491//GO:0047465//GO:0016836//GO:0016857//GO:0016829//GO:0016765//GO:0005488//GO:0003824//GO:0004789	racemase and epimerase activity//metal ion binding//molecular_function//carbon-oxygen lyase activity//porphobilinogen synthase activity//ion binding//transferase activity//cation binding//isomerase activity//oxidoreductase activity//N-acylglucosamine-6-phosphate 2-epimerase activity//hydro-lyase activity//racemase and epimerase activity, acting on carbohydrates and derivatives//lyase activity//tr…	--	--	-	TIM-barrel fold family protein
145	CA_C0149	NC_003030.1	+	154630	154824	195	--	--	--	--	--	--	--	--	-	hypothetical protein
146	CA_C0150	NC_003030.1	-	154868	155533	666	GO:0055114//GO:0044710//GO:0008150//GO:0008152	oxidation-reduction process//single-organism metabolic process//biological_process//metabolic process	--	--	GO:0005488//GO:0036094//GO:0016491//GO:0000166//GO:0050662//GO:0097159//GO:0051287//GO:0048037//GO:0016616//GO:0003824//GO:1901265//GO:1901363//GO:0016614//GO:0003674	binding//small molecule binding//oxidoreductase activity//nucleotide binding//coenzyme binding//organic cyclic compound binding//NAD binding//cofactor binding//oxidoreductase activity, acting on the CH-OH group of donors, NAD or NADP as acceptor//catalytic activity//nucleoside phosphate binding//heterocyclic compound binding//oxidoreductase activity, acting on CH-OH group of donors//molecular_fun…	--	--	-	hypothetical protein
147	CA_C0151	NC_003030.1	-	155554	156714	1161	GO:0044267//GO:0044260//GO:0009987//GO:0043170//GO:0006400//GO:0036211//GO:0010467//GO:0006399//GO:1901360//GO:0044238//GO:0044237//GO:0034470//GO:0034660//GO:0006725//GO:0006464//GO:0090304//GO:0006807//GO:0008150//GO:0008033//GO:0009451//GO:0019538//GO:0016070//GO:0046483//GO:0043412//GO:0071704//GO:0006396//GO:0006139//GO:0034641//GO:0008152	cellular protein metabolic process//cellular macromolecule metabolic process//cellular process//macromolecule metabolic process//tRNA modification//protein modification process//gene expression//tRNA metabolic process//organic cyclic compound metabolic process//primary metabolic process//cellular metabolic process//ncRNA processing//ncRNA metabolic process//cellular aromatic compound metabolic pr…	--	--	GO:0008173//GO:0008175//GO:0008168//GO:0051998//GO:0008757//GO:0016423//GO:0004719//GO:0008171//GO:0003824//GO:0016741//GO:0008276//GO:0003674//GO:0016740//GO:0010340//GO:0008176	RNA methyltransferase activity//tRNA methyltransferase activity//methyltransferase activity//protein carboxyl O-methyltransferase activity//S-adenosylmethionine-dependent methyltransferase activity//tRNA (guanine) methyltransferase activity//protein-L-isoaspartate (D-aspartate) O-methyltransferase activity//O-methyltransferase activity//catalytic activity//transferase activity, transferring one-c…	--	--	-	SAM dependent methyltransferase
148	CA_C0152	NC_003030.1	+	156963	157901	939	GO:0006259//GO:0046483//GO:0071704//GO:1901576//GO:0008150//GO:0009059//GO:0006807//GO:0009058//GO:0008152//GO:0034641//GO:0006260//GO:0034645//GO:0044249//GO:0006139//GO:0044237//GO:0044238//GO:1901360//GO:0044260//GO:0009987//GO:0043170//GO:0006725//GO:0090304	DNA metabolic process//heterocycle metabolic process//organic substance metabolic process//organic substance biosynthetic process//biological_process//macromolecule biosynthetic process//nitrogen compound metabolic process//biosynthetic process//metabolic process//cellular nitrogen compound metabolic process//DNA replication//cellular macromolecule biosynthetic process//cellular biosynthetic proc…	--	--	GO:0003824//GO:0016747//GO:0016740//GO:0016407//GO:0003674//GO:0016410//GO:0016746//GO:0008080	catalytic activity//transferase activity, transferring acyl groups other than amino-acyl groups//transferase activity//acetyltransferase activity//molecular_function//N-acyltransferase activity//transferase activity, transferring acyl groups//N-acetyltransferase activity	--	--	-	ribosomal-protein-alanine acetyltransferase
149	CA_C0153	NC_003030.1	+	173555	174223	669	GO:0008152//GO:0008150	metabolic process//biological_process	--	--	GO:0016788//GO:0003674//GO:0016791//GO:0003824//GO:0042578//GO:0016787	hydrolase activity, acting on ester bonds//molecular_function//phosphatase activity//catalytic activity//phosphoric ester hydrolase activity//hydrolase activity	--	--	-	beta-phosphoglucomutase
150	CA_C0154	NC_003030.1	+	174484	175929	1446	GO:0008150//GO:0044699//GO:0051234//GO:0051179//GO:0071702//GO:0009401//GO:0006810//GO:0044765//GO:0008643	biological_process//single-organism process//establishment of localization//localization//organic substance transport//phosphoenolpyruvate-dependent sugar phosphotransferase system//transport//single-organism transport//carbohydrate transport	GO:0044425//GO:0005575//GO:0016021//GO:0031224//GO:0016020//GO:0005576	membrane part//cellular_component//integral component of membrane//intrinsic component of membrane//membrane//extracellular region	GO:0008982//GO:0003824//GO:0005215//GO:0022804//GO:0003674//GO:0005515//GO:0005179//GO:0015144//GO:0005102//GO:0022891//GO:1901476//GO:0016740//GO:0022892//GO:0005488//GO:0016773//GO:0022857//GO:0016772	protein-N(PI)-phosphohistidine-sugar phosphotransferase activity//catalytic activity//transporter activity//active transmembrane transporter activity//molecular_function//protein binding//hormone activity//carbohydrate transmembrane transporter activity//receptor binding//substrate-specific transmembrane transporter activity//carbohydrate transporter activity//transferase activity//substrate-spec…	--	--	MtlA	PTS system mannitol-specific transporter subunit IIBC
151	CA_C0155	NC_003030.1	+	175951	178005	2055	GO:0071704//GO:0051179//GO:0046483//GO:0031323//GO:0065007//GO:0080090//GO:0006807//GO:0051234//GO:0009059//GO:1901362//GO:0019219//GO:0016070//GO:1901576//GO:0044699//GO:0008150//GO:0071702//GO:0032774//GO:0018130//GO:0044271//GO:0034641//GO:0008152//GO:0009058//GO:0009889//GO:0010468//GO:0051252//GO:0006139//GO:0044249//GO:0034645//GO:0006351//GO:2001141//GO:2000112//GO:1901360//GO:0051171//GO:…	organic substance metabolic process//localization//heterocycle metabolic process//regulation of cellular metabolic process//biological regulation//regulation of primary metabolic process//nitrogen compound metabolic process//establishment of localization//macromolecule biosynthetic process//organic cyclic compound biosynthetic process//regulation of nucleobase-containing compound metabolic proces…	--	--	GO:0003824//GO:0003677//GO:0008982//GO:1901476//GO:0022891//GO:0016740//GO:1901363//GO:0015144//GO:0003674//GO:0005215//GO:0022804//GO:0005488//GO:0016773//GO:0022892//GO:0003676//GO:0016772//GO:0022857//GO:0097159	catalytic activity//DNA binding//protein-N(PI)-phosphohistidine-sugar phosphotransferase activity//carbohydrate transporter activity//substrate-specific transmembrane transporter activity//transferase activity//heterocyclic compound binding//carbohydrate transmembrane transporter activity//molecular_function//transporter activity//active transmembrane transporter activity//binding//phosphotransfe…	--	--	MtlR	PTS system mannitol transproter regulatory protein
152	CA_C0156	NC_003030.1	+	177998	178438	441	--	--	--	--	--	--	--	--	MltF	PTS system mannitol-specific transporter subunit IIA domain-containing protein
153	CA_C0157	NC_003030.1	+	178440	179594	1155	GO:0055114//GO:0044710//GO:0008150//GO:0008152	oxidation-reduction process//single-organism metabolic process//biological_process//metabolic process	--	--	GO:0016491//GO:0050662//GO:0005488//GO:0048037//GO:0003824//GO:0003674	oxidoreductase activity//coenzyme binding//binding//cofactor binding//catalytic activity//molecular_function	--	--	MtlD	mannitol-1-phosphate 5-dehydrogenase
154	CA_C0158	NC_003030.1	+	180165	181991	1827	GO:0008152//GO:0071704//GO:0008150//GO:0044238//GO:0005975	metabolic process//organic substance metabolic process//biological_process//primary metabolic process//carbohydrate metabolic process	--	--	GO:0003674//GO:0003824//GO:0016853//GO:0004347//GO:0030246//GO:0016861//GO:0016860//GO:0005488//GO:0004476	molecular_function//catalytic activity//isomerase activity//glucose-6-phosphate isomerase activity//carbohydrate binding//intramolecular oxidoreductase activity, interconverting aldoses and ketoses//intramolecular oxidoreductase activity//binding//mannose-6-phosphate isomerase activity	glmS; glucosamine--fructose-6-phosphate aminotransferase (EC:2.6.1.16); K00820 glucosamine--fructose-6-phosphate aminotransferase (isomerizing) [EC:2.6.1.16]	http://www.genome.jp/dbget-bin/www_bget?cac:CA_C0158	glmS	glucosamine--fructose-6-phosphate aminotransferase
155	CA_C0159	NC_003030.1	+	182366	182713	348	--	--	--	--	--	--	hypothetical protein	http://www.genome.jp/dbget-bin/www_bget?cac:CA_C0159	-	hypothetical protein
156	CA_C0160	NC_003030.1	+	182984	183433	450	--	--	GO:0044424//GO:0005575//GO:0043227//GO:0005622//GO:0005623//GO:0043229//GO:0043231//GO:0044464//GO:0043226//GO:0005634	intracellular part//cellular_component//membrane-bounded organelle//intracellular//cell//intracellular organelle//intracellular membrane-bounded organelle//cell part//organelle//nucleus	GO:0005524//GO:0004386//GO:0001882//GO:0043168//GO:0003824//GO:0016818//GO:0032555//GO:0017111//GO:1901363//GO:1901265//GO:0016747//GO:0032559//GO:0016740//GO:0016462//GO:0003674//GO:0032550//GO:0016817//GO:0016407//GO:0016410//GO:0003723//GO:0005488//GO:0036094//GO:0032553//GO:0030554//GO:0000166//GO:0016787//GO:0003676//GO:0016746//GO:0043167//GO:0008080//GO:0001883//GO:0035639//GO:0017076//GO:…	ATP binding//helicase activity//nucleoside binding//anion binding//catalytic activity//hydrolase activity, acting on acid anhydrides, in phosphorus-containing anhydrides//purine ribonucleotide binding//nucleoside-triphosphatase activity//heterocyclic compound binding//nucleoside phosphate binding//transferase activity, transferring acyl groups other than amino-acyl groups//adenyl ribonucleotide b…	acetyltransferase	http://www.genome.jp/dbget-bin/www_bget?cac:CA_C0160	-	acetyltransferase
157	CA_C0161	NC_003030.1	-	183692	184990	1299	GO:0051179//GO:0044763//GO:0055085//GO:0051234//GO:0008150//GO:0044699//GO:0009987//GO:0044765//GO:0006810	localization//single-organism cellular process//transmembrane transport//establishment of localization//biological_process//single-organism process//cellular process//single-organism transport//transport	GO:0016020//GO:0016021//GO:0031224//GO:0005575//GO:0044425	membrane//integral component of membrane//intrinsic component of membrane//cellular_component//membrane part	--	--	ABC transporter permease; K03449 MFS transporter, CP family, cyanate transporter	http://www.genome.jp/dbget-bin/www_bget?cac:CA_C0161	-	ABC transporter permease
158	CA_C0162	NC_003030.1	-	185565	186038	474	GO:0050789//GO:0031326//GO:0019222//GO:0006725//GO:0050794//GO:0034654//GO:0090304//GO:0006355//GO:0051171//GO:0010467//GO:2000112//GO:1901360//GO:0044237//GO:0044238//GO:0010556//GO:0044260//GO:0019438//GO:0060255//GO:0043170//GO:0009987//GO:0034641//GO:0018130//GO:0044271//GO:0032774//GO:0009058//GO:0008152//GO:0009889//GO:0010468//GO:0051252//GO:0006351//GO:0044249//GO:0034645//GO:2001141//GO:…	regulation of biological process//regulation of cellular biosynthetic process//regulation of metabolic process//cellular aromatic compound metabolic process//regulation of cellular process//nucleobase-containing compound biosynthetic process//nucleic acid metabolic process//regulation of transcription, DNA-templated//regulation of nitrogen compound metabolic process//gene expression//regulation o…	--	--	GO:0043167//GO:0032549//GO:0017076//GO:0097159//GO:0001883//GO:0035639//GO:0003700//GO:0032553//GO:0030554//GO:0005488//GO:0036094//GO:0003676//GO:0000166//GO:0032559//GO:1901265//GO:1901363//GO:0003674//GO:0032550//GO:0001882//GO:0043168//GO:0005524//GO:0001071//GO:0003677//GO:0032555	ion binding//ribonucleoside binding//purine nucleotide binding//organic cyclic compound binding//purine nucleoside binding//purine ribonucleoside triphosphate binding//transcription factor activity, sequence-specific DNA binding//ribonucleotide binding//adenyl nucleotide binding//binding//small molecule binding//nucleic acid binding//nucleotide binding//adenyl ribonucleotide binding//nucleoside p…	--	--	-	MarR family transcriptional regulator
159	CA_C0164	NC_003030.1	+	187399	188181	783	GO:0044699//GO:0008150//GO:0051234//GO:0006807//GO:0006259//GO:0006281//GO:0071704//GO:0050896//GO:0051179//GO:0046483//GO:0006139//GO:0008152//GO:0034641//GO:0043170//GO:0009987//GO:0044260//GO:0044238//GO:0044237//GO:0051716//GO:1901360//GO:0044763//GO:0090304//GO:0006725//GO:0006810//GO:0006298//GO:0006974//GO:0033554//GO:0006950	single-organism process//biological_process//establishment of localization//nitrogen compound metabolic process//DNA metabolic process//DNA repair//organic substance metabolic process//response to stimulus//localization//heterocycle metabolic process//nucleobase-containing compound metabolic process//metabolic process//cellular nitrogen compound metabolic process//macromolecule metabolic process/…	--	--	GO:0017111//GO:0032555//GO:0016818//GO:0003677//GO:0004386//GO:0005524//GO:0019201//GO:0003824//GO:0043168//GO:0043566//GO:0001882//GO:0030983//GO:0016462//GO:0019001//GO:0016887//GO:0032550//GO:0003674//GO:0004127//GO:0016817//GO:1901363//GO:0032561//GO:1901265//GO:0032559//GO:0005525//GO:0016740//GO:0016787//GO:0000166//GO:0003724//GO:0019205//GO:0003676//GO:0016301//GO:0003690//GO:0036094//GO:…	nucleoside-triphosphatase activity//purine ribonucleotide binding//hydrolase activity, acting on acid anhydrides, in phosphorus-containing anhydrides//DNA binding//helicase activity//ATP binding//nucleotide kinase activity//catalytic activity//anion binding//structure-specific DNA binding//nucleoside binding//mismatched DNA binding//pyrophosphatase activity//guanyl nucleotide binding//ATPase acti…	--	--	-	ABC transporter ATP-binding protein
160	CA_C0165	NC_003030.1	+	188201	189556	1356	--	--	GO:0005575//GO:0016020	cellular_component//membrane	--	--	--	--	-	ABC transporter permease
161	CA_C0166	NC_003030.1	-	189616	190083	468	--	--	--	--	--	--	--	--	-	hypothetical protein
162	CA_C0167	NC_003030.1	+	190289	190975	687	--	--	--	--	--	--	sigF/sigE/sigG family sigma factor; K15634 probable phosphoglycerate mutase [EC:5.4.2.12]	http://www.genome.jp/dbget-bin/www_bget?cac:CA_C0167	-	sigF/sigE/sigG family sigma factor
163	CA_C0168	NC_003030.1	+	191046	191867	822	--	--	--	--	--	--	--	--	-	tRNA-processing ribonuclease BN
164	CA_C0169	NC_003030.1	+	192044	192976	933	--	--	--	--	GO:0016887//GO:0019001//GO:0016462//GO:0016817//GO:0003674//GO:0032550//GO:0032561//GO:1901265//GO:1901363//GO:0032559//GO:0005525//GO:0032555//GO:0016818//GO:0017111//GO:0005524//GO:0001882//GO:0043168//GO:0003824//GO:0017076//GO:0097159//GO:0001883//GO:0035639//GO:0032549//GO:0043167//GO:0000166//GO:0016787//GO:0032553//GO:0030554//GO:0003924//GO:0005488//GO:0036094	ATPase activity//guanyl nucleotide binding//pyrophosphatase activity//hydrolase activity, acting on acid anhydrides//molecular_function//purine ribonucleoside binding//guanyl ribonucleotide binding//nucleoside phosphate binding//heterocyclic compound binding//adenyl ribonucleotide binding//GTP binding//purine ribonucleotide binding//hydrolase activity, acting on acid anhydrides, in phosphorus-con…	--	--	-	ABC transporter ATP-binding protein
165	CA_C0170	NC_003030.1	+	192999	194261	1263	--	--	GO:0016020//GO:0005575	membrane//cellular_component	--	--	--	--	-	permease
166	CA_C0171	NC_003030.1	+	194281	195456	1176	GO:0044237//GO:0009404//GO:0009987//GO:0019748//GO:0030153//GO:0044710//GO:0008150//GO:0008152	cellular metabolic process//toxin metabolic process//cellular process//secondary metabolic process//bacteriocin immunity//single-organism metabolic process//biological_process//metabolic process	GO:0031224//GO:0016020//GO:0005575//GO:0044425	intrinsic component of membrane//membrane//cellular_component//membrane part	GO:0005488//GO:0015643//GO:0003674	binding//toxic substance binding//molecular_function	--	--	-	permease
167	CA_C0172	NC_003030.1	+	195478	195657	180	--	--	--	--	--	--	--	--	-	hypothetical protein
168	CA_C0173	NC_003030.1	+	195829	196959	1131	GO:0023052//GO:0000160//GO:0065007//GO:0050896//GO:0008150//GO:0044699//GO:0044700//GO:0050789//GO:0050794//GO:0051716//GO:0007165//GO:0044763//GO:0009987//GO:0007154	signaling//phosphorelay signal transduction system//biological regulation//response to stimulus//biological_process//single-organism process//single organism signaling//regulation of biological process//regulation of cellular process//cellular response to stimulus//signal transduction//single-organism cellular process//cellular process//cell communication	GO:0005575//GO:0044425//GO:0016021//GO:0031224//GO:0016020	cellular_component//membrane part//integral component of membrane//intrinsic component of membrane//membrane	GO:0016740//GO:0005515//GO:0004871//GO:0003674//GO:0046983//GO:0000155//GO:0003824//GO:0016772//GO:0004673//GO:0004672//GO:0016775//GO:0016301//GO:0016773//GO:0005488//GO:0004872//GO:0060089//GO:0038023	transferase activity//protein binding//signal transducer activity//molecular_function//protein dimerization activity//phosphorelay sensor kinase activity//catalytic activity//transferase activity, transferring phosphorus-containing groups//protein histidine kinase activity//protein kinase activity//phosphotransferase activity, nitrogenous group as acceptor//kinase activity//phosphotransferase act…	--	--	-	hypothetical protein
169	CA_C0174	NC_003030.1	-	197025	197666	642	GO:0044271//GO:0018130//GO:0034641//GO:0032774//GO:0009058//GO:0008152//GO:0010468//GO:0009889//GO:0051252//GO:0044249//GO:0034645//GO:0023052//GO:0006351//GO:2001141//GO:0000160//GO:0006139//GO:0046483//GO:0050896//GO:0031323//GO:0071704//GO:0080090//GO:0065007//GO:1901362//GO:0009059//GO:0019219//GO:0006807//GO:0006352//GO:1901576//GO:0044699//GO:0008150//GO:0016070//GO:0044700//GO:0050789//GO:…	cellular nitrogen compound biosynthetic process//heterocycle biosynthetic process//cellular nitrogen compound metabolic process//RNA biosynthetic process//biosynthetic process//metabolic process//regulation of gene expression//regulation of biosynthetic process//regulation of RNA metabolic process//cellular biosynthetic process//cellular macromolecule biosynthetic process//signaling//transcriptio…	--	--	GO:0000990//GO:1901363//GO:0003674//GO:0001071//GO:0003677//GO:0000988//GO:0097159//GO:0003700//GO:0000996//GO:0005488//GO:0016987//GO:0003676	transcription factor activity, core RNA polymerase binding//heterocyclic compound binding//molecular_function//nucleic acid binding transcription factor activity//DNA binding//transcription factor activity, protein binding//organic cyclic compound binding//transcription factor activity, sequence-specific DNA binding//core DNA-dependent RNA polymerase binding promoter specificity activity//binding…	response regulator	http://www.genome.jp/dbget-bin/www_bget?cac:CA_C0174	-	response regulator
170	CA_C0175	NC_003030.1	+	198166	199074	909	GO:0008150//GO:0071704//GO:0008152//GO:0005975//GO:0044238	biological_process//organic substance metabolic process//metabolic process//carbohydrate metabolic process//primary metabolic process	--	--	GO:0003674//GO:0005488//GO:0030246	molecular_function//binding//carbohydrate binding	murQ; N-acetylmuramic acid 6-phosphate etherase; K07106 N-acetylmuramic acid 6-phosphate etherase [EC:4.2.1.126]	http://www.genome.jp/dbget-bin/www_bget?cac:CA_C0175	murQ	N-acetylmuramic acid 6-phosphate etherase
171	CA_C0176	NC_003030.1	+	199128	200837	1710	--	--	--	--	--	--	appA; oligopeptide-binding protein; K02035 peptide/nickel transport system substrate-binding protein	http://www.genome.jp/dbget-bin/www_bget?cac:CA_C0176	appA	oligopeptide-binding protein
172	CA_C0177	NC_003030.1	+	200978	201946	969	GO:0006810//GO:0051234//GO:0008150//GO:0051179	transport//establishment of localization//biological_process//localization	GO:0016020//GO:0005575	membrane//cellular_component	--	--	appB; oligopeptide transport permease; K02033 peptide/nickel transport system permease protein	http://www.genome.jp/dbget-bin/www_bget?cac:CA_C0177	appB	oligopeptide transport permease
173	CA_C0178	NC_003030.1	+	201958	202863	906	GO:0008150//GO:0051234//GO:0051179//GO:0006810	biological_process//establishment of localization//localization//transport	GO:0005575//GO:0016020	cellular_component//membrane	--	--	--	--	appC	oligopeptide transport permease
174	CA_C0179	NC_003030.1	+	202875	203852	978	GO:0015833//GO:0071702//GO:0051234//GO:0044699//GO:0008150//GO:0051179//GO:0006810//GO:0044765//GO:0071705//GO:0042886	peptide transport//organic substance transport//establishment of localization//single-organism process//biological_process//localization//transport//single-organism transport//nitrogen compound transport//amide transport	--	--	GO:0003674//GO:0032550//GO:0016817//GO:0019001//GO:0016462//GO:0016887//GO:0032559//GO:0005525//GO:1901363//GO:0032561//GO:1901265//GO:0016818//GO:0032555//GO:0017111//GO:0001882//GO:0043168//GO:0003824//GO:0005524//GO:0032549//GO:0001883//GO:0035639//GO:0017076//GO:0097159//GO:0043167//GO:0000166//GO:0016787//GO:0003924//GO:0005488//GO:0036094//GO:0032553//GO:0030554	molecular_function//purine ribonucleoside binding//hydrolase activity, acting on acid anhydrides//guanyl nucleotide binding//pyrophosphatase activity//ATPase activity//adenyl ribonucleotide binding//GTP binding//heterocyclic compound binding//guanyl ribonucleotide binding//nucleoside phosphate binding//hydrolase activity, acting on acid anhydrides, in phosphorus-containing anhydrides//purine ribo…	--	--	appD	oligopeptide transport ATP-binding protein
175	CA_C0180	NC_003030.1	+	203853	204818	966	GO:0006810//GO:0046907//GO:0045184//GO:0044765//GO:0006614//GO:0071705//GO:0006886//GO:0033365//GO:0016482//GO:0070972//GO:0006612//GO:0051649//GO:0009987//GO:0044763//GO:0072599//GO:0006605//GO:0045047//GO:0042886//GO:0015833//GO:0072594//GO:0071702//GO:0070727//GO:0008152//GO:0033036//GO:0051234//GO:0051641//GO:0006613//GO:0034613//GO:0044699//GO:0008150//GO:0051179//GO:0008104//GO:0015031	transport//intracellular transport//establishment of protein localization//single-organism transport//SRP-dependent cotranslational protein targeting to membrane//nitrogen compound transport//intracellular protein transport//protein localization to organelle//cytoplasmic transport//protein localization to endoplasmic reticulum//protein targeting to membrane//establishment of localization in cell/…	--	--	GO:0032549//GO:0001883//GO:0035639//GO:0017076//GO:0097159//GO:0016772//GO:0043167//GO:0000166//GO:0016787//GO:0005488//GO:0036094//GO:0032553//GO:0030554//GO:0016301//GO:0003674//GO:0032550//GO:0016817//GO:0019001//GO:0016462//GO:0016887//GO:0032559//GO:0005525//GO:0016740//GO:1901363//GO:0032561//GO:1901265//GO:0032555//GO:0016818//GO:0017111//GO:0001882//GO:0043168//GO:0003824//GO:0005524	ribonucleoside binding//purine nucleoside binding//purine ribonucleoside triphosphate binding//purine nucleotide binding//organic cyclic compound binding//transferase activity, transferring phosphorus-containing groups//ion binding//nucleotide binding//hydrolase activity//binding//small molecule binding//ribonucleotide binding//adenyl nucleotide binding//kinase activity//molecular_function//purin…	appF; oligopeptide ABC transporter ATP-binding protein; K02032 peptide/nickel transport system ATP-binding protein	http://www.genome.jp/dbget-bin/www_bget?cac:CA_C0180	appF	oligopeptide ABC transporter ATP-binding protein
176	CA_C0181	NC_003030.1	+	205005	206060	1056	--	--	--	--	--	--	beta-lactamase	http://www.genome.jp/dbget-bin/www_bget?cac:CA_C0181	-	beta-lactamase
177	CA_C0182	NC_003030.1	+	206069	207631	1563	GO:0005975//GO:0044238//GO:0008152//GO:0009058//GO:0071704//GO:0008150	carbohydrate metabolic process//primary metabolic process//metabolic process//biosynthetic process//organic substance metabolic process//biological_process	--	--	GO:0016787//GO:0016798//GO:0004553//GO:0003674//GO:0003824	hydrolase activity//hydrolase activity, acting on glycosyl bonds//hydrolase activity, hydrolyzing O-glycosyl compounds//molecular_function//catalytic activity	beta-glucosidase-like protein; K01207 beta-N-acetylhexosaminidase [EC:3.2.1.52]	http://www.genome.jp/dbget-bin/www_bget?cac:CA_C0182	-	beta-glucosidase-like protein
178	CA_C0183	NC_003030.1	+	207645	208565	921	GO:0008152//GO:0008150//GO:0071704//GO:0044238//GO:0005975	metabolic process//biological_process//organic substance metabolic process//primary metabolic process//carbohydrate metabolic process	--	--	GO:0032550//GO:0003674//GO:1901265//GO:1901363//GO:0016740//GO:0032559//GO:0032555//GO:0005524//GO:0003824//GO:0001882//GO:0043168//GO:0097159//GO:0017076//GO:0035639//GO:0001883//GO:0032549//GO:0043167//GO:0016772//GO:0000166//GO:0030554//GO:0032553//GO:0016773//GO:0036094//GO:0005488	purine ribonucleoside binding//molecular_function//nucleoside phosphate binding//heterocyclic compound binding//transferase activity//adenyl ribonucleotide binding//purine ribonucleotide binding//ATP binding//catalytic activity//nucleoside binding//anion binding//organic cyclic compound binding//purine nucleotide binding//purine ribonucleoside triphosphate binding//purine nucleoside binding//ribo…	--	--	-	NagC/XylR family transcriptional regulator
179	CA_C0184	NC_003030.1	+	208566	209528	963	--	--	--	--	GO:0003674//GO:0016407//GO:0003824//GO:0008080//GO:0016740//GO:0016410//GO:0016746//GO:0016747	molecular_function//acetyltransferase activity//catalytic activity//N-acetyltransferase activity//transferase activity//N-acyltransferase activity//transferase activity, transferring acyl groups//transferase activity, transferring acyl groups other than amino-acyl groups	--	--	-	acetyltransferase
180	CA_C0185	NC_003030.1	+	209515	210663	1149	--	--	--	--	--	--	--	--	-	hypothetical protein
181	CA_C0186	NC_003030.1	-	210917	212221	1305	--	--	--	--	GO:0003677//GO:0043565//GO:1901363//GO:0005515//GO:0003674//GO:0005488//GO:0003676//GO:0097159	DNA binding//sequence-specific DNA binding//heterocyclic compound binding//protein binding//molecular_function//binding//nucleic acid binding//organic cyclic compound binding	--	--	-	XRE family transcriptional regulator
182	CA_C0187	NC_003030.1	-	212470	213195	726	GO:0044238//GO:0008152//GO:0005975//GO:0071704//GO:0008150	primary metabolic process//metabolic process//carbohydrate metabolic process//organic substance metabolic process//biological_process	--	--	GO:0030246//GO:0005488//GO:0003674	carbohydrate binding//binding//molecular_function	nagB; glucosamine-6-phosphate deaminase (EC:3.5.99.6); K02564 glucosamine-6-phosphate deaminase [EC:3.5.99.6]	http://www.genome.jp/dbget-bin/www_bget?cac:CA_C0187	nagB	glucosamine-6-phosphate deaminase
183	CA_C0188	NC_003030.1	-	213176	214321	1146	GO:0008150//GO:0034645//GO:0044260//GO:0044249//GO:1901576//GO:0019538//GO:0043170//GO:0009987//GO:0044267//GO:0009059//GO:0006412//GO:0009058//GO:0008152//GO:0044238//GO:0044237//GO:0010467//GO:0071704	biological_process//cellular macromolecule biosynthetic process//cellular macromolecule metabolic process//cellular biosynthetic process//organic substance biosynthetic process//protein metabolic process//macromolecule metabolic process//cellular process//cellular protein metabolic process//macromolecule biosynthetic process//translation//biosynthetic process//metabolic process//primary metabolic…	GO:0005623//GO:0043229//GO:0005840//GO:0005622//GO:0043226//GO:0005575//GO:0044424//GO:0043228//GO:0044464//GO:0005737//GO:0044444//GO:0032991//GO:0030529//GO:0043232	cell//intracellular organelle//ribosome//intracellular//organelle//cellular_component//intracellular part//non-membrane-bounded organelle//cell part//cytoplasm//cytoplasmic part//macromolecular complex//ribonucleoprotein complex//intracellular non-membrane-bounded organelle	GO:0005198//GO:0016787//GO:0003735//GO:0003674//GO:0003824	structural molecule activity//hydrolase activity//structural constituent of ribosome//molecular_function//catalytic activity	nagA; N-acetylglucosamine-6-phosphate deacetylase; K01443 N-acetylglucosamine-6-phosphate deacetylase [EC:3.5.1.25]	http://www.genome.jp/dbget-bin/www_bget?cac:CA_C0188	nagA	N-acetylglucosamine-6-phosphate deacetylase
184	CA_C0189	NC_003030.1	-	214335	215066	732	GO:0010468//GO:0009889//GO:0051252//GO:0006139//GO:0006355//GO:0090304//GO:0050794//GO:0006725//GO:0019222//GO:0034645//GO:0044249//GO:0006351//GO:0034654//GO:2001141//GO:0050789//GO:0031326//GO:0032774//GO:0044271//GO:0018130//GO:0006260//GO:0034641//GO:0008152//GO:0009058//GO:0006807//GO:1901362//GO:0009059//GO:0010556//GO:0019219//GO:0009987//GO:0043170//GO:0060255//GO:0019438//GO:0016070//GO:…	regulation of gene expression//regulation of biosynthetic process//regulation of RNA metabolic process//nucleobase-containing compound metabolic process//regulation of transcription, DNA-templated//nucleic acid metabolic process//regulation of cellular process//cellular aromatic compound metabolic process//regulation of metabolic process//cellular macromolecule biosynthetic process//cellular bios…	--	--	GO:0003674//GO:0097159//GO:1901363//GO:0003676//GO:0003677//GO:0005488//GO:0003700//GO:0001071	molecular_function//organic cyclic compound binding//heterocyclic compound binding//nucleic acid binding//DNA binding//binding//transcription factor activity, sequence-specific DNA binding//nucleic acid binding transcription factor activity	GntR family transcriptional regulator; K03710 GntR family transcriptional regulator	http://www.genome.jp/dbget-bin/www_bget?cac:CA_C0189	-	GntR family transcriptional regulator
185	CA_C0190	NC_003030.1	-	215162	215944	783	--	--	--	--	GO:0031406//GO:0097159//GO:0008144//GO:0043167//GO:1901681//GO:0033218//GO:0033293//GO:0005488//GO:0003674//GO:1901363//GO:0043168//GO:0008658	carboxylic acid binding//organic cyclic compound binding//drug binding//ion binding//sulfur compound binding//amide binding//monocarboxylic acid binding//binding//molecular_function//heterocyclic compound binding//anion binding//penicillin binding	Beta-lactamase; K17836 beta-lactamase class A [EC:3.5.2.6]	http://www.genome.jp/dbget-bin/www_bget?cac:CA_C0190	-	Beta-lactamase
186	CA_C0191	NC_003030.1	+	216117	216968	852	GO:0032774//GO:0034641//GO:0044271//GO:0018130//GO:0008152//GO:0009058//GO:0032502//GO:0051252//GO:0010468//GO:0009889//GO:0006139//GO:2001141//GO:0006351//GO:0034645//GO:0044249//GO:0071704//GO:0031323//GO:0046483//GO:0080090//GO:0065007//GO:0006807//GO:0019219//GO:1901362//GO:0009059//GO:0016070//GO:0008150//GO:0044699//GO:1901576//GO:0031326//GO:0050789//GO:0090304//GO:0006355//GO:0034654//GO:…	RNA biosynthetic process//cellular nitrogen compound metabolic process//cellular nitrogen compound biosynthetic process//heterocycle biosynthetic process//metabolic process//biosynthetic process//developmental process//regulation of RNA metabolic process//regulation of gene expression//regulation of biosynthetic process//nucleobase-containing compound metabolic process//regulation of RNA biosynth…	GO:0043227//GO:0005575//GO:0005622//GO:0043229//GO:0005623//GO:0044424//GO:0043226//GO:0005576//GO:0005634//GO:0016020//GO:0044464//GO:0043231	membrane-bounded organelle//cellular_component//intracellular//intracellular organelle//cell//intracellular part//organelle//extracellular region//nucleus//membrane//cell part//intracellular membrane-bounded organelle	GO:1901363//GO:0005102//GO:0003674//GO:0005515//GO:0005179//GO:0001071//GO:0003677//GO:0030246//GO:0097159//GO:0005488//GO:0003700//GO:0003676	heterocyclic compound binding//receptor binding//molecular_function//protein binding//hormone activity//nucleic acid binding transcription factor activity//DNA binding//carbohydrate binding//organic cyclic compound binding//binding//transcription factor activity, sequence-specific DNA binding//nucleic acid binding	RpiR family transcriptional regulator	http://www.genome.jp/dbget-bin/www_bget?cac:CA_C0191	-	RpiR family transcriptional regulator
187	CA_C0192	NC_003030.1	+	216985	218061	1077	--	--	--	--	--	--	chloromuconate cycloisomerase	http://www.genome.jp/dbget-bin/www_bget?cac:CA_C0192	-	chloromuconate cycloisomerase
188	CA_C0193	NC_003030.1	-	218146	220149	2004	GO:0006486//GO:0008152//GO:0009058//GO:1901135//GO:0044249//GO:0034645//GO:0009100//GO:0071704//GO:0043412//GO:0009059//GO:0043413//GO:0019538//GO:1901576//GO:0008150//GO:0070085//GO:0009101//GO:0006464//GO:1901137//GO:0005975//GO:0036211//GO:0044238//GO:0044237//GO:0044267//GO:0044723//GO:0043170//GO:0009987//GO:0044260	protein glycosylation//metabolic process//biosynthetic process//carbohydrate derivative metabolic process//cellular biosynthetic process//cellular macromolecule biosynthetic process//glycoprotein metabolic process//organic substance metabolic process//macromolecule modification//macromolecule biosynthetic process//macromolecule glycosylation//protein metabolic process//organic substance biosynthe…	GO:0005575//GO:0016020	cellular_component//membrane	GO:0016757//GO:0016740//GO:0003674//GO:0003824//GO:0004576//GO:0016758	transferase activity, transferring glycosyl groups//transferase activity//molecular_function//catalytic activity//oligosaccharyl transferase activity//transferase activity, transferring hexosyl groups	--	--	-	hypothetical protein
189	CA_C0194	NC_003030.1	-	220146	221126	981	GO:0030001//GO:0042221//GO:0015694//GO:0050787//GO:0009636//GO:0046689//GO:0006812//GO:0000041//GO:0044765//GO:0006810//GO:0051179//GO:0050896//GO:0072511//GO:0008150//GO:0044699//GO:0010038//GO:0051234//GO:0006811//GO:0010035	metal ion transport//response to chemical//mercury ion transport//detoxification of mercury ion//response to toxic substance//response to mercury ion//cation transport//transition metal ion transport//single-organism transport//transport//localization//response to stimulus//divalent inorganic cation transport//biological_process//single-organism process//response to metal ion//establishment of lo…	GO:0016020//GO:0005575	membrane//cellular_component	GO:0022890//GO:0008324//GO:0046915//GO:0072509//GO:0022892//GO:0022857//GO:0015075//GO:0015097//GO:0022891//GO:0046873//GO:0005215//GO:0003674	inorganic cation transmembrane transporter activity//cation transmembrane transporter activity//transition metal ion transmembrane transporter activity//divalent inorganic cation transmembrane transporter activity//substrate-specific transporter activity//transmembrane transporter activity//ion transmembrane transporter activity//mercury ion transmembrane transporter activity//substrate-specific …	--	--	-	cell wall biosynthesis glycosyltransferase
190	CA_C0195	NC_003030.1	-	221433	221780	348	--	--	--	--	--	--	transcriptional regulator	http://www.genome.jp/dbget-bin/www_bget?cac:CA_C0195	-	transcriptional regulator
191	CA_C0196	NC_003030.1	+	221908	222963	1056	GO:0006725//GO:0090304//GO:0044710//GO:0034470//GO:0034660//GO:0044260//GO:0043170//GO:0009987//GO:0044238//GO:0044237//GO:0010467//GO:0055114//GO:0006399//GO:1901360//GO:0006139//GO:0006396//GO:0008152//GO:0034641//GO:0008033//GO:0008150//GO:0016070//GO:0006807//GO:0046483//GO:0071704	cellular aromatic compound metabolic process//nucleic acid metabolic process//single-organism metabolic process//ncRNA processing//ncRNA metabolic process//cellular macromolecule metabolic process//macromolecule metabolic process//cellular process//primary metabolic process//cellular metabolic process//gene expression//oxidation-reduction process//tRNA metabolic process//organic cyclic compound m…	--	--	GO:0097159//GO:0050660//GO:0043167//GO:0017150//GO:0016491//GO:0000166//GO:0050662//GO:0032553//GO:0036094//GO:0005488//GO:0003674//GO:1901265//GO:1901363//GO:0016627//GO:0010181//GO:0048037//GO:0003824//GO:0043168	organic cyclic compound binding//flavin adenine dinucleotide binding//ion binding//tRNA dihydrouridine synthase activity//oxidoreductase activity//nucleotide binding//coenzyme binding//ribonucleotide binding//small molecule binding//binding//molecular_function//nucleoside phosphate binding//heterocyclic compound binding//oxidoreductase activity, acting on the CH-CH group of donors//FMN binding//c…	NADH-dependent flavine oxidoreductase	http://www.genome.jp/dbget-bin/www_bget?cac:CA_C0196	-	NADH-dependent flavine oxidoreductase
[truncated: 3,720 more rows]

## Sheet: Sheet1
dnaA	CA_C0001		rplB	CA_C3130		fliJ	CA_C2158		fliF	CA_C2162		ruvA	CA_C2285		gltA	CA_C1673
dnaN	CA_C0002		rpl27	CA_C1259		fliK	CA_C2157		fliG	CA_C2161		CA_C2012	CA_C2012		CA_C1730	CA_C1730
-	CA_C0003		rplX	CA_C3122		ctrA	CA_C2892		fliI	CA_C2159		mmgB	CA_C2009		rsgA	CA_C1729
recF	CA_C0004		rpsI	CA_C3097		CA_C1725	CA_C1725		flgC	CA_C2164		clpX	CA_C2639		CA_C1715	CA_C1715
-	CA_C0005		rpsS	CA_C3129		CA_C1036	CA_C1036		flgE	CA_C2154		mutL	CA_C1836		gmk	CA_C1718
gyrB	CA_C0006		rpsE	CA_C3116		dnaG	CA_C1299		CA_C0305	CA_C0305		recF	CA_C0004		rlmN	CA_C1726
gyrA	CA_C0007		rpsJ	CA_C3134		secA	CA_C2846		CA_C0304	CA_C0304		era	CA_C1295		prs	CA_C3221
[truncated: 3,904 more rows]

## Sheet: Sheet2
rplB	0
rpl27	0
rplX	0
rpsI	0
rpsS	0
rpsE	0
rpsJ	0
[truncated: 40 more rows]
